# Supplementary material for: Comparison of RNA-seq and microarray-based models for clinical endpoint prediction
Source: Genome Biol. 2015 Jun 25;16(1):133. doi: 10.1186/s13059-015-0694-1 (PMC4506430; doi:10.1186/s13059-015-0694-1)
Supplement: Additional file 2: — This file contains Supplementary Data: RNA-seq information of 498 neuroblastoma samples: Read fate and mapping targets. [file 13059_2015_694_MOESM2_ESM.xls]

## Sheet: Read fate
Additional File 2. RNA-Seq of 498 neuroblastoma samples: Read fate and mapping targets
Sample	Raw reads	Accepted reads (Reads with entropy >= 16b)	Well mapped	Mapped uniquely to 1 genomic site and maximum 1 gene	Mapped uniquely to 1 genomic site, but 2 antisense genes	Mapped at 2 to 9 sites	Rejected because they map to 10 or more sites	Rejected by alignment quality filter	Rejected before alignment because of low entropy	No insert	Unmapped
overall (498 individuals)	30771473227	30753066000	30419689500	29358006970	622861513	438821081	3046047	36166505	18378167	52371137	241817928
NB001	64531753	64484240	64045680	61750270	1259961	1035443	8525	101305	47513	16100	312625
NB002	55963639	55922690	55369230	53382630	1101863	884739	6288	69188	40949	68723	409252
NB003	64178986	64130390	63542110	61258480	1229453	1054182	8075	74230	48596	88155	417809
NB004	64868964	64821850	64460330	62330080	1289583	840670	10962	63125	47114	11333	276096
NB005	58209200	58167000	57739270	55878930	1077054	783287	6495	62261	42200	37995	320969
NB006	57640621	57598420	57188050	55240770	1129779	817498	6284	66193	42201	32488	305394
NB007	64120028	64061660	63603150	61399570	1359049	844528	5866	66228	58368	22987	363426
NB008	67808712	67746780	67051300	64760620	1168593	1122082	8615	80067	61932	109459	497327
NB009	60285693	60230900	59665660	57415220	1282055	968385	7295	70191	54793	84943	402801
NB010	65923725	65864130	65404330	63232960	1217473	953896	7951	71319	59595	26846	353674
NB011	52897999	52850020	52313090	50545590	1029932	737567	5826	69019	47979	79683	382397
NB012	65404117	65344650	64880030	62574420	1297179	1008434	8415	74014	59467	26018	356166
NB013	72155571	72068180	71162190	68782900	1301758	1077532	7877	123428	87391	43443	731229
NB014	57928841	57858980	56536480	54703970	1277618	554894	3168	93397	69861	243586	982339
NB015	61748794	61673890	60852300	58665600	1119429	1067270	9627	111874	74904	41308	658775
NB016	72468458	72380670	71521980	69111760	1381666	1028555	10203	128693	87788	5087	714694
NB017	68222638	68140070	67247190	64853750	1369715	1023730	8259	127869	82568	28511	728226
NB018	65187540	65108360	64274430	62220910	1254675	798848	5939	113313	79180	16819	697848
NB019	66849223	66795690	65987050	63717940	1317362	951746	6848	121838	53533	42160	637786
NB020	58338180	58292180	57300330	55379990	1118369	801975	6393	106279	46000	130531	748644
NB021	64015015	63963790	63163050	61265680	1175778	721586	4295	102293	51225	62563	631583
NB022	65093216	65041200	64315460	62200780	1265026	849650	6441	112847	52016	23134	583307
NB023	64830964	64779430	63962500	61868180	1208958	885359	7223	119328	51534	23929	666434
NB024	63594867	63544210	62805470	60814150	1223797	767518	4402	104618	50657	29293	600421
NB025	68187762	68104220	67353920	65260560	1367788	725574	5647	99856	83542	17456	627326
NB026	67599029	67516500	66465870	64312700	1318703	834465	5498	114306	82529	127063	803753
NB027	67592474	67509090	66618040	64361430	1301900	954710	8507	118917	83384	74339	689278
NB028	69938346	69852580	69114700	66761130	1329461	1024108	9244	119968	85766	10278	598381
NB029	58793514	58721370	58020880	56078580	1174817	767479	5478	104175	72144	34163	556664
NB030	71782913	71694680	70901380	68500720	1457721	942945	7198	113663	88233	32191	640238
NB031	68655259	68564560	67852390	65671520	1294594	886273	7336	101933	90699	22593	580298
NB032	65015111	64929350	64160280	62119680	1184184	856414	5947	99912	85761	58509	604694
NB033	61982485	61900640	61294210	59312340	1170166	811710	6105	90350	81845	31015	478945
NB034	75783943	75683780	74973940	72455550	1484335	1034055	7952	114469	100163	12309	575096
NB035	67076728	66988330	66363500	64131270	1335067	897165	7490	99088	88398	19246	498996
NB036	62453702	62371140	61760090	59722770	1286556	750763	5042	87269	82562	25367	493362
NB037	63674284	63583870	62996710	60800610	1289749	906357	6828	91954	90414	17303	471066
NB038	60732541	60646920	59941760	57813520	1230222	898011	7412	83667	85621	75956	538118
NB039	62475138	62387150	61791460	59627980	1231231	932247	8076	89828	87988	20572	477207
NB040	59898942	59814080	59233980	57195220	1266555	772199	5833	76694	84862	36508	461053
NB041	67373833	67279040	66595170	64322230	1309113	963826	7325	102852	94793	14337	559349
NB042	65117284	65026380	64373850	62565960	1181160	626725	3655	82860	90904	24875	541132
NB043	66048080	65970010	65346380	63197590	1267697	881092	7990	98704	78070	9840	507085
NB044	60516980	60445490	59738190	57776990	1131867	829328	7028	95477	71490	34816	569964
NB045	62453013	62379320	61788680	59599020	1165934	1023727	8818	97375	73693	24477	459963
NB046	62549813	62476390	61953860	59839400	1222384	892069	6991	88353	73423	6102	421077
NB047	64630894	64554670	63915530	61614530	1342290	958712	6929	99403	76224	11581	521222
NB048	70715664	70632090	69985720	67676830	1524316	784578	4995	86439	83574	34725	520197
NB049	65203198	65110690	64441010	62429340	1223926	787746	5249	93454	92508	39241	531730
NB050	63019636	62929100	62175400	60131260	1200538	843605	6163	102599	90536	48868	596060
NB051	63888076	63796970	63153750	60996910	1264569	892269	5888	103233	91106	17508	516582
NB052	64457298	64365750	63660140	61442400	1373234	844510	5903	95696	91548	56837	547166
NB053	85771722	85650150	84723090	81622780	1773145	1327172	10783	154534	121572	44724	717006
NB054	63435601	63344260	62620090	60450010	1258196	911883	7022	108043	91341	46112	562980
NB055	63200324	63100350	62279430	60030640	1312748	936037	7501	109694	99974	81066	622652
NB056	65450985	65347560	64654540	62409140	1261466	983930	7132	109653	103425	35856	540372
NB057	65715716	65612460	64960550	62562170	1377394	1020987	6949	110498	103256	19158	515291
NB058	64372748	64270620	63614280	61573300	1189757	851222	6471	100414	102128	13454	535990
NB059	64664430	64562440	63981280	61736110	1302556	942620	7607	96996	101990	15096	461450
NB060	62968720	62868940	62181230	59936400	1284768	960062	7522	98377	99780	50400	531405
NB061	69879538	69876840	69424380	66907110	1505410	1011860	6894	58370	2698	40076	347109
NB062	63625510	63622870	62447520	60406310	1195286	845918	7063	58442	2640	314180	795656
NB063	59558148	59555300	58775770	56586620	1245424	943733	7258	57629	2848	198213	516424
NB064	70950500	70947960	70419130	67897480	1443897	1077753	8544	64268	2540	61705	394304
NB065	60320839	60318460	59651580	57627550	1200930	823104	5286	48915	2379	161145	451528
NB066	64205400	64202710	63675060	61418700	1291055	965311	8270	56630	2690	85179	377558
NB067	59096717	59094830	58572910	56545520	1208903	818486	5672	51413	1887	88636	376192
NB068	63583118	63581400	62489880	60367150	1375904	746827	4925	47901	1718	369466	669219
NB069	71306354	71304420	70698910	68491950	1316548	890415	6249	58527	1934	88884	451839
NB070	52272304	52271020	50705000	48928870	1103337	672798	4165	52375	1284	456628	1052843
NB071	62597594	62595990	61780560	59681400	1245452	853707	6395	61261	1604	202791	544979
NB072	67041944	67040110	66338720	63960620	1390362	987740	7998	70453	1834	125292	497636
NB073	67517322	67515250	66745660	64447550	1305988	992123	6438	66342	2072	139687	557113
NB074	67790002	67787880	65297360	63066850	1406104	824404	5705	64803	2122	968356	1451647
NB075	77250078	77246930	76647810	73953420	1602725	1091668	8527	65122	3148	81972	443488
NB076	66740676	66738690	66231100	64008700	1278565	943827	7262	63166	1986	46628	390525
NB077	67594610	67592510	67221780	64925180	1425634	870967	7185	57952	2100	10844	294741
NB078	69948829	69946860	69340850	66927600	1399067	1014182	7316	67416	1969	90281	440988
NB079	55239772	55237270	54830540	52946850	1121420	762264	5028	49766	2502	34645	317281
NB080	64765148	64762210	63635770	61473820	1168638	993315	7664	63141	2938	304383	751246
NB081	76804712	76801090	76126320	73608130	1368212	1149976	10736	66054	3622	109571	488400
NB082	60588362	60585700	59573930	57277260	1222641	1074030	8407	83116	2662	185719	734524
NB083	64822419	64819520	64160190	61872400	1273624	1014157	8166	149104	2899	68181	433870
NB084	87921462	87917430	87384160	84350450	1809801	1223901	8939	77145	4032	18482	428693
NB085	63015201	63011620	62363450	60345350	1170047	848057	5410	54612	3581	140977	447158
NB086	69020494	69016860	67907220	65536000	1421730	949488	6679	63992	3634	261782	777178
NB087	62108677	62105290	61384750	59166060	1193101	1025591	6760	70959	3387	144561	498248
NB088	67672292	67668850	67174330	64701280	1337690	1135365	8304	68006	3442	50548	367653
NB089	67586205	67582530	67056940	64692780	1321501	1042657	8320	63856	3675	62124	391285
NB090	66098792	66095320	64966700	62791640	1281585	893482	5996	54953	3472	385749	681913
NB091	57126590	57123460	56696630	54897480	1086268	712876	4589	48924	3130	42994	330314
NB092	73339117	73334960	72511680	69972020	1440308	1099352	7419	69229	4157	160087	586534
NB093	72862611	72858490	72347860	69805800	1410849	1131211	8565	66933	4121	35934	399188
NB094	61886831	61883240	61086750	58853170	1174353	1059235	7800	67859	3591	129553	591266
NB095	71501167	71497160	70954180	68443410	1463820	1046951	7336	68185	4007	58477	408965
NB096	66731830	66728190	66316950	63890110	1420695	1006147	8886	53541	3640	33907	314898
NB097	60581915	60578500	60019790	57857890	1232422	929477	9570	60532	3415	88120	400482
NB098	69978787	69974730	69365640	66998320	1411227	956086	8306	59302	4057	75271	466198
NB099	69193235	69189300	68700070	66283430	1430279	986354	6946	58574	3935	46700	376994
NB100	63280418	63276660	62899820	60776680	1262828	860322	6369	54882	3758	17225	298358
NB101	69969829	69965830	69550580	67172860	1395110	982618	7477	62543	3999	23171	322049
NB102	64902650	64899050	64464920	62409440	1252329	803157	5859	51030	3600	45540	331690
NB103	69552341	69549680	69161890	66952000	1380886	829004	4442	52715	2661	20389	310235
NB104	72257024	72254390	71781620	69282370	1509468	989788	7064	64822	2634	32196	368682
NB105	75155095	75152310	74710820	72065930	1535428	1109464	6221	67274	2785	12390	355597
NB106	57273564	57271080	56836800	54980560	1173212	683024	5079	45038	2484	41650	342506
NB107	74676615	74673430	74162940	71540980	1495461	1126508	9199	75239	3185	27212	398829
NB108	72840678	72837780	72201630	69537450	1571286	1092899	7662	64169	2898	113305	451008
NB109	62092694	62078920	61731890	59546070	1288432	897382	5901	51789	13774	17024	272307
NB110	69500704	69485290	69066920	66734560	1376182	956176	5924	57654	15414	31226	323555
NB111	59111726	59098830	58766750	56765110	1215706	785928	4995	48722	12896	21790	256565
NB112	68610314	68594750	68211660	65855850	1391606	964204	5713	57915	15564	18814	300640
NB113	60052579	60038980	59739920	57670930	1075563	993420	6539	46905	13599	22524	223080
NB114	58089968	58076710	57719530	55770580	1131490	817461	5582	47773	13258	37987	265829
NB115	54401092	54385660	54088920	51995740	1300568	792614	6303	51827	15432	15684	222922
NB116	62794282	62776960	62420530	60337200	1237585	845747	6344	54980	17322	28430	266666
NB117	61876947	61860100	61517140	59268080	1311683	937383	7172	56935	16847	17561	261286
NB118	60400428	60383380	59943110	57829420	1190075	923615	7357	56267	17048	51054	325581
NB119	61712256	61694890	61341930	59256580	1230477	854868	6201	53354	17366	28127	265267
NB120	55131969	55116380	54846610	52959870	1113706	773035	5704	47188	15589	5163	211710
NB121	58155938	58143810	57771920	55807180	1187382	777363	5258	50449	12128	34465	281711
NB122	58054048	58042090	57609900	55534790	1120991	954118	8231	54390	11958	57347	312214
NB123	56288653	56277480	55900740	53848870	1220979	830896	5108	56249	11173	41258	274120
NB124	61901245	61888220	61593060	59574190	1247582	771289	4986	49248	13025	9416	231505
NB125	56894968	56882890	56548570	54583760	1173453	791355	5229	51350	12078	21568	256168
NB126	59878346	59865930	59510590	57448610	1199284	862700	5918	54915	12416	22031	272464
NB127	60506102	60492320	60170970	58047360	1204959	918655	6395	52770	13782	12755	249422
NB128	61774796	61760520	61397080	59228610	1276494	891980	6121	49128	14276	43257	264922
NB129	62788946	62774040	62408820	60326070	1228198	854553	6464	53023	14906	36934	268794
NB130	54062077	54049860	53568420	51675760	1130632	762022	5007	43377	12217	93881	339166
NB131	63100549	63086110	62723560	60558760	1273060	891741	6719	60452	14439	26116	269257
NB132	62635972	62621740	62289570	60023510	1429482	836580	5732	48043	14232	26329	252054
NB133	59542287	59522430	59207030	57201260	1122805	882967	6247	51392	19857	11049	246706
NB134	64306109	64284890	63920890	61757730	1288417	874744	5036	53853	21219	29361	275742
NB135	62475163	62454380	61906880	59700980	1287422	918485	6183	51680	20783	107066	382564
NB136	61961458	61940530	61596580	59579260	1131248	886072	6364	48987	20928	29831	258759
NB137	63846718	63825210	63482730	61293980	1238133	950611	5318	52262	21508	24453	260441
NB138	59979203	59958780	59616970	57487110	1146031	983834	6272	54512	20423	28633	252386
NB139	65269374	65255150	64876640	62711330	1329006	836299	7351	58156	14224	21688	291310
NB140	66261320	66246960	65852060	63518550	1298129	1035387	7135	72099	14360	36837	278823
NB141	60645635	60632090	60098330	58033440	1238841	826055	5954	60396	13545	84729	382676
NB142	62133268	62119340	61770010	59515380	1240729	1013894	7830	57893	13928	19311	264289
NB143	68377324	68362090	68012190	65797210	1298339	916644	6496	60600	15234	14574	268220
NB144	54268136	54256160	53917880	52021450	1076083	820341	4940	46970	11976	27647	258714
NB145	60252010	60231370	59933590	57996210	1205550	731823	4266	45200	20640	14566	233744
NB146	60185106	60163830	59686470	57659260	1173872	853335	7028	51329	21276	85210	333786
NB147	58730465	58709440	58056610	55723660	1364788	968161	6452	53028	21025	160045	433288
NB148	60940016	60919240	60400050	58268030	1316857	815165	5409	49817	20776	109133	354824
NB149	59642677	59622390	59253740	57371270	1092268	790197	8101	45961	20287	47037	267547
NB150	63314158	63291430	62895130	60745300	1256390	893439	7170	51978	22728	47320	289824
NB151	60976814	60976680	60331640	58282240	1144327	905071	7944	96207	134	49268	491608
NB152	46967836	46967650	46358360	44707630	995725	655003	4350	77489	186	87820	439623
NB153	45574860	45574670	44914360	43465180	847386	601798	9115	72949	190	123923	454317
NB154	46218302	46218160	45766710	44164650	956052	646008	4686	75062	142	22163	349535
NB155	47622718	47622610	46977300	45308000	1018131	651171	4716	75662	108	90990	473933
NB156	42440442	42440310	42070880	40663180	856111	551595	3994	65394	132	6350	293684
NB157	41570950	41570770	41009580	39625140	751142	633289	4926	71884	180	88372	396003
NB158	47191768	47191600	46519070	44913910	912168	692997	4402	76527	168	108020	483573
NB159	42812128	42811910	42440560	41180270	776294	483997	3380	61540	218	12397	294025
NB160	41822504	41822300	41369530	39825900	894537	649100	5311	66790	204	47344	333317
NB161	39623646	39623500	39196730	37856730	801398	538602	3955	60325	146	36534	325952
NB162	42161426	42161210	41670520	40220040	846716	603761	3994	61142	216	66009	359538
NB163	45186883	45186620	44604000	43084930	812605	706466	7224	103218	263	31647	440526
NB164	45548254	45548080	44947490	43343760	952028	651702	5264	102201	174	39497	453622
NB165	46583458	46582940	45843020	44265060	930351	647613	5384	103909	518	86000	544618
NB166	49009610	49009300	48408690	46762210	945936	700545	4174	100241	310	31566	464624
NB167	45744154	45744050	45033940	43484590	864187	685165	5870	100546	104	78030	525655
NB168	39270986	39270860	38786000	37473310	785133	527553	3558	81910	126	18133	381254
NB169	45938964	45938790	45434400	43857340	968695	608369	5499	78407	174	34813	385663
NB170	42412352	42412280	41881550	40378820	902582	600143	4389	68440	72	72129	385762
NB171	44379188	44379090	43963560	42350220	955221	658113	4155	73985	98	8525	328860
NB172	44010948	44010870	43606510	42156060	893006	557437	4397	70982	78	12174	316800
NB173	44903930	44903670	44448550	43045760	880330	522461	4531	73704	260	20309	356564
NB174	45827961	45827740	45351310	43737980	925135	688200	5948	82076	221	23029	365366
NB175	61305051	61303630	60292980	58234370	1253445	805162	5409	54837	1421	300433	649958
NB176	45224036	45223930	44689630	43039560	900659	749413	5639	87601	106	46058	394994
NB177	45692642	45692520	45025100	43442860	932320	649919	4652	78407	122	122443	461910
NB178	51110388	51110250	50576610	48701940	1071697	802979	5339	94548	138	26353	407394
NB179	47063052	47062890	46432550	44699230	1041595	691724	4600	87367	162	68855	469513
NB180	43707770	43707700	43292660	41924320	771056	597286	5622	83953	70	7046	318413
NB181	46363608	46363490	45878820	44312560	940258	625995	3920	76622	118	28016	376104
NB182	47103692	47103510	46486640	44855330	1017691	613626	3662	75008	182	67413	470776
NB183	48757160	48757040	48304240	46562150	924014	818083	5715	83612	120	9685	353778
NB184	47470498	47470340	46940730	45306080	915585	719066	5868	87206	158	41815	394711
NB185	44260074	44259990	43795920	42321790	887222	586910	3365	69059	84	30617	361025
NB186	43877180	43877170	43413520	41951070	877183	585274	3919	69670	10	38819	351238
NB187	47881490	47881390	47383090	45822110	921440	639539	5658	77294	100	30872	384468
NB188	46999070	46998920	46539260	45068220	863169	607872	5747	73396	150	23323	357187
NB189	45444570	45444480	44809680	43356620	868687	584366	4611	71739	90	103169	455275
NB190	48262124	48262010	47775620	45914870	951205	909551	8104	87221	114	16221	374836
NB191	49958150	49958040	49262280	47513120	1054046	695109	4853	85475	110	84482	520942
NB192	46814162	46813850	46367980	44776330	920256	671398	3690	78840	312	9387	353947
NB193	46153648	46153500	45695500	44161300	869931	664268	4802	70501	148	32326	350365
NB194	47477870	47477820	46827060	45310020	880777	636259	4699	70291	50	123116	452652
NB195	46666548	46666430	46258190	44781020	864471	612702	2819	69342	118	15341	320732
NB196	47336974	47336810	46926560	45283730	857812	785018	6738	74559	164	11783	317164
NB197	44398366	44398200	44002410	42440340	891726	670337	3807	63423	166	22399	306153
NB198	48700388	48700110	48258900	46680050	910848	667998	3343	66711	278	27320	343832
NB199	59433916	59248050	58914740	56846530	1247756	820458	4809	45684	185866	20165	262647
NB200	65917197	65712680	64701800	62424040	1322907	954851	7315	57815	204517	296027	649715
NB201	72882813	72655180	72245250	69850600	1408762	985887	7898	62128	227633	11604	328288
NB202	65866319	65659730	65188610	62837930	1402717	947955	6454	52873	206589	58014	353772
NB203	60226266	60038410	59566990	57427060	1192966	946969	7279	53222	187856	67513	343391
NB204	68067214	67853840	67266920	65008690	1413022	845213	4702	48918	213374	117157	416136
NB205	55822125	55655140	55261650	52774150	1792920	694581	2377	35092	166985	67756	288252
NB206	62172633	61989890	61450730	59287900	1316577	846249	5955	47959	182743	107240	378000
NB207	61442886	61260670	60628730	58345220	1340102	943409	8271	53041	182216	133617	437002
NB208	74324076	74104150	73545100	70892100	1555536	1097468	8697	54978	219926	87611	407753
NB209	61300500	61119370	60325400	58192340	1195238	937823	5331	50355	181130	210740	527537
NB210	62889386	62703000	62344870	60076520	1285982	982368	7107	49854	186386	17808	283350
NB211	56269380	56105220	55728080	53737860	1160306	829906	5697	45318	164160	42188	283928
NB212	65395459	65204490	64503280	62187520	1299287	1016479	6595	52071	190969	151596	490937
NB213	70663171	70456320	70027610	67551260	1402431	1073916	8846	57389	206851	33078	329384
NB214	60663050	60485670	60137200	58127740	1215931	793532	7124	45076	177380	24325	271938
NB215	62828740	62645150	62106100	59881370	1358843	865895	5373	46398	183590	105024	382246
NB216	68212735	68012000	67452630	65069060	1385378	998188	7303	50004	200735	101948	400103
NB217	63884236	63688860	63143640	60795480	1380794	967369	6784	52935	195376	87499	397995
NB218	58151976	57975420	57293090	55189460	1285653	817971	5662	46294	176556	174102	456269
NB219	60059934	59875740	59054870	56919780	1232209	902876	7403	45032	184194	244465	523954
NB220	62710128	62518810	61911140	59759260	1315749	836126	5995	46992	191318	129906	424767
NB221	55224566	55056190	54090210	52059870	1196067	834270	5012	35883	168376	308130	616949
NB222	62381811	62191710	61808080	59614970	1215206	977895	6090	49142	190101	30784	297601
NB223	53392236	53226700	52839700	51026450	1060284	752970	5468	47512	165536	26616	307395
NB224	76913373	76674410	76068260	73696400	1395514	976347	6551	54832	238963	98794	445966
NB225	63320984	63125690	62643440	60410650	1359830	872962	6186	51457	195294	60457	364145
NB226	65942424	65737100	65295980	62859440	1478011	958527	5061	58886	205324	34601	342559
NB227	54956492	54786150	53978230	52051240	1111261	815727	5938	38630	170342	275207	488133
NB228	62868970	62673190	62237790	60063370	1242049	932371	7624	52648	195780	39975	335142
NB229	65212207	65010380	64465250	62249480	1321003	894763	5848	55601	201827	73706	409963
NB230	68889423	68675630	68174900	65813680	1442774	918441	5020	61361	213793	42895	391438
NB231	60234867	60047110	59476060	57396730	1260348	818985	5736	56247	187757	86830	422228
NB232	68399771	68187680	67736140	65363530	1453876	918731	4955	58762	212091	28724	359086
NB233	59011251	58829030	58136540	56026820	1244389	865332	5444	58329	182221	123298	505412
NB234	68517189	68305370	67895720	65712190	1250240	933299	8117	64059	211819	10108	327357
NB235	60400942	60210920	59792500	57852360	1071648	868494	4997	61579	190022	12746	339082
NB236	64674601	64471600	63945070	61677420	1239837	1027814	6560	65801	203001	57100	397055
NB237	64827318	64623440	64112090	61711240	1302262	1098585	8292	71153	203878	38160	393738
NB238	71140054	70916390	70394000	68054720	1407179	932103	6335	78395	223664	25378	412271
NB239	67793166	67580530	67043890	64498850	1362710	1182331	7642	69658	212636	41310	418020
NB240	60741696	60549370	60006470	57902090	1226569	877803	5870	59942	192326	71925	405151
NB241	61747236	61548070	61143640	58934330	1250768	958539	7106	79826	199166	16690	300789
NB242	66928608	66713770	66186870	63834840	1338783	1013244	9735	58286	214838	85720	373141
NB243	60233456	60039490	59590010	57471890	1178064	940059	6929	61384	193966	46669	334486
NB244	66420098	66206550	65765560	63511080	1407335	847151	5392	54236	213548	42028	339326
NB245	62125446	61925740	61380980	59311300	1238133	831548	6063	53426	199706	73334	411920
NB246	60429494	60235220	59872510	57845060	1150936	876514	7237	50979	194274	15633	288855
NB247	43821236	43821180	42788020	41265840	846510	675674	5040	92526	56	232708	702878
NB248	76807960	76807960	75429010	72812600	1453942	1162465	13077	124664	0	306997	934208
NB249	43280588	43280550	41565130	39949920	844164	771048	5015	113236	38	552830	1044337
NB250	49718822	49718740	48458780	46752160	991763	714853	5837	90427	82	316534	847161
NB251	80500590	80500590	77987180	75270800	1625163	1091224	7520	123891	0	705411	1676579
NB252	83882280	83882280	82948910	80015410	1705197	1228305	9568	130423	0	80730	712647
NB253	79255000	79253980	77771530	75355720	1417312	998499	6225	101922	0	432828	942488
NB254	78043950	78042940	76039020	73333850	1592453	1112717	9294	109251	0	469099	1417275
NB255	76770320	76769310	76081480	73562130	1435814	1083543	8095	99643	0	65795	515295
NB256	74108430	74107550	73390190	70873690	1359670	1156826	6937	97214	0	93635	520441
NB257	75814240	75813250	74846670	72454040	1433687	958942	6696	94987	0	203470	662405
NB258	73413430	73412470	72439180	70101630	1389015	948535	5825	95946	0	200973	671498
NB259	52415278	52415090	51453950	49659820	981029	813100	5706	115628	188	107287	732509
NB260	57353462	57353290	56164400	54230870	1073295	860236	5298	134914	172	161018	887654
NB261	57578850	57578760	55852570	53962940	979021	910606	5983	131691	90	422177	1166327
NB262	62386900	62386680	61161170	58955990	1164329	1040850	6093	138802	220	158338	922273
NB263	54746326	54746000	53398200	51679930	1015283	702984	5434	112869	326	232219	997272
NB264	56089964	56089570	55162080	53462450	1036384	663244	4551	121142	394	55561	746227
NB265	60726319	60725590	59062780	57111910	1134045	816826	7326	151078	729	337322	1167077
NB266	61908517	61907740	59294040	57008160	1156703	1129173	8100	174815	777	677099	1753683
NB267	69186668	69185970	67880300	65479260	1270060	1130980	7583	178561	698	102711	1016809
NB268	63781295	63780500	62507460	60298020	1192139	1017307	5376	163467	795	135105	969089
NB269	60534505	60533700	59258760	57352500	1109594	796663	4560	142325	805	161072	966978
NB270	58497376	58496640	57283540	55234600	1128942	919997	6379	147205	736	144013	915496
NB271	57534282	57534100	56463020	54691480	1021802	749742	7910	129389	182	78063	855710
NB272	58383030	58382750	56901300	55078810	1076327	746161	5444	125563	280	259013	1091428
NB273	60449552	60449300	58623810	56799900	1195951	627963	3528	126719	252	412676	1282559
NB274	63778016	63777950	62410630	60280920	1316389	813323	5632	145679	66	159229	1056778
NB275	56800096	56800020	55309310	53434370	1108363	766580	7592	131753	76	244314	1107047
NB276	60423590	60423430	59369690	57339280	1200729	829690	5843	141802	160	43548	862542
NB277	60537698	60537530	59117820	57053000	1196736	868081	6234	153422	168	212236	1047811
NB278	61837120	61836950	60087990	58105600	1147284	835103	4845	139502	170	345039	1259572
NB279	68439478	68439260	67066190	64756150	1392181	917854	6990	150047	218	168076	1047947
NB280	62202682	62202590	60891610	58877410	1151043	863164	7587	140783	92	181406	981200
NB281	59612169	59612060	58190440	56133150	1177459	879830	6733	140963	109	234362	1039555
NB282	56695405	56695280	55363310	53500470	1108041	754803	5445	119135	125	244824	962560
NB283	46894418	46893360	45508920	43969860	883282	655778	4380	97569	1058	328128	954358
NB284	61309795	61308320	59615560	57575250	1236196	804119	5668	123695	1475	380094	1183298
NB285	61093453	61092060	59062070	57095440	1155495	811136	5436	123965	1393	546962	1353624
NB286	65329294	65327630	63804170	61610970	1275955	917249	5873	139660	1664	240430	1137492
NB287	52343534	52342240	51116200	49421200	1007001	688002	5611	108909	1294	190517	920998
NB288	64547822	64546290	63498580	61420660	1225040	852875	5300	137967	1532	33565	870874
NB289	53404032	53398790	52365900	50648500	1015111	702287	4775	100529	5242	167302	760275
NB290	49616673	49611870	48170430	46647980	825116	697329	6587	110773	4803	324816	999259
NB291	55662234	55656800	54778790	53131710	918704	728377	4334	108840	5434	58759	706074
NB292	52351277	52346090	51477820	49791970	976848	709005	4399	96296	5187	87929	679642
NB293	54737997	54732620	53761810	52021980	1043968	695871	5085	102414	5377	125184	738119
NB294	51997378	51992240	50913980	49097160	1077729	739082	5783	97001	5138	207113	768359
NB295	67235041	67233640	66807060	64674330	1241996	890734	3694	54194	1401	35336	333343
NB296	75923863	75922250	75129190	72525000	1514870	1089323	7783	76962	1613	124570	583737
NB297	79265246	79263460	78776740	76237550	1422606	1116589	6412	70967	1786	20440	388896
NB298	74610267	74608670	74029890	71557100	1417556	1055234	6932	66387	1597	79304	426134
NB299	71130244	71128790	70464810	67811590	1571024	1082203	6574	71737	1454	115478	470189
NB300	67003799	67002400	66571020	64179300	1432068	959652	7427	56845	1399	30556	336538
NB301	55805390	55803510	55263010	53350360	1065758	846891	6237	59386	1880	87463	387403
NB302	72822797	72820300	72133670	69572350	1539605	1021713	6433	69200	2497	113415	497573
NB303	65920470	65918350	64922200	62390450	1421165	1110590	6729	68003	2120	259327	662084
NB304	79156332	79153790	78504800	75579910	1715026	1209862	5893	67835	2542	101293	473967
NB305	60840449	60838420	59594970	57416920	1245285	932762	6113	62114	2029	364230	810982
NB306	77440562	77437900	76360780	73384690	1731454	1244631	7625	79188	2662	270284	720014
NB307	61124662	61120620	60522620	58265820	1296090	960714	7322	71014	4042	85170	434487
NB308	64050395	64046360	62031690	59650040	1543622	838030	4404	73712	4035	621193	1315358
NB309	76744829	76739980	76095270	73312540	1599681	1183051	7500	81061	4849	65351	490785
NB310	73023663	73019080	71875290	69150670	1567570	1157049	8248	76581	4583	306575	752382
NB311	68477586	68473380	67597840	65241540	1427329	928972	7111	65730	4206	197736	604960
NB312	59050787	59047100	58414720	56749340	979883	685493	3366	47384	3687	128242	453377
NB313	57817901	57816600	57085620	55019180	1170540	895893	6173	50411	1301	192178	482211
NB314	64514205	64512680	63039320	61102160	1224823	712337	5458	44616	1525	572043	851240
NB315	42742022	42741960	42359330	40953320	825158	580852	3914	71746	62	8502	298463
NB316	69415907	69414280	68749010	66317510	1329359	1102137	7746	63991	1627	129396	464133
NB317	55831371	55830160	54646540	52818580	1078567	749388	4638	50602	1211	388651	739721
NB318	68295053	68293060	67211610	64637830	1562891	1010885	6358	70850	1993	302599	701635
NB319	63258467	63258240	62678800	60549050	1300811	828939	2870	44286	227	112842	419433
NB320	65322582	65322390	63943260	61478980	1401654	1062630	6569	61696	192	392832	918025
NB321	70730774	70730320	70104900	67656070	1339186	1109640	7119	65419	454	85091	467782
NB322	66740228	66739990	65734000	63454290	1228431	1051287	6434	59419	238	293699	646429
NB323	61856604	61856370	60812240	58520750	1264708	1026785	6612	59183	234	316905	661422
NB324	75885018	75884710	75193450	72274220	1705856	1213373	8744	77891	308	89249	515368
NB325	55445391	55442170	54535800	52429110	1324990	781705	4121	49529	3221	264361	588348
NB326	72854658	72850440	71886810	69313430	1367002	1206376	6555	78002	4218	242462	636600
NB327	68081422	68077520	67246040	65179050	1215643	851340	4625	59153	3902	152794	614901
NB328	71638200	71634020	71083740	68151500	1616464	1315769	9275	67756	4180	58527	414714
NB329	55266215	55263070	54389850	52285690	1181499	922662	4758	53813	3145	226158	588486
NB330	67324494	67320640	66773390	64649890	1358235	765264	3641	56142	3854	78128	409326
NB331	68777012	68774840	68331610	65993320	1255703	1082589	3487	56953	2172	43819	338963
NB332	71597052	71594610	70859210	68362100	1454001	1043108	2743	53106	2442	160999	518548
NB333	80325908	80323130	79816490	77248140	1590052	978304	4579	73861	2778	17899	410288
NB334	62448298	62445910	61953800	59888070	1256592	809137	4599	63544	2388	58806	365145
NB335	73513828	73511440	72739720	70412660	1442003	885057	3717	59209	2388	180748	528033
NB336	66417686	66415550	65865620	63765970	1240256	859389	2077	53230	2136	78410	416206
NB337	68383019	68372470	67875220	65478560	1406525	990135	8200	51383	10549	69056	368598
NB338	58051190	58041600	55992320	53825890	1259226	907212	3508	53038	9590	814192	1178532
NB339	53613636	53605580	51306800	49663280	957564	685952	3354	38876	8056	973434	1283111
NB340	58549991	58540110	57294480	54977240	1497019	820223	4361	63943	9881	375671	801643
NB341	53479502	53471570	51651370	49588160	1105314	957890	7868	56818	7932	672187	1083317
NB342	62535156	62525640	61405810	59097460	1390201	918149	6921	57694	9516	348554	706654
NB343	67556463	67532900	66820400	64409340	1435097	975961	5958	59903	23563	157133	489498
NB344	67900794	67875200	67170560	64723450	1477127	969987	6387	60998	25594	140380	496870
NB345	68286297	68260600	67630500	65045830	1638951	945717	4777	60745	25697	112306	452261
NB346	66756950	66732910	66286540	63764680	1493430	1028421	7667	65703	24040	26447	346551
NB347	70533035	70506520	70041040	67467460	1530588	1042993	6019	63679	26515	31476	364303
NB348	71773541	71746470	71207410	68623680	1675660	908069	3990	54676	27071	76972	403413
NB349	55499139	55463370	55068100	52939200	1462316	666584	2795	41070	35769	67838	283561
NB350	64274214	64233640	63524500	61363730	1102911	1057855	10840	132861	40574	62030	503404
NB351	54077978	54043370	53375620	51298110	1359567	717949	3483	38160	34608	208523	417577
NB352	60496828	60458220	59773090	57407030	1626748	739312	2857	44167	38608	202991	435107
NB353	46006589	45977000	45205310	43484860	1152299	568150	1973	34783	29589	207817	527114
NB354	65732592	65690640	65347980	63028130	1401709	918143	5505	49444	41952	20864	266844
NB355	61871525	61842880	61311700	59019050	1364608	928041	6028	61125	28645	96637	367383
NB356	59160486	59132940	58441980	56318970	1287602	835401	4908	59767	27546	155945	470333
NB357	71098895	71065500	70501320	68165650	1432602	903074	6309	70851	33395	91886	395124
NB358	69724801	69692470	69258890	66968380	1435567	854946	5531	66678	32331	31590	329773
NB359	69317243	69284440	68798060	66304840	1500703	992521	7021	68548	32803	53928	356877
NB360	58333288	58306200	57826140	55662840	1208655	954645	5152	70858	27088	81689	322354
NB361	56314556	56286050	55945520	53997660	1088070	859792	4716	57330	28506	25515	252963
NB362	73774126	73737700	73036100	70574300	1452075	1009727	5457	74993	36426	146612	474533
NB363	53091494	53064760	52446780	50590770	1100132	755876	6152	53460	26734	160009	398351
NB364	76302231	76263660	75516140	72851040	1558362	1106739	8004	97987	38571	137704	503818
NB365	54916858	54889130	54315030	52401720	1088912	824402	5612	60213	27728	109986	398285
NB366	70659239	70624060	70192050	67684580	1463754	1043718	7590	79429	35179	12463	332521
NB367	70016178	69994480	69250170	66652920	1602255	994999	6372	66808	21698	169838	501284
NB368	71188891	71166700	70429500	68008450	1563898	857154	4287	57477	22191	163681	511747
NB369	72962541	72940180	72285620	69658270	1735811	891543	4213	59303	22361	130780	460256
NB370	71532942	71510750	71062420	68589300	1585663	887452	4118	63000	22192	39366	341832
NB371	65733249	65712890	65303320	63256490	1268427	778403	3682	62002	20359	34018	309859
NB372	63661601	63641630	63184220	60886040	1304786	993389	3883	62021	19971	72727	318773
NB373	58409494	58386110	58051000	56183950	1130917	736137	3811	42855	23384	29651	258781
NB374	61919869	61894970	61569600	59448320	1360109	761173	2051	39761	24899	43166	240387
NB375	62142061	62116610	61563950	59622880	1265430	675633	3321	39919	25451	136796	372616
NB376	64684993	64658870	64010880	61704950	1560357	745578	2561	48103	26123	171976	425346
NB377	58893512	58869720	58298340	56537930	1102790	657620	2930	46266	23792	89089	433085
NB378	68728411	68700740	68399340	66358190	1142330	898813	4161	48201	27671	12074	236954
NB379	65388501	65367990	64768670	62583200	1455928	729541	2935	46811	20511	108362	441207
NB380	68749179	68727900	67981450	65852490	1337670	791288	4144	52874	21279	188453	500963
NB381	68604021	68583070	68181740	66022930	1308359	850459	1912	47959	20951	64246	287205
NB382	68815878	68794680	68362900	65953080	1523780	886044	4262	58024	21198	29623	339863
NB383	68369825	68348410	67944630	65685130	1212153	1047355	7613	65297	21415	28678	302186
NB384	60499213	60480250	60044380	57916800	1175580	952001	6294	60852	18963	56385	312335
NB385	59736528	59724890	59372190	57324600	1248841	798746	6497	53004	11638	21847	271348
NB386	66385061	66372480	66018440	63889870	1310561	818010	4169	52326	12581	29070	268471
NB387	62361747	62349590	61806940	59532950	1271609	1002379	6652	61946	12157	113873	360170
NB388	75731902	75717230	74989130	72318880	1533429	1136826	10061	73355	14672	161212	483465
NB389	52380961	52370910	51989200	50047580	1025380	916244	7079	46651	10051	53669	274306
NB390	71085890	71072290	70764440	68625420	1334962	804064	2251	47298	13600	13816	244485
NB391	56681351	56648980	56203700	54181180	1190322	832199	6142	45957	32371	65975	327201
NB392	62974699	62938340	62254780	59889150	1416962	948662	6169	90250	36359	146836	440293
NB393	57995630	57962640	57213960	55030190	1084866	1098899	7125	69822	32990	209621	462111
NB394	59608401	59574320	58933070	56930400	1130282	872391	6589	50794	34081	154631	429231
NB395	45560142	45534040	44790820	43345020	875476	570321	4036	36198	26102	208940	494045
NB396	69061561	69022120	68556830	66210180	1356292	990358	7383	54179	39441	46421	357301
NB397	67759126	67720130	67146870	64742370	1300239	1104267	10047	64969	38996	97237	400998
NB398	63605257	63568780	62930910	60638860	1347981	944066	6690	59099	36477	124922	447153
NB399	53094680	53064060	52709510	51274340	973438	461723	1428	27328	30620	72722	253072
NB400	56146356	56114160	55724140	53722520	1048937	952681	7761	53752	32196	58304	270200
NB401	61977065	61941520	61486990	59319850	1343095	824049	4800	44925	35545	82496	322303
NB402	59842996	59808830	59324480	57571750	1072531	680199	3841	44414	34166	98907	337182
NB403	72251533	72209140	71725740	69159840	1383570	1182322	6690	63615	42393	53921	359168
NB404	66987999	66947940	66451100	64097690	1362320	991097	7368	62087	40059	66169	361209
NB405	70288840	70247380	69525400	67072600	1268825	1183980	5560	68515	41460	156870	491030
NB406	65763465	65724880	65265270	63057190	1254634	953449	8044	65503	38585	42169	343886
NB407	60126824	60089290	58596260	56181440	1415298	999522	4838	65605	37534	342730	1079847
NB408	66067927	66028980	65587390	63269960	1175653	1141777	12189	69595	38947	26857	332945
NB409	61152450	61113170	60627440	58610270	1140668	876503	7274	53483	39280	87243	337726
NB410	55633729	55598130	54795600	52570480	1203251	1021867	7675	56874	35599	214751	523226
NB411	61426608	61386960	61014580	58792710	1264380	957489	5181	56231	39648	22237	288724
NB412	63039577	62999390	62481590	60270300	1273331	937958	7087	66013	40187	103792	340903
NB413	51938075	51904540	51265900	49167020	1234832	864053	5494	42932	33535	173523	416688
NB414	52815257	52781440	52466670	50775690	892608	798364	5672	42771	33817	39468	226854
NB415	49271335	49238760	48941270	47294190	957758	689314	1968	39732	32575	30141	225644
NB416	57041429	57003750	56444170	54254260	1130807	1059100	7783	59081	37679	116301	376407
NB417	56589687	56552020	55787590	53874100	1095863	817625	5559	53929	37667	206150	498786
NB418	50031592	49997720	49512810	47730190	1039954	742665	5216	48225	33872	95339	336121
NB419	51626701	51592560	50999940	49125680	1105924	768338	7363	46682	34141	118772	419802
NB420	63147348	63105780	62646340	60063910	1486142	1096293	7649	61528	41568	55079	335177
NB421	48736983	48703320	48238700	46317880	1243193	677631	3124	39068	33663	98545	323875
NB422	53389757	53353740	52849210	50992250	1095619	761348	3640	47507	36017	101600	351780
NB423	58364957	58325420	57958050	56089530	1099764	768751	2806	45726	39537	30630	288205
NB424	68452537	68406420	67982820	65672540	1281872	1028415	6674	50755	46117	58387	307777
NB425	71430974	71382770	70933330	68495580	1392613	1045139	5385	64516	48204	41308	338228
NB426	59228192	59187880	58792890	56643700	1207552	941638	7043	51338	40312	47844	288760
NB427	48837054	48803730	48443930	46750690	989072	704169	4581	36188	33324	64785	254241
NB428	53962113	53925440	53528450	51745110	1012114	771223	4977	38891	36673	83769	269349
NB429	59821569	59780540	59357650	57289630	1143764	924248	6262	51136	41029	54795	310693
NB430	57949672	57910130	57585590	55547770	1123009	914812	5751	48153	39542	25722	244902
NB431	50540802	50505900	50001510	48075100	1036917	889495	5737	39722	34902	114260	344661
NB432	57690369	57651460	57322210	55183000	1201409	937800	6338	41719	38909	35281	245907
NB433	60599820	60562370	60180440	58026840	1301270	852329	4357	44890	37450	38790	293888
NB434	58610620	58574730	57952340	55817940	1362424	771978	2969	43749	35890	144204	431465
NB435	61848737	61810920	61507460	59570880	1209168	727403	2791	42014	37817	15518	243128
NB436	65092309	65050930	64665130	62430450	1371061	863623	4039	55653	41379	38885	287219
NB437	51896723	51864660	51420780	49620580	1137957	662244	1527	29865	32063	113743	298740
NB438	60463436	60426090	60040400	58079780	1158277	802339	3874	39167	37346	54398	288248
NB439	61029749	61026590	60570630	58427870	1398983	743776	1520	62239	3159	25787	366410
NB440	48669254	48666520	48204140	45909560	1270581	1023991	2347	56965	2734	58107	344958
NB441	66373669	66370300	65738640	63407210	1464954	866473	2992	74182	3369	79098	475384
NB442	67228616	67224970	66594660	64084240	1718102	792319	2466	76545	3646	62081	489210
NB443	55692368	55689570	54996640	52989130	1155692	851815	2618	66049	2798	114640	509614
NB444	55317086	55314170	54877820	53057570	1109886	710361	3400	64201	2916	19439	349306
NB445	52084353	52078990	51713850	49951750	1176205	585899	1407	46049	5363	31162	286519
NB446	49633331	49628190	49193730	47562070	1010050	621604	2351	51072	5141	51210	329823
NB447	50231510	50226220	49883990	48053630	1168929	661425	2333	45571	5290	25538	268784
NB448	46112963	46108100	45702220	44000900	1075183	626138	1520	44527	4863	64238	295591
NB449	49109911	49104780	48659980	46907450	1042390	710141	2340	49684	5131	68344	324422
NB450	45048192	45043600	44625540	42990090	1128909	506543	1612	42544	4592	67595	306304
NB451	45643767	45638420	45264490	43603540	1086086	574861	2428	47520	5347	33712	290260
NB452	52797351	52791180	52290120	50284690	1370153	635274	2372	54030	6171	75040	369613
NB453	51284444	51277640	50250520	48196220	1437220	617079	1909	51062	6804	311024	663117
NB454	58651101	58644180	58202290	56259010	1238104	705171	2522	58085	6921	35136	346142
NB455	46735406	46730050	46276620	44672420	1005834	598363	4689	45075	5356	64049	339613
NB456	59056957	59050060	58680680	56623730	1154456	902492	2747	57005	6897	17897	291729
NB457	67114673	67101240	66584300	64110920	1618645	854740	2835	72882	13433	41745	399468
NB458	58886381	58874440	58186350	56373560	1086189	726594	4442	75109	11941	115821	492713
NB459	69147117	69134210	68631150	66247580	1316303	1067258	6929	89239	12907	11138	395743
NB460	69965400	69951000	69412970	67139100	1261407	1012461	5772	86457	14400	24663	421133
NB461	48869896	48860240	48304990	46744710	835995	724288	6188	64262	9656	74901	409891
NB462	63413043	63400690	62888910	60617100	1379968	891844	7592	82313	12353	18836	403034
NB463	66983522	66974350	66417240	63915090	1609666	892480	4541	73715	9172	42702	436145
NB464	56728765	56720560	55763560	53758960	1134449	870148	72943	99413	8205	144793	639840
NB465	75785220	75774760	75211450	72341410	1657170	1212876	7948	88425	10460	16739	450187
NB466	61372520	61363310	60654890	58224820	1523541	906525	5818	73785	9210	109418	519387
NB467	65153033	65143780	64611460	62309800	1283031	1018633	6817	74590	9253	37262	413637
NB468	56440095	56432340	55879250	53830120	1351047	698083	3191	60066	7755	69201	420624
NB469	43858149	43850480	43469550	41737720	1033032	698803	3575	56241	7669	22897	298206
NB470	67454374	67442660	66823640	64375820	1468064	979753	5113	97086	11714	32280	484528
NB471	62592952	62582120	61814020	59460610	1381780	971623	8849	94985	10832	95785	568477
NB472	74546812	74533910	73902040	71237620	1526521	1137899	7770	113388	12902	12797	497902
NB473	69324277	69312270	68688820	66024140	1530879	1133800	6961	106204	12007	23073	487202
NB474	71129534	71117000	70483210	68051910	1427659	1003641	5733	96065	12534	33466	498517
NB475	62465470	62456500	61583410	59160040	1358285	1065079	5793	74644	8970	190535	602111
NB476	65134577	65125390	64635150	62288570	1375134	971440	5801	80744	9187	21560	382127
NB477	67061015	67051860	66237320	63914580	1318684	1004053	6344	84874	9155	169993	553321
NB478	69048218	69038570	68462570	65930350	1490618	1041603	6581	85388	9648	52703	431320
NB479	56683536	56675840	55610530	53579180	1138490	892858	9079	78038	7696	262991	715194
NB480	67233505	67224120	66662320	64221240	1348276	1092807	12215	96134	9385	33012	420427
NB481	59476754	59475190	59011880	56728980	1292027	990869	6152	70385	1564	37500	349268
NB482	70635473	70633740	68760590	66188610	1463590	1108389	7779	95906	1733	545052	1224409
NB483	59125779	59124160	58531360	56136270	1375708	1019386	7902	74571	1619	84923	425399
NB484	61249880	61247750	60584780	58373200	1336198	875380	4978	75753	2130	91455	490778
NB485	67632395	67630020	66969030	64453880	1419907	1095248	6780	82934	2375	82507	488762
NB486	66765687	66763940	66180990	63667470	1342062	1171458	9034	86605	1747	60891	426413
NB487	47577888	47577730	47334730	45796310	831416	707008	5033	43631	158	13535	180794
NB488	45723438	45722830	45451010	43998350	908046	544612	2763	32312	608	44980	191759
NB489	55082844	55082650	54692620	52864820	925914	901891	6380	52255	194	65116	266270
NB490	45398302	45397810	45128060	43682040	868357	577665	1773	31572	492	47590	188808
NB491	51715104	51714980	51420990	49446850	1134926	839217	4374	50578	124	31238	207796
NB492	50226920	50226780	49949670	48166230	929933	853510	4771	44227	140	25739	202369
NB493	88869340	88865600	88320750	85262290	1784043	1274415	7703	104279	0	12008	424588
NB494	99167380	99163700	98487490	95107220	2047528	1332737	10161	118771	0	32527	518414
NB495	102585600	102581600	101902900	98361080	2106034	1435829	11248	119678	0	36921	514842
NB496	94052720	94048870	93306790	90191520	1866664	1248612	7866	117504	0	62313	558234
NB497	98678650	98674730	98013440	94717620	1915407	1380418	11325	116248	0	29402	508225
NB498	104424900	104420900	103800900	100354400	2002364	1444159	12254	120066	0	10628	481045

## Sheet: Mapping targets
Hierarchic mapping of human-specific well-aligned reads: Each read is aligned at its best positions in a single target, preferring the first target encountered in the order of the columns (rRNA > mitochondrial RNA > AceView > RefSeq > Discovery > Encode > tRNAs > new junctions not integrated in transcripts > genome outside transcripts).
Sample	rRNA reads	mitochondria reads	AceView 2011 reads	RefSeq 37.104 models reads	Encode.37.70 Jan2013 reads	smallRNA reads	Any previously annotated transcript reads	ERCC SpikeIn reads	New exonic intergenic or Intronic reads	Imaginary genome specificity control reads
overall (498 individuals)	135721429	1760213960	24399973330	431120274	223309895	47148398	26861765857	50674781	3371139125	388336
NB003	784951	3487392	50068180	1025008	494672	122301	55197553	7761	7551098	756
NB005	103362	6296905	44170460	811021	392685	97294	51768365	723	5866151	665
NB010	171097	2718854	53536060	1065904	501339	109077	57931234	374	7300936	690
NB080	244342	4095350	48869900	919174	479897	127711	54492032	51486	8847134	776
NB136	186801	6000527	46904920	807426	434455	86350	54233678	56641	7118569	891
NB137	371626	4273751	49261650	869487	437039	89736	54931663	67672	8111018	751
NB169	201760	1215379	37562530	633383	335750	88666	39835708	16804	5379519	611
NB194	146965	6995022	34027430	618032	309328	74405	42024217	21233	4633971	678
NB195	289050	1075326	39558020	739857	311230	62666	41747099	23019	4198501	517
NB197	91419	1124576	37020950	697076	306470	60146	39209218	57614	4643558	603
NB198	118890	4033004	38987390	690818	335152	58283	44104647	121688	3913105	569
NB256	180892	3133370	59865000	1158765	530719	111722	64799576	9564	8399188	974
NB257	135709	5834557	58900040	1039076	532037	119357	66425067	12008	8272889	996
NB259	87368	4378036	40468540	809116	370815	78659	46105166	7803	5252872	739
NB262	175321	3880217	48861790	1020555	442304	86557	54291423	5959	6687464	1006
NB263	267223	5800062	41723900	684024	345385	66663	48620034	5311	4504811	817
NB264	1274158	5598783	41826570	767832	397902	74623	48665710	3712	5217835	661
NB267	162089	5027752	53313220	1111873	509613	111997	60074455	3263	7639384	1100
NB268	140809	2729467	50249210	1025640	493242	99259	54596818	2814	7766100	928
NB269	112288	4307007	48407660	888148	387041	76238	54066094	2776	5076787	821
NB270	83675	3363898	46870120	1021198	415296	83169	51753681	3065	5442327	792
NB271	186841	3571572	45497390	823263	404192	82530	50378947	15451	5881014	773
NB314	263041	3524700	52687120	846062	386628	79451	57523961	5006	5246799	510
NB316	168248	2655511	55969860	1069131	531303	112468	60338273	3945	8237863	679
NB319	860837	2288891	54692720	865783	363238	52626	58263258	495	3553883	329
NB321	468888	6202958	53868540	999456	507376	105784	61684114	636	7950575	688
NB322	458030	1979406	53968420	1102587	460158	91444	57602015	421	7672960	575
NB326	285750	2525331	58203280	1203222	530243	106478	62568554	469	9031307	728
NB327	212573	7868051	51742780	866086	520317	99139	61096373	952	5935422	716
NB328	287672	2807306	57554180	1076278	546729	129930	62114423	822	8679989	835
NB331	579310	2320732	57749850	1283070	452776	80879	61887307	719	5863759	510
NB339	612008	7859916	37501020	722323	281123	73798	46438180	12698	4243485	428
NB362	188872	6940013	57873040	1043049	530648	97146	66483896	17141	6345577	616
NB373	307803	2928562	49007030	796239	361944	55327	53149102	2614	4591000	482
NB378	884516	6884416	52244640	1056951	438432	80037	60704476	3592	6806192	558
NB381	285699	1599752	60060140	1123943	415047	73343	63272225	5531	4617917	374
NB383	117724	1300413	54594770	1095998	566351	110876	57668408	3032	10154610	857
NB403	377581	3341827	58997900	1204770	522382	99786	64166665	131246	7049570	674
NB404	283080	3433109	53927370	993133	499798	96276	58949686	135569	7082145	627
NB406	182327	3381893	52069250	985348	519812	109224	57065527	185102	7831634	680
NB407	390547	2595508	46253240	962160	457417	110932	50379257	1158400	6667387	670
NB408	114179	3180896	50532020	1096060	507396	114608	55430980	127883	9913592	750
NB414	224530	4037276	39965390	760136	373084	83084	45218970	67306	6955180	677
NB431	334398	1147780	40956320	807975	363461	73569	43349105	295589	6021910	510
NB437	341288	3740657	43707280	793297	239308	52927	48533469	519910	2025873	242
NB438	888467	2800039	49028970	820187	347867	67805	53064868	261444	5825223	391
NB443	509331	2271551	47577400	1025304	322331	63318	51259904	4985	3221847	578
NB444	342414	4246470	45476910	822612	362092	58282	50966366	6206	3562251	578
NB456	250190	1806937	51214130	981945	332850	58769	54394631	9915	4025432	508
NB457	345545	5851467	54433140	919607	347866	62370	61614450	47688	4575788	834
NB475	1385394	3981014	43186790	1004878	424147	117393	48714222	5712970	5770174	650
NB492	68462	3814871	37870290	782621	395919	86135	42949836	16220	6914535	621
NB001	155780	2377311	51200270	942135	551616	123299	55194631	1853	8691396	2021
NB002	267687	4025806	43362670	756755	458547	97600	48701378	3606	6395756	800
NB013	102082	8325618	51278710	961307	548409	137281	61251325	2853	9804747	1182
NB090	308994	7187315	49094860	931016	443839	99875	57756905	114045	6786091	669
NB092	144919	3986220	57652030	945160	535808	127615	63246833	47567	9071508	851
NB094	201547	5822864	46566620	855529	479891	97505	53822409	54455	7007282	1065
NB140	106557	5796422	51060250	805781	474760	87284	58224497	42163	7477533	1310
NB242	224643	2695088	53862550	894561	498120	105626	58055945	31822	7873693	770
NB244	303183	4001968	53680970	832233	454047	98202	59067420	28960	6365282	719
NB245	128725	4926187	48032680	805957	486045	107596	54358465	31569	6861591	625
NB250	282705	2818577	37393520	678746	386231	100383	41377457	10972	6786949	697
NB252	393454	5388502	64660960	1185338	644862	150474	72030136	24953	10499230	1138
NB255	297930	5643713	59389830	1039291	559351	120723	66752908	21019	9008609	1017
NB320	807233	3539754	51204480	842147	469159	93356	56148896	409	6986066	657
NB333	710920	4436863	66083710	1089529	455432	100620	72166154	1482	6937019	919
NB335	1531357	4050283	59734040	936359	434608	71612	65226902	4119	5976787	551
NB337	552657	5175379	54391760	922385	399895	85595	60975014	5240	6341792	513
NB354	120799	2724547	55510900	1013277	424419	82024	59755167	4769	5466776	475
NB359	271742	4076580	55307800	966849	505148	111804	60968181	8072	7549137	928
NB360	185728	3411807	46254920	835318	426910	83195	51012150	5337	6621614	1314
NB369	1554527	6684828	56570060	937149	478486	72484	64743007	12522	5974978	591
NB371	1043730	4612590	52282010	853034	433379	89288	58270301	3443	5985142	710
NB375	555551	4858969	51107540	801644	326482	59464	57154099	6469	3847387	438
NB376	301162	7277229	51839630	942037	438999	58623	60556518	12093	3140752	360
NB377	403994	10178440	42732700	750016	318050	66419	54045625	8126	3840101	496
NB384	94783	2881232	47167640	894538	504408	115997	51563815	3555	8381538	686
NB385	157879	2615634	47810020	821692	460576	101542	51809464	4332	7399830	688
NB386	136784	7472191	51541320	835160	477748	86786	60413205	7344	5460577	534
NB388	218610	3012664	61065420	1260566	596186	120147	66054983	3742	8710727	1074
NB390	1243279	3317781	60287060	1004228	353083	74459	65036611	50971	4433168	411
NB392	100569	2694129	51090240	869347	458813	88743	55201272	110789	6839615	2532
NB393	216256	1908358	42951530	828096	1081101	98097	46867182	95078	10033810	1631
NB396	168674	3466735	56178580	936668	539791	107480	61229254	113564	7044656	674
NB439	964013	2490382	53516990	840713	275396	40920	57164401	4006	2437688	519
NB440	427275	54994	44225130	1082569	253072	41145	45656910	6570	2112978	401
NB442	452866	4270704	57329480	942019	356890	66944	62966037	5327	3169748	682
NB445	398739	2800873	45676820	668841	234238	38185	49418957	3789	1891942	421
NB446	469523	2997406	40966060	711864	286489	45816	45007635	1744	3714289	535
NB447	750067	4088663	41609910	643986	242310	35029	46619898	3498	2510106	420
NB454	327793	3590033	49051540	796480	346152	59616	53843821	2950	4027171	555
NB458	345169	8250150	42428290	706995	339176	61337	51785948	57378	5996883	970
NB464	190639	2625497	44447150	786285	432487	85654	48377073	234086	6958708	3051
NB004	150130	3210255	53247950	899803	474501	100279	57932788	299	6376548	566
NB008	595307	2611726	52439180	1126443	526534	128857	56832740	4434	9617986	831
NB009	245995	2820564	48006230	959443	476925	120351	52383513	355309	6680130	709
NB081	239395	2849720	61743140	1127890	578679	128098	66427527	44147	9414409	847
NB113	135645	2582992	47713100	957850	482217	98553	51834712	34604	7734259	695
NB138	363884	2169175	48058350	981458	459620	89877	51758480	35156	7458793	660
NB175	156667	1973939	49982700	827345	421224	87103	53292311	2839	6840598	559
NB196	80177	4408951	35640550	752022	374609	76666	41252798	95379	5497534	676
NB236	121093	2406994	52716350	1041510	492200	106974	56764028	32476	7026702	772
NB254	217823	3465158	60891780	1171819	582057	124900	66235714	20093	9564392	998
NB258	775156	5602721	57283820	999354	466966	120909	64473770	13306	7176087	866
NB260	250421	1266419	46389090	956160	431839	88208	49131716	9136	6772394	732
NB261	100660	4642747	42714640	943782	427358	89284	48817811	7796	6925336	969
NB265	126106	5422787	46094630	835046	421805	96415	52870683	4992	6059952	1051
NB266	158789	2860945	47215400	1163577	544011	98767	51882700	3216	7248344	987
NB272	3149896	4746746	41989800	761124	346896	73633	47918199	20403	5812020	787
NB313	152475	2239654	46969780	824963	411226	83956	50529579	2320	6400763	483
NB336	513287	2647772	57290600	1068296	337216	60928	61404812	7816	3939293	407
NB338	1185961	3419479	45526720	1088581	321450	100130	50456360	16637	4332888	479
NB389	95161	1828195	42049050	783566	423667	90071	45174549	23449	6695427	617
NB405	313226	4340238	53329680	1200283	568964	124448	59563613	249176	9398426	964
NB413	243133	5542762	37814100	796343	390754	85098	44629057	599378	5793770	561
NB415	235985	3880797	39518780	712718	460517	46725	44619537	728427	3356961	357
NB424	289668	3835175	54974400	1009292	501269	110916	60431052	383044	6878411	645
NB428	258424	3390835	42375700	793380	379724	84580	47024219	443880	5801460	470
NB430	105032	3016734	46699530	944173	459469	86969	51206875	543562	5729572	549
NB432	117875	2121027	47443160	913681	381259	75832	50934959	589907	5679055	414
NB449	302687	1592171	42743640	818834	249591	50539	45454775	3925	2898143	450
NB459	130454	2164497	54467080	1009238	521517	109317	58271649	13748	10214150	1140
NB460	113070	6332551	52566900	932528	461803	98622	60392404	26458	8879971	1066
NB461	93173	3228069	37544060	734395	350920	74894	41932338	152791	6125979	715
NB465	200034	2223021	61816260	1223440	547203	115421	65925345	30134	9054887	1055
NB469	314681	3558600	33599680	751818	324415	66163	38300676	57734	4795926	538
NB481	102694	5590643	44664260	968550	401326	105440	51730219	1235446	5942890	624
NB484	771530	6530262	42277570	882575	395255	116519	50202181	3616230	5994163	674
NB485	383552	4017583	50380480	1024682	531350	127635	56081730	2720972	7782027	754
NB486	227743	3532467	51586490	1049208	506029	124120	56798314	573037	8581139	758
NB487	146722	1506654	36676790	744498	381377	83299	39392618	153577	7641298	515
NB489	1086211	2392307	41268920	871757	430018	99642	45062644	72455	8470664	647
NB490	144902	2358593	37563460	784887	259074	52062	41018076	157339	3807446	303
NB007	177226	4447748	50605380	882083	471183	104460	56510854	3392	6910945	734
NB015	112581	3771994	47505260	866499	510371	105933	52760057	1885	7976626	1150
NB082	151625	2059558	46045480	865775	531442	131711	49633966	50719	9736042	1579
NB083	183835	6811594	46374710	922838	518596	130526	54758264	69027	9143746	5317
NB087	96034	3285842	47776070	870075	554822	114828	52601637	27396	8658515	1175
NB088	134799	2815380	52549190	933682	549678	121190	56969120	41490	10027830	1090
NB091	277357	3757752	46276600	754257	362617	87568	51238794	64958	5114783	739
NB143	548080	5256322	53145990	899717	466823	89980	59858832	47731	7556737	814
NB144	386678	3413585	42166160	731865	432594	91142	46835346	50682	6644585	583
NB239	133104	3163818	54693590	1010890	514216	102266	59484780	37867	7387466	676
NB241	176874	2459899	48351360	839232	478058	106800	52235349	20555	8709002	1860
NB243	119608	3735976	45834960	847105	498816	118379	51035236	20338	8413768	1062
NB246	411490	3808200	46623790	803215	461073	101807	51798085	33063	7629273	602
NB247	215062	2144144	33393190	612938	372898	77177	36600347	7028	5964399	1191
NB248	304263	3960588	58787080	1085368	682194	127866	64643096	12552	10468010	1086
NB249	139340	2395888	32336890	646924	359994	80295	35819991	9262	5594133	2401
NB251	359474	8399897	59023400	997188	551160	120389	69092034	30079	8504538	1061
NB341	130575	2362083	38590910	765119	488332	110871	42317315	3209	9199452	821
NB351	611951	2941873	44686960	785405	314613	61454	48790305	10835	3962093	442
NB352	273373	4294224	49927520	894854	399098	68237	55583933	17973	3897449	358
NB361	105581	5846907	42122950	908490	416416	89641	49384404	3953	6450891	695
NB372	190007	1923108	52474460	980777	460771	77597	55916713	2758	7073932	810
NB374	307413	2459084	54606180	1015002	335037	57724	58473027	9526	2779310	321
NB379	360654	3894379	55179910	856713	373780	61853	60366635	5806	4035111	459
NB391	93442	3303199	44747860	777683	424112	86236	49339090	82491	6688100	572
NB394	121417	4027943	45216240	827871	455277	104172	50631503	137144	8042145	859
NB399	217153	11735620	37098610	661076	186120	30196	49711622	382847	2397584	299
NB400	74546	2373875	42920000	810271	466112	108096	46678354	106996	8863494	753
NB401	214785	3476057	51231800	869451	382867	75739	56035914	273598	4962085	606
NB402	170755	6850441	44840760	811997	371239	86159	52960596	279131	5913506	493
NB409	196425	4104311	46235800	836061	453622	109349	51739143	166373	8524807	690
NB410	547187	2416858	40955010	815236	494634	113696	44795434	105619	9346530	833
NB411	465403	3199397	47935340	853462	520256	110952	52619407	92553	7836462	758
NB412	186162	3472434	50378410	850858	486932	98335	55286969	103725	6903605	1127
NB418	301467	3388590	35620030	833716	428046	102488	40372870	846550	7991356	568
NB422	210243	5836906	39780370	668675	485541	69267	46840759	513205	5284160	848
NB426	133866	3155312	46106740	892731	485060	115262	50755105	262209	7641053	665
NB436	1076858	5278226	50566740	849874	366807	75628	57137275	341425	6108563	1006
NB448	323171	3805226	38849660	723197	215622	36281	43629986	3694	1745016	358
NB466	226362	4934561	47849530	829710	430982	91577	54136360	81896	6209512	758
NB467	437713	4504332	51174100	973795	502643	89143	57244013	37959	6890964	812
NB478	140490	3816277	53687330	981593	505403	121966	59112569	452600	8756055	849
NB480	347022	5258238	48633450	954254	567997	127947	55541886	1012820	9759661	937
NB491	261170	3321686	40709480	694418	369778	76793	45172155	17124	5969598	948
NB069	189045	5926059	56181690	920701	497090	107697	63633237	32656	6843173	797
NB119	89840	2603412	49884040	874833	450822	96552	53909659	70794	7270908	728
NB122	100655	4894166	43529170	789506	471349	94147	49778338	30514	7699433	961
NB149	116288	4003063	46367680	849044	458070	101010	51778867	96833	7261094	658
NB188	126067	4521075	36419370	618491	302981	58408	41920325	21517	4470676	676
NB190	109847	2218822	37840740	735311	403332	80708	41278913	65014	6321039	807
NB192	59454	3787223	36488760	683429	345137	74497	41379046	102994	4825753	730
NB287	81622	2677161	41071520	697246	390233	81446	44917606	25220	6090983	767
NB289	102167	2131085	43863820	750469	369167	66921	47181462	18356	5063304	614
NB305	102562	2301120	48525340	799285	428805	91434	52145984	4070	7341673	676
NB323	349914	2361055	49256590	833583	502133	85531	53038892	352	7422313	772
NB353	253629	3316274	38107610	643391	270048	46461	42383784	18894	2548689	318
NB024	212891	5484743	50425790	813617	494310	92130	57310590	1762	5279286	935
NB026	158166	2340008	54817460	971651	526362	126658	58782139	579	7524115	866
NB040	86946	3375586	48796580	822549	432784	96329	53523828	994	5621549	659
NB041	127044	1907476	54116380	944813	568987	118801	57656457	629	8810074	961
NB058	95553	5927801	49492040	849200	460698	105241	56834980	146	6682729	874
NB061	191508	3674076	55819460	923753	541251	106781	61065321	20705	8146054	795
NB063	73753	2224834	47849060	788180	460840	94086	51417000	24029	7260180	810
NB065	402051	3676816	47970600	768909	480296	92304	52988925	42504	6217533	568
NB066	88764	2536857	51465260	882139	501054	107782	55493092	35892	8056637	675
NB067	128285	4373985	46458100	738642	412678	89458	52072863	38815	6332331	620
NB068	483468	4977526	50775530	754047	389635	82734	56979472	54757	4971659	522
NB070	296052	4842988	39054060	675288	363581	87416	45023333	121140	5263871	604
NB072	179877	1756420	53360870	953371	527597	122687	56720945	71146	9365916	838
NB073	155454	4357490	52427900	925355	496532	112581	58319858	39108	8230408	833
NB074	154413	1983975	52363130	885794	516049	123790	55872738	44193	9225345	674
NB075	154969	3375921	63197100	1041351	545792	120578	68280742	60676	8150654	772
NB076	154437	6043544	51007340	868809	498431	109246	58527370	51720	7496715	849
NB077	132696	3389867	55216150	891728	469641	92538	60059924	38622	6989731	807
NB078	406292	4437350	54293570	951159	529314	128022	60339415	52352	8541868	920
NB079	195445	3579023	44003120	719856	402882	88318	48793199	36866	5804301	723
NB084	196717	3928522	70164520	1197171	669186	143110	76102509	59951	11023770	1216
NB085	106497	3485618	49966550	872302	481253	93280	54899003	43923	7313421	610
NB086	216896	4103567	54256140	855219	535087	102199	59852212	37009	7800238	872
NB089	151244	3251208	53155830	946136	534848	117390	58005412	40694	8858692	899
NB093	986847	3557907	56403950	996900	546871	126804	61632432	38676	9688994	906
NB103	212345	7898907	54726640	754919	404134	68389	63852989	37685	5058242	628
NB106	79109	4251603	46374300	693442	358559	69903	51747807	46192	4963169	520
NB107	160820	2875538	59861590	1072994	587978	116529	64514629	26621	9459692	1184
NB108	125387	2786769	59179880	956009	532208	113660	63568526	28314	8478501	901
NB109	106533	3200059	50044600	842275	469566	104294	54660794	51521	6911939	1098
NB112	829988	3767995	54356720	903792	505413	106676	59640596	60904	7679306	867
NB117	137586	2585647	50102900	876996	472045	97713	54135301	50279	7193210	765
NB124	83301	5274530	48791330	763873	404729	86808	55321270	30393	6157271	819
NB127	84773	3347883	48876720	835560	436519	89236	53585918	43175	6456324	780
NB128	72404	2653800	50298400	827028	455557	90709	54325494	37814	6960787	589
NB129	93301	4879259	48544610	769204	482757	97641	54773471	34913	7506404	733
NB130	74860	2739432	43812400	729635	394316	77533	47753316	24755	5715003	485
NB132	155681	6388737	48373680	801925	439961	92591	56096894	87068	5949337	592
NB133	77680	3112041	47253220	803946	535148	92849	51797204	52610	7278757	782
NB135	204156	3782864	49187370	839524	444813	93675	54348246	65682	7288226	575
NB139	101568	3320558	52404370	856569	494641	102291	57178429	42982	7552853	805
NB142	96665	3448674	49460050	897462	478444	96078	54380708	49626	7242233	772
NB146	87045	3126617	47492850	832310	458050	102588	52012415	116613	7469696	695
NB163	121443	1045921	34908520	652923	378706	77898	37063968	9535	7408271	789
NB170	86921	1760844	34142750	579111	318262	65503	36866470	14340	4913283	533
NB173	91135	3597440	35015640	602908	322401	69154	39607543	55623	4693486	765
NB176	118358	2577699	35132500	681393	368557	71694	38831843	17087	5721527	822
NB177	84337	1872501	36446940	621547	322319	65993	39329300	15124	5595787	552
NB179	90318	1586429	38521770	681184	357075	73754	41220212	52435	5068879	702
NB181	136209	2379567	37431030	620088	332333	67632	40830650	12909	4898324	722
NB184	112782	2577126	35593090	654005	379133	81680	39285034	67928	7474060	934
NB186	218821	2030919	35598800	643485	342793	66565	38682562	65818	4445782	545
NB187	213314	3596198	37151240	574736	335437	66096	41723707	15180	5430262	633
NB189	1439801	5023813	33055710	544285	288466	56777	38969051	15371	4384765	691
NB191	109567	1940482	39809910	661862	386173	75844	42874271	95544	6182161	732
NB193	527329	2590661	35831250	627404	343215	73174	39465704	15863	5685924	673
NB201	122319	2072220	59038900	963985	545110	120830	62741045	24985	9356034	867
NB212	230275	2437711	51777630	909671	499647	113748	55738407	27665	8506279	659
NB221	110874	2821701	45958490	837660	367128	75632	50060611	35720	3882604	401
NB222	116910	3708880	48988590	808218	483840	110220	54099748	34885	7555928	606
NB223	56537	2614113	42638870	730771	406078	90237	46480069	14730	6287814	549
NB224	314193	7693930	58392460	953546	579296	101893	67721125	15775	8016283	889
NB227	193096	1663010	44573630	730267	406172	88834	47461913	13795	6308873	545
NB230	118508	3019473	56352310	915112	492844	109972	60889711	20465	7145624	589
NB231	114286	3054871	49408990	858779	398951	83261	53804852	42402	5514065	462
NB232	96968	4127248	54492300	959024	481904	120170	60180646	49707	7407998	811
NB233	96353	3422827	47521850	818641	408136	91086	52262540	46827	5730251	563
NB234	67750	2832808	54092940	1073831	570881	132197	58702657	38095	9086486	742
NB235	210074	2531209	48670600	851875	618917	105722	52778323	35054	6768434	615
NB238	401931	4176110	57142650	902259	471087	111503	62803609	46538	7140804	1126
NB240	123320	3133416	48888320	801876	416784	92189	53332585	35910	6514046	604
NB253	653706	9191448	56517880	1002393	522103	120140	67353964	21934	9740792	1133
NB273	342347	7112940	45800050	711635	320310	68583	54013518	20317	4246851	776
NB280	148921	3341546	48175300	881542	487110	103065	52988563	20404	7732730	991
NB282	88703	3740813	44844140	778784	376163	76186	49816086	15128	5442503	888
NB284	959178	2680860	48928020	865893	406819	79797	52961389	16102	5678140	759
NB285	149629	4249451	46629190	830004	446927	85658	52241230	14764	6655597	848
NB292	161043	3324701	41512780	713931	346761	71065	45969238	28016	5318953	575
NB293	768333	4610421	40948990	730100	377365	79666	46746542	17514	6228583	841
NB295	127370	4536828	54883370	868376	385632	84733	60758939	2111	5918121	521
NB297	167763	5353944	63118440	961311	527038	115561	70076294	3596	8528223	862
NB298	179300	4068444	60098820	934673	502834	107697	65712468	3190	8134158	768
NB300	137141	3331244	55661370	932320	445477	85520	60455931	2429	5974879	640
NB302	211255	2352045	59549250	1017624	534364	109703	63562986	1750	8356934	743
NB306	119446	3898491	61956760	1051969	552607	114403	67574230	8014	8658237	851
NB309	313478	1744403	62202230	1037669	585871	119923	65690096	8744	10082210	742
NB310	258944	2772481	58551030	984846	531470	115867	62955694	4954	8654973	730
NB311	182462	2633998	55988040	902046	475322	97239	60096645	1853	7316169	705
NB329	700429	1878707	45235390	842291	376044	61877	48394309	657	5293978	476
NB330	1397943	1866290	57478370	872598	386957	64833	60669048	724	4705116	561
NB332	1468605	2082346	60872650	1086205	381454	61206	64483861	681	4905590	477
NB334	1582383	4456364	48039230	867633	406023	81962	53851212	831	6518376	993
NB340	457378	8661697	40282890	806493	397621	122689	50271390	11947	6553004	765
NB343	211171	3585057	54110760	950175	520218	105243	59271453	4905	7332254	616
NB344	104221	3999530	54550610	971592	492563	102353	60116648	3342	6945728	625
NB349	233206	3847500	46609450	796368	319456	59685	51632459	8831	3193271	329
NB350	169539	1934261	39743710	1099442	639270	300206	43716889	2161	19631620	4286
NB357	99457	7162395	55258780	900900	474833	102130	63899038	5406	6496528	896
NB358	151386	3999688	57336540	917947	457502	96104	62807781	6130	6292945	656
NB380	920008	3648682	56639020	970520	399817	71881	61729920	9494	5321548	481
NB382	439872	4088407	56793970	929805	441003	84482	62337667	12089	5572724	552
NB387	95814	2109608	50649280	895053	501720	99930	54255591	2783	7451588	1161
NB398	147547	2560298	51854040	855392	461155	94712	55825597	42679	6914353	738
NB416	333033	2590723	44676760	870360	558760	89285	48785888	397074	6927630	546
NB419	128237	1208715	41411260	743350	412769	88790	43864884	537868	6468393	555
NB421	604227	4105809	36191320	737811	328308	92765	41456013	1587130	4590880	450
NB423	463398	2524660	48003430	933408	395246	79564	51936308	768397	4789512	429
NB425	137136	1923167	58371980	1018175	556674	128603	61998599	230286	8566393	908
NB427	510706	3810465	37314980	645247	340105	83988	42194785	562206	5175767	464
NB429	133545	1773591	47522170	869820	496998	116436	50779015	553	8443712	823
NB433	239188	2859103	49724160	773328	385544	82061	53824196	309176	5807262	620
NB434	321549	1278330	50784980	789217	331041	62107	53245675	363957	4020755	398
NB435	200207	3945026	50919940	821655	341295	63390	56091306	476247	4739290	407
NB441	164235	2368311	57655340	877061	376592	57704	61335008	2883	4235790	716
NB450	127934	2283948	39533220	544635	215036	34662	42611501	3380	1882316	412
NB451	107857	2914623	38399810	610796	245089	46773	42217091	6672	2932445	419
NB452	146426	2257367	46070290	713413	288181	48733	49377984	5538	2759704	473
NB453	218155	4327200	42173010	672791	262221	45691	47480913	17721	2533281	450
NB455	153790	1753923	40513800	589110	250988	39891	43147712	6174	2968492	453
NB462	167708	2979664	50145290	872340	464092	96316	54557702	139184	8023418	893
NB463	228908	5297418	53403110	931271	425125	83443	60140367	221996	5825218	751
NB468	206862	3350081	45943300	750565	368280	71709	50483935	69991	5117826	627
NB474	62482	4511767	56518390	982312	496994	124608	62634071	222464	7563240	953
NB476	127864	2553929	52099990	851600	490137	103346	56099002	172558	8234907	817
NB477	139871	4313639	51026040	977378	543437	128686	56989180	287247	8820144	876
NB482	102611	3041302	52530610	1007726	556841	136453	57272932	1920848	9463350	844
NB483	248210	3387946	45335710	888133	463143	115008	50189940	685951	7406523	739
NB488	1188260	1707559	37171350	705804	273682	49338	39907733	240186	4114504	327
NB495	147110	3006706	84144040	1428823	769838	166228	89515635	138720	12100400	1083
NB496	350822	2940001	76400780	1373036	712043	163204	81589064	116279	11249460	1168
NB006	84205	2145121	46402120	835619	449898	108620	49941378	577	7161164	727
NB011	171451	3330493	41462430	761762	411799	92362	46058846	937	6080987	865
NB012	2102972	2759485	50299320	962558	521357	115867	54658587	9641	8107826	1000
NB014	212880	6071504	45423540	630081	326692	61864	52513681	4582	3804573	763
NB016	203223	2322177	58796220	1119313	578796	115442	62931948	2222	8383556	1028
NB017	181958	2986614	54388390	946105	533740	118638	58973487	2075	8088534	1140
NB018	151115	4731504	52143580	829739	449955	93124	58247902	2147	5872307	960
NB019	145170	2740961	53053890	934165	528868	132179	57390063	1251	8449207	1362
NB020	90108	4133453	44943000	805328	506062	112585	50500428	1709	6707120	965
NB021	150060	6692207	49395570	830138	435127	99102	57452144	1619	5558243	986
NB022	138451	4512327	51182120	895939	470998	109945	57171329	1769	7002912	1003
NB023	203278	5004694	49722230	890702	494572	108592	56220790	1576	7535699	1160
NB025	104605	6117245	54225980	820106	427385	101426	61692142	435	5555789	951
NB027	207777	4483011	52395060	944288	536752	133185	58492296	412	7916354	1201
NB028	197438	3510871	53768470	1002394	591757	145876	59019368	357	9896523	1005
NB029	250186	5412110	44610600	820181	430761	105943	51379595	741	6389306	1053
NB030	362703	5085758	56566340	970323	522189	122673	63267283	530	7269909	954
NB031	366984	4854320	53646630	916180	506378	109265	60032773	930	7450703	998
NB032	2875059	4242678	48357600	863529	520299	111381	54095487	938	7187890	900
NB033	158110	5840238	46928930	843997	463586	104834	54181585	960	6952593	965
NB034	105220	5403557	59412810	1040467	570596	129949	66557379	669	8309681	990
NB035	106525	1904486	55194640	964964	512557	118460	58695107	725	7560325	814
NB036	120541	2382435	52303680	841006	431755	89336	56048212	649	5589987	703
NB037	85937	2299831	51392160	902869	503441	109699	55208000	457	7701375	946
NB038	79079	3258188	48594510	837009	458229	98534	53246470	516	6614854	838
NB039	136569	3689171	48412830	919426	502139	115625	53639191	526	8014208	961
NB042	192639	9362930	48786630	768735	384533	79929	59382757	838	4796848	763
NB043	151086	3168634	51531300	918304	545694	116860	56280792	80	8913555	869
NB044	116288	2723184	47769350	858440	498719	111343	51961036	73	7659921	871
NB045	104056	3320215	47440770	936755	526437	117027	52341204	71	9342351	1004
NB046	129946	3277786	49046610	854717	509809	111322	53800244	95	8022723	850
NB047	160391	5346031	49526690	874600	495255	100956	56343532	81	7410520	1013
NB048	151898	4699673	58607400	838408	414774	83871	64644126	113	5188866	722
NB049	181936	8601380	48416780	803407	437843	96115	58355525	926	5901751	875
NB050	278247	3349433	50277040	902360	483922	111418	55124173	464	6771620	902
NB051	89946	2039654	51982430	869818	490336	120363	55502601	659	7559657	886
NB052	144317	5214830	49863160	838507	477859	111103	56505459	908	7008509	954
NB053	403235	945742	68755180	1319509	706675	170343	71897449	88167	12332910	1330
NB054	163064	5526795	48969760	824910	473177	112689	55907331	481	6548023	1192
NB055	131615	1877493	50672210	974357	512810	117536	54154406	335	7992208	861
NB056	100930	2972777	50884190	961730	530235	129480	55478412	141	9074013	1046
NB057	159350	1142045	53224140	978086	527526	121526	55993323	187	8806745	941
NB059	112923	1777514	52089560	899250	497797	109439	55373560	44977	8448956	872
NB060	114444	2007038	50802290	853518	498768	106284	54267898	149	7797980	754
NB062	134064	5054580	48596450	813549	450100	99824	55014503	35225	7262996	729
NB064	103083	2682416	56444550	963385	562148	117504	60770003	39313	9505895	831
NB071	249292	1994273	50308280	868484	487848	105623	53764508	63902	7702211	642
NB095	155823	5652181	56341090	882554	489668	110863	63476356	37116	7283645	1240
NB096	209316	2253797	53709090	870979	497972	107844	57439682	29713	8637480	759
NB097	167902	3985251	46742600	776022	458180	106472	52068525	26926	7755673	762
NB098	151481	3925930	55383840	945365	550564	112306	60918005	23055	8272323	773
NB099	147724	2652074	56294820	946698	505056	114899	60513547	20822	8017237	741
NB100	314418	3502240	50560630	807969	472378	102452	55445669	36055	7102965	719
NB101	117004	2683047	56118840	950907	527730	102792	60383316	51261	8998079	929
NB102	427820	4229640	51334280	806128	429362	90197	56889607	40366	7106443	682
NB104	175443	4245076	57030840	903884	526936	101289	62808025	37840	8759604	709
NB105	127495	5155856	59888250	952012	531853	98680	66626651	43197	7912596	880
NB110	102490	2201802	57439170	951441	524975	111465	61228853	32062	7702577	931
NB111	780494	2493248	47640910	805377	424740	90093	51454368	40610	6490582	691
NB114	121723	3361124	45895400	750191	474957	96936	50578608	59003	6959495	698
NB115	135262	3623475	42422150	778313	412417	100200	47336555	157697	6458745	666
NB116	114393	2603818	50156300	842013	544455	105519	54252105	57623	7995680	731
NB118	160131	2953068	46981360	880874	503291	115078	51433671	69738	8278823	752
NB120	231167	2372178	44111800	706723	412751	83978	47687430	45677	6881697	638
NB121	91794	4518729	45868430	716934	393616	85350	51583059	52038	6044349	679
NB123	71054	2618804	45360660	750271	409489	85838	49225062	34763	6568883	979
NB125	100149	3107474	45352840	734313	404536	89996	49689159	22365	6736135	767
NB126	108541	3970289	47804200	791772	418390	88369	53073020	23525	6304597	906
NB131	102181	751132	52360600	922439	500572	100430	54635173	37872	7947564	767
NB134	139384	2750774	51650330	911413	457217	97938	55867672	38539	7874554	736
NB141	103024	4349840	47233740	796534	448999	94649	52923762	129502	6941181	868
NB145	125667	3187221	48977900	776178	415617	89345	53446261	38066	6322844	746
NB147	121761	2307846	47028530	874630	482529	95905	50789440	81750	7062924	734
NB148	130569	1758665	50649320	853324	459252	93788	53814349	59612	6394873	647
NB150	117325	2414012	51015280	965725	484802	105393	54985212	120903	7671003	685
NB151	185341	4824701	46935070	823833	445778	87195	53116577	37248	6991568	905
NB152	98369	2822608	37418800	683313	351725	70876	41347322	48832	4863131	710
NB153	92732	2630845	35314300	618319	357830	74940	38996234	27160	5797492	744
NB154	125480	1876269	37566080	661692	343275	71061	40518377	49876	5072283	691
NB155	151095	1927141	39258450	628752	337403	65898	42217644	49076	4558780	706
NB156	155666	2519936	34237270	564159	293337	61911	37676613	40231	4197760	613
NB157	109750	1907162	31517910	620412	344513	77485	34467482	28125	6403477	742
NB158	161341	1638337	37179400	682960	372469	83622	39956788	20032	6380234	675
NB159	112276	3376679	34328070	507694	268753	50997	38532193	27076	3768514	500
NB160	70967	1441530	34058090	609005	321138	64134	36493897	41407	4762718	546
NB161	80374	2069674	31943620	535214	292424	62645	34903577	39903	4172354	525
NB162	65620	2151041	34674110	585771	290792	55840	37757554	56358	3790481	510
NB164	38576	925703	36752260	680994	377151	74119	38810227	13680	6084331	676
NB165	59245	1894736	37102440	682337	358619	79551	40117683	10194	5654886	1015
NB166	69313	3634113	38036440	686329	354352	76390	42787624	47143	5503854	762
NB167	137276	1224595	35569970	658547	369921	75049	37898082	77761	6920161	661
NB168	82701	1691184	32110530	533817	278911	55905	34670347	46034	3986361	549
NB171	74518	2308240	36217320	616131	312336	62195	39516222	9619	4362629	568
NB172	110450	1438882	36189230	643307	320727	62997	38655143	44528	4795808	574
NB174	134396	2532790	35933360	649556	358292	80604	39554602	65435	5596150	729
NB178	85135	1978478	41271940	732099	392950	83418	44458885	58454	5973278	859
NB180	179866	2403268	33607420	608953	343967	66546	37030154	53659	6028267	714
NB182	278842	2511812	38571000	656837	329037	63022	42131708	14372	4061092	628
NB183	131254	2181821	38576280	756537	399474	72634	41986746	16808	6168734	700
NB185	58561	3753682	34992650	598455	294845	58361	39697993	69520	3969275	576
NB199	211975	3210535	47603550	781853	411801	93050	52100789	20799	6580621	553
NB200	258585	3078875	52230360	918080	483775	96186	56807276	34012	7601209	717
NB202	145283	3004459	53768420	865906	464795	95480	58199060	22430	6821310	527
NB203	157686	2071115	48224940	840672	466201	93118	51696046	34737	7677913	606
NB204	345743	5441059	54269460	847530	417997	89835	61065881	29292	5825415	595
NB205	130432	1949257	48398820	894072	335508	89099	51666756	83760	3380237	470
NB206	201515	3429122	50324660	774261	414946	90246	55033235	28037	6187431	507
NB207	128235	3597864	48639620	815637	438581	95816	53587518	34974	6877493	512
NB208	117919	2201827	61190540	978617	535187	115315	65021486	32008	8372976	714
NB209	100495	3066232	48358200	856635	463036	104356	52848459	29081	7346495	867
NB210	100515	2087433	50886830	880945	503404	109083	54467695	25256	7750778	620
NB211	96001	1536641	45919330	788327	446943	101437	48792678	29656	6809194	548
NB213	181660	4522426	54512180	985524	552402	123308	60695840	35537	9113765	812
NB214	166583	2828875	49380620	885414	448392	96933	53640234	24519	6305250	619
NB215	73074	2454979	51349690	834018	451627	100403	55190717	36691	6805082	543
NB216	106863	2430197	55091660	951567	520083	120343	59113850	37656	8193557	697
NB217	256896	2118655	51832790	881922	471547	99433	55404347	41183	7440631	580
NB218	107152	3341398	46318510	785040	410258	100112	50955318	52112	6178059	450
NB219	83997	2110328	49199400	877502	461312	95346	52743888	29915	6196604	466
NB220	82656	2657271	51278080	819581	434384	100303	55289619	32348	6505942	576
NB225	91157	3536279	50867990	804008	463791	98427	55770495	23669	6757537	585
NB226	843437	1834917	54689500	908921	471787	98772	58003897	26542	6421521	586
NB228	127944	2773685	49682490	849270	496712	112630	53914787	12192	8182114	752
NB229	201761	3382017	53583700	861217	454053	93988	58374975	46217	5841798	496
NB237	87979	2085983	53148120	977277	527100	103360	56841840	33878	7147770	617
NB274	683344	3274775	51290420	833060	419087	80027	55897369	10195	5818800	919
NB275	635309	1841489	44758380	777425	423733	88224	47889251	9704	6774181	868
NB276	109749	3764175	47267650	835728	446472	90701	52404726	11540	6842686	995
NB277	181030	3147293	46596550	895284	484313	106979	51230419	17072	7688245	1053
NB278	137421	5831677	46064440	854512	441707	90416	53282752	13597	6653318	901
NB279	84460	3750138	53961320	901692	508325	105462	59226937	16691	7737074	1021
NB281	468941	2192356	46831450	866052	474833	96111	50460802	13644	7246008	1036
NB283	167104	2216606	36975020	632812	344937	68200	40237575	13139	5090560	535
NB286	246705	4595958	51240500	880633	456312	87669	57261072	12905	6282447	1041
NB288	663253	3938596	50896470	903280	451860	92209	56282415	19795	6532165	954
NB290	582087	1039573	36630980	750478	398311	89537	38908879	16803	8661927	727
NB291	177988	3166370	44535400	696757	388894	77530	48864951	20792	5714342	719
NB294	374499	2106690	41253090	709089	370383	71762	44511014	16289	6011458	720
NB296	161590	3479804	60794260	997250	564596	123688	65959598	3597	9003577	827
NB299	134687	3215949	57679560	973120	516016	112412	62497057	2247	7829764	1053
NB301	96820	2377123	42972570	778077	454920	104839	46687529	2132	8475759	764
NB303	191702	2430841	52568120	903264	475103	101382	56478710	4759	8246348	684
NB304	308276	2751058	66048870	1039089	500843	99901	70439761	5287	7750743	725
NB307	284288	3871770	46614500	839256	459590	103520	51888636	12958	8335741	997
NB308	331606	4933521	48436840	956884	415920	97799	54840964	19821	6838584	717
NB312	332649	7685300	44916650	638833	318250	69315	53628348	7151	4446053	518
NB315	113938	1605658	34517890	617492	294420	56675	37092135	23838	5128905	512
NB317	333588	3868898	43080920	739875	376917	72024	48138634	1898	6171797	619
NB318	216377	2327011	55096580	949274	512824	124690	59010379	5142	7978907	802
NB324	188132	2255685	61575590	1043857	577296	118837	65571265	402	9432872	773
NB325	208648	4110194	43967600	732666	354838	72755	49238053	524	5088027	555
NB342	154600	3615638	49329560	849241	445809	90547	54330795	4185	6915596	628
NB345	183695	11310450	48146670	861583	485220	110412	60914335	9744	6522001	720
NB346	105678	4579517	52492370	958649	560920	110907	58702363	3885	7473762	848
NB347	91932	2425890	58233300	989935	526812	102198	62278135	2655	7667756	565
NB348	1005598	2416635	60451920	955932	443190	62760	64330437	4670	5866241	464
NB355	170795	2441384	50975440	862849	439515	90671	54809859	2415	6327947	684
NB356	174566	3045280	47655270	813381	467535	97722	52079188	5399	6182164	662
NB363	122744	2151768	43372710	755977	383948	76558	46740961	1768	5580657	647
NB364	104550	2783035	62210850	1051028	574879	114634	66734426	23272	8652383	1513
NB365	121117	2785961	43875940	770521	412247	84018	47928687	29555	6234944	732
NB366	100767	1669406	58254780	1036721	550752	111649	61623308	22606	8444445	932
NB367	560568	2247210	57737870	996570	520496	87968	61590114	5685	7093122	684
NB368	182536	2553170	61328580	982468	434356	56725	65355299	3266	4887834	559
NB370	1669402	3972438	56260230	928987	519270	90521	61771446	9893	7611089	587
NB395	307226	2637949	35717370	605768	311739	64165	39336991	101658	5044472	475
NB397	172300	1187065	53006550	1007402	562853	124617	55888487	54146	11031030	910
NB417	198332	3348596	42048450	799261	454396	108945	46759648	690505	8138442	666
NB420	148776	4688682	47589510	905922	613897	109375	53907386	1385555	7203944	683
NB470	77543	3204848	53743520	952099	494505	118390	58513362	288864	7942941	930
NB471	89713	1474346	51126220	901307	490998	110911	54103782	208231	7411461	834
NB472	132075	2014860	60003260	1102454	599486	136353	63856413	196362	9716052	1135
NB473	146544	1453312	57416190	1087911	547768	119006	60624187	189922	7727280	886
NB479	145026	4889316	40895530	776696	428059	103504	47093105	425609	7945948	841
NB493	93753	4954887	71132450	1200273	664280	135078	78086968	164324	9974394	1306
NB494	217218	3588813	81884350	1333925	687602	142947	87637637	316817	10314850	975
NB497	213779	5520835	78099010	1357759	836466	166674	85980744	93766	11723890	1266
NB498	109925	5106925	83661760	1424526	774941	167570	91135722	95556	12458210	1463
