# Supplementary material for: Comparison of RNA-seq and microarray-based models for clinical endpoint prediction
Source: Genome Biol. 2015 Jun 25;16(1):133. doi: 10.1186/s13059-015-0694-1 (PMC4506430; doi:10.1186/s13059-015-0694-1)
Supplement: Additional file 3: — This file contains Supplementary Data: Genes and transcript differentially expressed between four clinico-genetic neuroblastoma subgroups. [file 13059_2015_694_MOESM3_ESM.xls]

## Sheet: DEGs
Additional File 3. Differentially expressed genes between 4 NB subgroups (MYCN-amplified [MNA], non-MNA stage 4, non-MNA stage 4S, and non-MNA stage 1). A positive DEG score indicates upregulation of a transcript in that stage in comparison to the other 3 stages; a negative score indicates downregulation.						Differential score based on RNA-seq data				Differential score based on Agilent probe 1						Differential score based on Agilent probe 2					Differential score based on Agilent probe 3					Differential score based on Agilent probe 4					Differential score based on Agilent probe 5					Differential score based on Agilent probe 6
Transcript	Gene	Gene description	Map chromosome from to	NCBI GeneID	All Agilent microarray probe(s) mapped to the transcript	DEG score of RNA-seq transcript Stg 1	DEG score of RNA-seq transcript Stg 4	DEG score of RNA-seq transcript Stg 4S	DEG score of RNA-seq transcript MNA	Agilent probe 1 identifier (only if differential expression is measured)	DEP Differential score of Agilent probe 1 Stg 1	DEP score of Agilent probe 1 Stg 4	DEP score of Agilent probe 1 Stg 4S	DEP score of Agilent probe 1 MNA	###	Agilent probe 2 identifier (only if differential expression is measured)	DEP score of Agilent probe 2 Stg 1	DEP score of Agilent probe 2 Stg 4	DEP score of Agilent probe 2 Stg 4S	DEP score of Agilent probe 2 MNA	Agilent probe 3 identifier (only if differential expression is measured)	DEP score of Agilent probe 3 Stg 1	DEP score of Agilent probe 3 Stg 4	DEP score of Agilent probe 3 Stg 4S	DEP score of Agilent probe 3 MNA	Agilent probe 4 identifier (only if differential expression is measured)	DEP score of Agilent probe 4 Stg 1	DEP score of Agilent probe 4 Stg 4	DEP score of Agilent probe 4 Stg 4S	DEP score of Agilent probe 4 MNA	Agilent probe 5 identifier (only if differential expression is measured)	DEP score of Agilent probe 5 Stg 1	DEP score of Agilent probe 5 Stg 4	DEP score of Agilent probe 5 Stg 4S	DEP score of Agilent probe 5 MNA	Agilent probe 6 identifier (only if differential expression is measured)	DEP score of Agilent probe 6 Stg 1	DEP score of Agilent probe 6 Stg 4	DEP score of Agilent probe 6 Stg 4S	DEP score of Agilent probe 6 MNA
A1BGAS.cAug10	A1BGAS	gene A1BGAS, encoding A1BG antisense RNA (non-protein coding).	chr19:58859122-58866548	503538	UKv4_A_24_P721699				-34.2
A1CF.gAug10	A1CF	complex locus A1CF, encoding APOBEC1 complementation factor.	chr10:52566327-52645435	29974	UKv4_A_23_P104224					UKv4_A_23_P104224		-25.2	46.1	-14.8	###
A2BP1.aAug10	A2BP1	gene A2BP1, encoding ataxin 2-binding protein 1.	chr16:7382748-7763340	54715	UKv4_A_23_P140858;UKv4_A_24_P147242	58		70.7	-85.8	UKv4_A_23_P140858	43.9		62.7	-73.8	##	UKv4_A_24_P147242	44.7		61.7	-74.9
A2BP1.bAug10	A2BP1	gene A2BP1, encoding ataxin 2-binding protein 1.	chr16:6823811-7763340	54715	UKv4_A_23_P140858;UKv4_A_24_P147242	54.4		69	-85.2	UKv4_A_23_P140858	43.9		62.7	-73.8	##	UKv4_A_24_P147242	44.7		61.7	-74.9
A2BP1.cAug10	A2BP1	gene A2BP1, encoding ataxin 2-binding protein 1.	chr16:6068990-7763341	54715	UKv4_A_23_P140858;UKv4_A_24_P147242	57		71.7	-99.5	UKv4_A_23_P140858	43.9		62.7	-73.8	##	UKv4_A_24_P147242	44.7		61.7	-74.9
A2BP1.dAug10	A2BP1	gene A2BP1, encoding ataxin 2-binding protein 1.	chr16:7382750-7763340	54715	UKv4_A_23_P140858;UKv4_A_24_P147242	59.7		77.6	-83.4	UKv4_A_23_P140858	43.9		62.7	-73.8	##	UKv4_A_24_P147242	44.7		61.7	-74.9
A2BP1.eAug10	A2BP1	gene A2BP1, encoding ataxin 2-binding protein 1.	chr16:7382750-7763340	54715	UKv4_A_23_P140858;UKv4_A_24_P147242	36.3				UKv4_A_23_P140858	43.9		62.7	-73.8	##	UKv4_A_24_P147242	44.7		61.7	-74.9
A2BP1.fAug10	A2BP1	gene A2BP1, encoding ataxin 2-binding protein 1.	chr16:6069222-7759783	54715		39.4		70.6	-73.2
A2BP1.gAug10	A2BP1	gene A2BP1, encoding ataxin 2-binding protein 1.	chr16:7382954-7760683	54715		55.2		60.1	-85
A2BP1.hAug10	A2BP1	gene A2BP1, encoding ataxin 2-binding protein 1.	chr16:6069132-7763340	54715	UKv4_A_23_P140858;UKv4_A_24_P147242	31.1		60.2	-51.8	UKv4_A_23_P140858	43.9		62.7	-73.8	##	UKv4_A_24_P147242	44.7		61.7	-74.9
A2BP1.iAug10	A2BP1	gene A2BP1, encoding ataxin 2-binding protein 1.	chr16:7353253-7759778	54715		57.2		67.7	-80.7
A2BP1.oAug10	A2BP1	gene A2BP1, encoding ataxin 2-binding protein 1.	chr16:7647219-7680628	54715		70.6	-43.1	75.8	-75.7
A2M.aAug10	A2M	complex locus A2M, encoding alpha-2-macroglobulin.	chr12:9220302-9268798	2	UKv4_A_23_P116898	30.8		35.2	-40.9	UKv4_A_23_P116898	27			-34.1	###
A2M.bAug10	A2M	complex locus A2M, encoding alpha-2-macroglobulin.	chr12:9220371-9268456	2	UKv4_A_23_P116898			30.4		UKv4_A_23_P116898	27			-34.1	###
A2M.hAug10	A2M	complex locus A2M, encoding alpha-2-macroglobulin.	chr12:9220311-9221551	2	UKv4_A_23_P116898				-35.6	UKv4_A_23_P116898	27			-34.1	###
A2M.jAug10-unspliced	A2M	complex locus A2M, encoding alpha-2-macroglobulin.	chr12:9251211-9252797	2					-30
A2M.mAug10-unspliced	A2M	complex locus A2M, encoding alpha-2-macroglobulin.	chr12:9229079-9230016	2		30.4			-34.8
A2M.oAug10-unspliced	A2M	complex locus A2M, encoding alpha-2-macroglobulin.	chr12:9224435-9225248	2		29.1			-36.1
A4GALT.aAug10	A4GALT	gene A4GALT, encoding alpha 1,4-galactosyltransferase.	chr22:43088896-43117299	53947					-20.6
A4GNT.aAug10	A4GNT	gene A4GNT, encoding alpha-1,4-N-acetylglucosaminyltransferase.	chr3:137842560-137851229	51146	UKv4_A_23_P58046			29.8		UKv4_A_23_P58046				-24	###
AAAS.bAug10	AAAS	complex locus AAAS, encoding achalasia, adrenocortical insufficiency, alacrimia.	chr12:53701240-53715781	8086		-45.2			87.2
AAAS.cAug10	AAAS	complex locus AAAS, encoding achalasia, adrenocortical insufficiency, alacrimia.	chr12:53701240-53715416	8086	UKv4_A_23_P64799	42.7			-44.2
AAAS.dAug10	AAAS	complex locus AAAS, encoding achalasia, adrenocortical insufficiency, alacrimia.	chr12:53701240-53715369	8086					48.1
AAAS.fAug10	AAAS	complex locus AAAS, encoding achalasia, adrenocortical insufficiency, alacrimia.	chr12:53701241-53718496	8086	UKv4_A_23_P64799		-38.4
AAAS.gAug10	AAAS	complex locus AAAS, encoding achalasia, adrenocortical insufficiency, alacrimia.	chr12:53701241-53715363	8086	UKv4_A_23_P64799	69.8			-73
AAAS.jAug10-unspliced	AAAS	complex locus AAAS, encoding achalasia, adrenocortical insufficiency, alacrimia.	chr12:53701241-53701917	8086			-37.3
AAAS.lAug10	AAAS	complex locus AAAS, encoding achalasia, adrenocortical insufficiency, alacrimia.	chr12:53708634-53715402	8086		34.7	-41.9	31
AAAS.nAug10	AAAS	complex locus AAAS, encoding achalasia, adrenocortical insufficiency, alacrimia.	chr12:53708248-53715324	8086		43.5	-42
AAAS.rAug10	AAAS	complex locus AAAS, encoding achalasia, adrenocortical insufficiency, alacrimia.	chr12:53709336-53715343	8086		29.1	-39.1	27.9
AAAS.sAug10	AAAS	complex locus AAAS, encoding achalasia, adrenocortical insufficiency, alacrimia.	chr12:53702746-53703768	8086		33.3	-33.3
AAAS.vaAug10	AAAS	complex locus AAAS, encoding achalasia, adrenocortical insufficiency, alacrimia.	chr12:53708738-53715393	8086		22.2	-34.4	30.8
AACS.bAug10	AACS	gene AACS, encoding acetoacetyl-CoA synthetase.	chr12:125549930-125627860	65985	UKv4_A_23_P204395	-40.4	35.4
AACS.kAug10	AACS	gene AACS, encoding acetoacetyl-CoA synthetase.	chr12:125613322-125627865	65985	UKv4_A_23_P204395				36.1
AACS.mAug10-unspliced	AACS	gene AACS, encoding acetoacetyl-CoA synthetase.	chr12:125612398-125613238	65985					42
AACSL.bAug10	AACSL	gene AACSL, encoding acetoacetyl-CoA synthetase-like.	chr5:178191862-178245436	729522					29.3
AACSL.dAug10	AACSL	gene AACSL, encoding acetoacetyl-CoA synthetase-like.	chr5:178191866-178195523	729522					29
AACSL.eAug10-unspliced	AACSL	gene AACSL, encoding acetoacetyl-CoA synthetase-like.	chr5:178195439-178195813	729522					31.1
AADAC.aAug10	AADAC	gene AADAC, encoding arylacetamide deacetylase (esterase).	chr3:151531801-151546276	13	UKv4_A_23_P80570			43.4		UKv4_A_23_P80570			44.4		###
AADAT.aAug10	AADAT	gene AADAT, encoding aminoadipate aminotransferase.	chr4:170981374-171012823	51166	UKv4_A_23_P253484		-42.8			UKv4_A_23_P253484		-39.9			###
AADAT.bAug10	AADAT	gene AADAT, encoding aminoadipate aminotransferase.	chr4:170982079-171011538	51166			-32.4
AADAT.cAug10	AADAT	gene AADAT, encoding aminoadipate aminotransferase.	chr4:170981367-171011507	51166	UKv4_A_23_P253484	35.6	-39.4			UKv4_A_23_P253484		-39.9			###
AADAT.eAug10	AADAT	gene AADAT, encoding aminoadipate aminotransferase.	chr4:170991636-171012849	51166		54.3	-33.5		-34.1
AADAT.hAug10	AADAT	gene AADAT, encoding aminoadipate aminotransferase.	chr4:170981457-170983752	51166	UKv4_A_23_P253484		-49.8		44.6	UKv4_A_23_P253484		-39.9			###
AADAT.iAug10	AADAT	gene AADAT, encoding aminoadipate aminotransferase.	chr4:170996424-171000175	51166					60.1
AADAT.kAug10-unspliced	AADAT	gene AADAT, encoding aminoadipate aminotransferase.	chr4:170990540-170990910	51166		47	-45	41.3	-31
AAGAB.aAug10	AAGAB	complex locus AAGAB, encoding alpha- and gamma-adaptin binding protein.	chr15:67494029-67546968	79719	UKv4_A_23_P37545		36.3
AAGAB.bAug10	AAGAB	complex locus AAGAB, encoding alpha- and gamma-adaptin binding protein.	chr15:67493369-67547073	79719	UKv4_A_23_P37545		38.7
AAGAB.cAug10	AAGAB	complex locus AAGAB, encoding alpha- and gamma-adaptin binding protein.	chr15:67494011-67546991	79719	UKv4_A_23_P37545		23.7
AAGAB.dAug10	AAGAB	complex locus AAGAB, encoding alpha- and gamma-adaptin binding protein.	chr15:67493250-67547013	79719	UKv4_A_23_P37545		30.3
AAK1.aAug10	AAK1	complex locus AAK1, encoding AP2 associated kinase 1.	chr2:69685127-69871060	22848	UKv4_A_24_P299271				-38.6
AAK1.cAug10	AAK1	complex locus AAK1, encoding AP2 associated kinase 1.	chr2:69708188-69870849	22848	UKv4_A_23_P209826;UKv4_A_24_P356					UKv4_A_23_P209826				-24.3	##	UKv4_A_24_P356			27.3
AAMP.eAug10	AAMP	complex locus AAMP, encoding angio-associated, migratory cell protein.	chr2:219128885-219134860	14	UKv4_A_23_P56529			29.6
AAMP.hAug10	AAMP	complex locus AAMP, encoding angio-associated, migratory cell protein.	chr2:219128853-219134843	14	UKv4_A_23_P56529	50.1	-39.9	50.9	-37.7
AAMP.iAug10	AAMP	complex locus AAMP, encoding angio-associated, migratory cell protein.	chr2:219128853-219134841	14	UKv4_A_23_P56529	70.4	-44.9	53.8	-58.5
AAMP.pAug10	AAMP	complex locus AAMP, encoding angio-associated, migratory cell protein.	chr2:219128847-219130819	14	UKv4_A_23_P56529	45.7	-36.5	46	-34.1
AAMP.rAug10-unspliced	AAMP	complex locus AAMP, encoding angio-associated, migratory cell protein.	chr2:219131980-219132457	14		22.6
AARSD1.mAug10	AARSD1	complex locus AARSD1, encoding alanyl-tRNA synthetase domain containing 1.	chr17:41120107-41132545	80755	UKv4_A_23_P207414	36.6			-60.7	UKv4_A_23_P207414	26.4			-56.2	###
AARSD1.vcAug10	AARSD1	complex locus AARSD1, encoding alanyl-tRNA synthetase domain containing 1.	chr17:41121058-41124171	80755	UKv4_A_23_P207414	31.1			-24.9	UKv4_A_23_P207414	26.4			-56.2	###
AARSD1.vdAug10	AARSD1	complex locus AARSD1, encoding alanyl-tRNA synthetase domain containing 1.	chr17:41120743-41132415	80755	UKv4_A_23_P207414	32.9			-51.7	UKv4_A_23_P207414	26.4			-56.2	###
AARSD1.veAug10	AARSD1	complex locus AARSD1, encoding alanyl-tRNA synthetase domain containing 1.	chr17:41108052-41110097	80755		29.2	-30.2
AARSD1.viAug10	AARSD1	complex locus AARSD1, encoding alanyl-tRNA synthetase domain containing 1.	chr17:41102543-41104152	80755			-34.2
AASDH.aAug10	AASDH	complex locus AASDH, encoding aminoadipate-semialdehyde dehydrogenase.	chr4:57204454-57253674	132949	UKv4_A_24_P307195;UKv4_A_24_P383076				45.6	UKv4_A_24_P307195				37.9	##	UKv4_A_24_P383076				28.1
AASDH.dAug10	AASDH	complex locus AASDH, encoding aminoadipate-semialdehyde dehydrogenase.	chr4:57215115-57253666	132949	UKv4_A_24_P307195;UKv4_A_24_P383076	-34.7			29.9	UKv4_A_24_P307195				37.9	##	UKv4_A_24_P383076				28.1
AASDH.eAug10	AASDH	complex locus AASDH, encoding aminoadipate-semialdehyde dehydrogenase.	chr4:57204450-57253621	132949	UKv4_A_24_P307195;UKv4_A_24_P383076				26	UKv4_A_24_P307195				37.9	##	UKv4_A_24_P383076				28.1
AASDH.fAug10	AASDH	complex locus AASDH, encoding aminoadipate-semialdehyde dehydrogenase.	chr4:57204462-57248709	132949	UKv4_A_24_P307195;UKv4_A_24_P383076	-32			51.4	UKv4_A_24_P307195				37.9	##	UKv4_A_24_P383076				28.1
AASDH.oAug10-unspliced	AASDH	complex locus AASDH, encoding aminoadipate-semialdehyde dehydrogenase.	chr4:57204809-57205298	132949					37.9
AASDHPPT.aAug10	AASDHPPT	gene AASDHPPT, encoding aminoadipate-semialdehyde dehydrogenase-phosphopantetheinyl transferase.	chr11:105948216-105969426	60496	UKv4_A_23_P202988;UKv4_A_24_P184230;UKv4_A_24_P295620		-48.2			UKv4_A_23_P202988		-41.8			##	UKv4_A_24_P184230		-39.6			UKv4_A_24_P295620		-41.6
AASDHPPT.eAug10	AASDHPPT	gene AASDHPPT, encoding aminoadipate-semialdehyde dehydrogenase-phosphopantetheinyl transferase.	chr11:105962205-105969426	60496	UKv4_A_23_P202988;UKv4_A_24_P295620		-53.3			UKv4_A_23_P202988		-41.8			##	UKv4_A_24_P295620		-41.6
AASDHPPT.fAug10	AASDHPPT	gene AASDHPPT, encoding aminoadipate-semialdehyde dehydrogenase-phosphopantetheinyl transferase.	chr11:105961534-105969413	60496	UKv4_A_23_P202988;UKv4_A_24_P184230;UKv4_A_24_P295620	32	-57.3			UKv4_A_23_P202988		-41.8			##	UKv4_A_24_P184230		-39.6			UKv4_A_24_P295620		-41.6
AASS.aAug10	AASS	complex locus AASS, encoding aminoadipate-semialdehyde synthase.	chr7:121716187-121773876	10157	UKv4_A_23_P8754			38.6	-37.7	UKv4_A_23_P8754	29		34.7	-37.8	###
AASS.bAug10	AASS	complex locus AASS, encoding aminoadipate-semialdehyde synthase.	chr7:121713598-121784343	10157	UKv4_A_23_P8754	32.4		42.5	-40.1	UKv4_A_23_P8754	29		34.7	-37.8	###
AATF.aAug10	AATF	complex locus AATF, encoding apoptosis antagonizing transcription factor.	chr17:35306175-35414171	26574	UKv4_A_23_P89460;UKv4_A_24_P262395			-38.8		UKv4_A_23_P89460			-32.6		##	UKv4_A_24_P262395			-29
AATK.bAug10	AATK	complex locus AATK, encoding apoptosis-associated tyrosine kinase.	chr17:79090637-79105748	9625	UKv4_A_23_P10559;UKv4_A_23_P159169;UKv4_A_23_P159172				-25.2
AATK.cAug10	AATK	complex locus AATK, encoding apoptosis-associated tyrosine kinase.	chr17:79091104-79139871	9625	UKv4_A_23_P10559;UKv4_A_23_P159169;UKv4_A_23_P159172		-26.3		30.4
AATK.iAug10	AATK	complex locus AATK, encoding apoptosis-associated tyrosine kinase.	chr17:79108168-79139877	9625					29.3
AATK.kAug10	AATK	complex locus AATK, encoding apoptosis-associated tyrosine kinase.	chr17:79100246-79102724	9625			-30.1
ABAT.aAug10	ABAT	complex locus ABAT, encoding 4-aminobutyrate aminotransferase.	chr16:8820187-8875386	18	UKv4_A_24_P330684		28.5
ABAT.bAug10	ABAT	complex locus ABAT, encoding 4-aminobutyrate aminotransferase.	chr16:8814576-8875379	18	UKv4_A_24_P330684		37		-31.6
ABAT.cAug10	ABAT	complex locus ABAT, encoding 4-aminobutyrate aminotransferase.	chr16:8806826-8875436	18	UKv4_A_24_P330684		28
ABAT.dAug10	ABAT	complex locus ABAT, encoding 4-aminobutyrate aminotransferase.	chr16:8806713-8878432	18	UKv4_A_23_P152505;UKv4_A_24_P330684		28.7
ABAT.iAug10	ABAT	complex locus ABAT, encoding 4-aminobutyrate aminotransferase.	chr16:8868826-8874399	18	UKv4_A_24_P330684	-35.6			38.5
ABAT.qAug10	ABAT	complex locus ABAT, encoding 4-aminobutyrate aminotransferase.	chr16:8807220-8809490	18		-59.9	45.4	-65.2	52.7
ABCA1.aAug10	ABCA1	gene ABCA1, encoding ATP-binding cassette, sub-family A (ABC1), member 1.	chr9:107543283-107690527	19	UKv4_A_23_P216649;UKv4_A_24_P235429				-26.2	UKv4_A_23_P216649				-26.1	##	UKv4_A_24_P235429				-35.3
ABCA1.bAug10	ABCA1	gene ABCA1, encoding ATP-binding cassette, sub-family A (ABC1), member 1.	chr9:107543283-107560778	19	UKv4_A_23_P216649;UKv4_A_24_P235429	29.4		32.2	-32.7	UKv4_A_23_P216649				-26.1	##	UKv4_A_24_P235429				-35.3
ABCA1.dAug10	ABCA1	gene ABCA1, encoding ATP-binding cassette, sub-family A (ABC1), member 1.	chr9:107617494-107690436	19	UKv4_A_24_P289265					UKv4_A_24_P289265	18		34.2	-21.6	###
ABCA10andABCA6andABCA9.aAug10	ABCA10andABCA6andABCA9	complex locus ABCA10andABCA6andABCA9, encoding ATP-binding cassette, sub-family A (ABC1), member 10 and ATP-binding cassette, sub-family A (ABC1), member 9 and ATP-binding cassette, sub-family A (ABC1), member 6.	chr17:66970631-67057204	10349;10350;23460	UKv4_A_24_P241672;UKv4_A_24_P399341;UKv4_Hs301496.1;UKv4_Hs455747.1	64.6		31.8	-68.7	UKv4_A_24_P241672	56.9	-23.1	36	-58.8	##	UKv4_A_24_P399341	59.4	-23	32.7	-60.1	UKv4_Hs455747.1	66.2	-30	35.2	-62.4
ABCA10andABCA6andABCA9.bAug10	ABCA10andABCA6andABCA9	complex locus ABCA10andABCA6andABCA9, encoding ATP-binding cassette, sub-family A (ABC1), member 10 and ATP-binding cassette, sub-family A (ABC1), member 9 and ATP-binding cassette, sub-family A (ABC1), member 6.	chr17:67074846-67138015	10349;10350;23460	UKv4_A_23_P500400	54.1		31.3	-73.7	UKv4_A_23_P500400	62.5		25.2	-71.3	###
ABCA10andABCA6andABCA9.dAug10	ABCA10andABCA6andABCA9	complex locus ABCA10andABCA6andABCA9, encoding ATP-binding cassette, sub-family A (ABC1), member 10 and ATP-binding cassette, sub-family A (ABC1), member 9 and ATP-binding cassette, sub-family A (ABC1), member 6.	chr17:67144148-67240987	10349;10350;23460	UKv4_A_23_P89422	80.4	-35.5	41.8	-77.3	UKv4_A_23_P89422	51.9	-37.6	43.9	-35.8	###
ABCA10andABCA6andABCA9.gAug10	ABCA10andABCA6andABCA9	complex locus ABCA10andABCA6andABCA9, encoding ATP-binding cassette, sub-family A (ABC1), member 10 and ATP-binding cassette, sub-family A (ABC1), member 9 and ATP-binding cassette, sub-family A (ABC1), member 6.	chr17:67144729-67221584	10349;10350;23460	UKv4_A_23_P89422	71.8	-35.4	38.4	-64.9	UKv4_A_23_P89422	51.9	-37.6	43.9	-35.8	###
ABCA10andABCA6andABCA9.qAug10	ABCA10andABCA6andABCA9	complex locus ABCA10andABCA6andABCA9, encoding ATP-binding cassette, sub-family A (ABC1), member 10 and ATP-binding cassette, sub-family A (ABC1), member 9 and ATP-binding cassette, sub-family A (ABC1), member 6.	chr17:67131042-67138146	10349;10350;23460	UKv4_A_24_P378581	23.5		33.3	-41.2	UKv4_A_24_P378581	59.5	-20.3	25.9	-56.7	###
ABCA10andABCA6andABCA9.vbAug10	ABCA10andABCA6andABCA9	complex locus ABCA10andABCA6andABCA9, encoding ATP-binding cassette, sub-family A (ABC1), member 10 and ATP-binding cassette, sub-family A (ABC1), member 9 and ATP-binding cassette, sub-family A (ABC1), member 6.	chr17:67143354-67146204	10349;10350;23460		71.6	-31.9	35.8	-68.2
ABCA10andABCA6andABCA9.veAug10	ABCA10andABCA6andABCA9	complex locus ABCA10andABCA6andABCA9, encoding ATP-binding cassette, sub-family A (ABC1), member 10 and ATP-binding cassette, sub-family A (ABC1), member 9 and ATP-binding cassette, sub-family A (ABC1), member 6.	chr17:67081795-67084544	10349;10350;23460		47.2			-51.9
ABCA10andABCA6andABCA9.vhAug10	ABCA10andABCA6andABCA9	complex locus ABCA10andABCA6andABCA9, encoding ATP-binding cassette, sub-family A (ABC1), member 10 and ATP-binding cassette, sub-family A (ABC1), member 9 and ATP-binding cassette, sub-family A (ABC1), member 6.	chr17:66986978-66989245	10349;10350;23460		23.5
ABCA12.aAug10	ABCA12	complex locus ABCA12, encoding ATP-binding cassette, sub-family A (ABC1), member 12.	chr2:215796267-216003151	26154	UKv4_A_23_P56369	-44.1	-65.6		118.7	UKv4_A_23_P56369	-38.1	-46.8		104.1	###
ABCA17P.aAug10	ABCA17P	complex locus ABCA17P, encoding ATP-binding cassette, sub-family A (ABC1), member 17, pseudogene.	chr16:2390923-2476700	650655					-31.9
ABCA17P.fAug10	ABCA17P	complex locus ABCA17P, encoding ATP-binding cassette, sub-family A (ABC1), member 17, pseudogene.	chr16:2390973-2412667	650655	UKv4_A_32_P29703				-37.6
ABCA2.aAug10	ABCA2	complex locus ABCA2, encoding ATP-binding cassette, sub-family A (ABC1), member 2.	chr9:139901686-139923374	20	UKv4_A_23_P43504	34.8			-38.4
ABCA2.bAug10	ABCA2	complex locus ABCA2, encoding ATP-binding cassette, sub-family A (ABC1), member 2.	chr9:139901686-139922740	20	UKv4_A_23_P43504	36.6			-34.8
ABCA2.cAug10	ABCA2	complex locus ABCA2, encoding ATP-binding cassette, sub-family A (ABC1), member 2.	chr9:139901680-139923367	20	UKv4_A_23_P43504	30.5	-34.3
ABCA2.dAug10	ABCA2	complex locus ABCA2, encoding ATP-binding cassette, sub-family A (ABC1), member 2.	chr9:139901694-139922623	20	UKv4_A_23_P43504	42.7	-26.6	43.8	-48.7
ABCA2.eAug10	ABCA2	complex locus ABCA2, encoding ATP-binding cassette, sub-family A (ABC1), member 2.	chr9:139901829-139923367	20	UKv4_A_23_P43504	27.3	-24.3
ABCA2.gAug10	ABCA2	complex locus ABCA2, encoding ATP-binding cassette, sub-family A (ABC1), member 2.	chr9:139901686-139905469	20	UKv4_A_23_P43504				36.4
ABCA2.iAug10	ABCA2	complex locus ABCA2, encoding ATP-binding cassette, sub-family A (ABC1), member 2.	chr9:139902303-139904823	20				27.2
ABCA2.jAug10	ABCA2	complex locus ABCA2, encoding ATP-binding cassette, sub-family A (ABC1), member 2.	chr9:139912014-139915257	20		37	-44
ABCA2.mAug10	ABCA2	complex locus ABCA2, encoding ATP-binding cassette, sub-family A (ABC1), member 2.	chr9:139901680-139903635	20	UKv4_A_23_P43504	30.7	-44.2	36.3
ABCA2.rAug10	ABCA2	complex locus ABCA2, encoding ATP-binding cassette, sub-family A (ABC1), member 2.	chr9:139913894-139922683	20		31.7	-42.4	28
ABCA3.cAug10	ABCA3	complex locus ABCA3, encoding ATP-binding cassette, sub-family A (ABC1), member 3.	chr16:2339049-2390597	21			-25.3
ABCA3.hAug10	ABCA3	complex locus ABCA3, encoding ATP-binding cassette, sub-family A (ABC1), member 3.	chr16:2331174-2333973	21			-30.8
ABCA4.aAug10	ABCA4	complex locus ABCA4, encoding ATP-binding cassette, sub-family A (ABC1), member 4.	chr1:94458393-94586705	24	UKv4_A_23_P160940	-52.3			31.8	UKv4_A_23_P160940	-43.5			29	###
ABCA5.aAug10	ABCA5	complex locus ABCA5, encoding ATP-binding cassette, sub-family A (ABC1), member 5.	chr17:67240576-67323252	23461	UKv4_A_23_P78018;UKv4_A_24_P67096	55.4			-92.2	UKv4_A_23_P78018	53.9			-86.9	##	UKv4_A_24_P67096	54.2		30.1	-88.3
ABCA5.cAug10	ABCA5	complex locus ABCA5, encoding ATP-binding cassette, sub-family A (ABC1), member 5.	chr17:67269777-67323322	23461	UKv4_A_24_P67096				-39.7	UKv4_A_24_P67096	54.2		30.1	-88.3	###
ABCA5.dAug10	ABCA5	complex locus ABCA5, encoding ATP-binding cassette, sub-family A (ABC1), member 5.	chr17:67243257-67323240	23461	UKv4_A_23_P78018;UKv4_A_24_P67096	28.8			-40.8	UKv4_A_23_P78018	53.9			-86.9	##	UKv4_A_24_P67096	54.2		30.1	-88.3
ABCA5.eAug10	ABCA5	complex locus ABCA5, encoding ATP-binding cassette, sub-family A (ABC1), member 5.	chr17:67240456-67282401	23461	UKv4_A_23_P78018	41.8			-65.3	UKv4_A_23_P78018	53.9			-86.9	###
ABCA5.gAug10	ABCA5	complex locus ABCA5, encoding ATP-binding cassette, sub-family A (ABC1), member 5.	chr17:67243489-67298990	23461	UKv4_A_23_P78018	60.3			-87.1	UKv4_A_23_P78018	53.9			-86.9	###
ABCA5.kAug10	ABCA5	complex locus ABCA5, encoding ATP-binding cassette, sub-family A (ABC1), member 5.	chr17:67243489-67246857	23461	UKv4_A_23_P78018	63.8			-72.3	UKv4_A_23_P78018	53.9			-86.9	###
ABCA5.mAug10	ABCA5	complex locus ABCA5, encoding ATP-binding cassette, sub-family A (ABC1), member 5.	chr17:67245429-67248094	23461		75.3		44.5	-98
ABCA5.oAug10-unspliced	ABCA5	complex locus ABCA5, encoding ATP-binding cassette, sub-family A (ABC1), member 5.	chr17:67239934-67243975	23461		60.6		34.5	-71.7
ABCA7.aAug10	ABCA7	complex locus ABCA7, encoding ATP-binding cassette, sub-family A (ABC1), member 7.	chr19:1040100-1065571	10347	UKv4_A_23_P39481	75.8		42.1	-77.9	UKv4_A_23_P39481	51.2		25.7	-56.3	###
ABCA7.bAug10	ABCA7	complex locus ABCA7, encoding ATP-binding cassette, sub-family A (ABC1), member 7.	chr19:1040127-1065424	10347	UKv4_A_23_P39481	75.7	-30	46.3	-79.7	UKv4_A_23_P39481	51.2		25.7	-56.3	###
ABCA7.dAug10	ABCA7	complex locus ABCA7, encoding ATP-binding cassette, sub-family A (ABC1), member 7.	chr19:1056933-1065568	10347	UKv4_A_23_P39481	20.2			-26.8	UKv4_A_23_P39481	51.2		25.7	-56.3	###
ABCA7.hAug10	ABCA7	complex locus ABCA7, encoding ATP-binding cassette, sub-family A (ABC1), member 7.	chr19:1062260-1065568	10347	UKv4_A_23_P39481	62.7	-25.4	36.4	-61.2	UKv4_A_23_P39481	51.2		25.7	-56.3	###
ABCA7.nAug10	ABCA7	complex locus ABCA7, encoding ATP-binding cassette, sub-family A (ABC1), member 7.	chr19:1057040-1058651	10347		60.4	-24.4	29	-57
ABCA7.qAug10	ABCA7	complex locus ABCA7, encoding ATP-binding cassette, sub-family A (ABC1), member 7.	chr19:1040118-1042464	10347		75.2		46	-81.9
ABCA7.rAug10	ABCA7	complex locus ABCA7, encoding ATP-binding cassette, sub-family A (ABC1), member 7.	chr19:1053421-1055938	10347		60.3	-25.6	26.6	-54.6
ABCA7.tAug10-unspliced	ABCA7	complex locus ABCA7, encoding ATP-binding cassette, sub-family A (ABC1), member 7.	chr19:1057281-1057772	10347		55.3	-27.3		-45.5
ABCA8.aAug10	ABCA8	complex locus ABCA8, encoding ATP-binding cassette, sub-family A (ABC1), member 8.	chr17:66864193-66951382	10351	UKv4_A_23_P118615	44.1		31.1	-53.7	UKv4_A_23_P118615	45.6			-50.2	###
ABCA8.bAug10	ABCA8	complex locus ABCA8, encoding ATP-binding cassette, sub-family A (ABC1), member 8.	chr17:66864193-66951382	10351	UKv4_A_23_P118615	43.6		28.1	-52.1	UKv4_A_23_P118615	45.6			-50.2	###
ABCA8.cAug10	ABCA8	complex locus ABCA8, encoding ATP-binding cassette, sub-family A (ABC1), member 8.	chr17:66863428-66951490	10351	UKv4_A_23_P118615	42.1		27	-56.3	UKv4_A_23_P118615	45.6			-50.2	###
ABCB1.aAug10	ABCB1	gene ABCB1, encoding ATP-binding cassette, sub-family B (MDR\/TAP), member 1.	chr7:87132339-87342728	5243	UKv4_A_23_P82523	48.9	-46.9	62.1	-40.9	UKv4_A_23_P82523	48.3	-43.4	57.2	-40.3	###
ABCB10.cAug10-unspliced	ABCB10	gene ABCB10, encoding ATP-binding cassette, sub-family B (MDR\/TAP), member 10.	chr1:229653584-229654434	23456		25.9
ABCB10.dAug10	ABCB10	gene ABCB10, encoding ATP-binding cassette, sub-family B (MDR\/TAP), member 10.	chr1:229653551-229655048	23456	UKv4_A_24_P274073	34.1	-29.5	32.6
ABCB11.aAug10	ABCB11	gene ABCB11, encoding ATP-binding cassette, sub-family B (MDR\/TAP), member 11.	chr2:169776984-169887833	8647	UKv4_A_23_P39703	32.9		68.9	-61.7	UKv4_A_23_P39703	27.5		30.1	-41.9	###
ABCB4.aAug10	ABCB4	complex locus ABCB4, encoding ATP-binding cassette, sub-family B (MDR\/TAP), member 4.	chr7:87031361-87105060	5244	UKv4_A_23_P123112	49.5		62.3	-91.3	UKv4_A_23_P123112	36.6		53	-67.1	###
ABCB4.bAug10	ABCB4	complex locus ABCB4, encoding ATP-binding cassette, sub-family B (MDR\/TAP), member 4.	chr7:87031361-87105019	5244	UKv4_A_23_P123112	28.7		55.7	-57.2	UKv4_A_23_P123112	36.6		53	-67.1	###
ABCB4.eAug10	ABCB4	complex locus ABCB4, encoding ATP-binding cassette, sub-family B (MDR\/TAP), member 4.	chr7:87035295-87039769	5244		46.3		62.3	-67.5
ABCB7.aAug10	ABCB7	complex locus ABCB7, encoding ATP-binding cassette, sub-family B (MDR\/TAP), member 7.	chrX:74272798-74376175	22	UKv4_A_23_P171258				52.4	UKv4_A_23_P171258				50.5	###
ABCB7.bAug10	ABCB7	complex locus ABCB7, encoding ATP-binding cassette, sub-family B (MDR\/TAP), member 7.	chrX:74273116-74376167	22	UKv4_A_23_P171258	-35.8			41.3	UKv4_A_23_P171258				50.5	###
ABCB8andACCN3.aAug10	ABCB8andACCN3	complex locus ABCB8andACCN3, encoding amiloride-sensitive cation channel 3 and ATP-binding cassette, sub-family B (MDR\/TAP), member 8.	chr7:150725511-150749840	9311;11194	UKv4_A_23_P82249;UKv4_A_23_P93658	54.4		43.7	-70.4	UKv4_A_23_P93658	55.1	-25.3	37.7	-57.5	###
ABCB8andACCN3.bAug10	ABCB8andACCN3	complex locus ABCB8andACCN3, encoding amiloride-sensitive cation channel 3 and ATP-binding cassette, sub-family B (MDR\/TAP), member 8.	chr7:150725531-150742649	9311;11194	UKv4_A_23_P82249	39.7			-60.2
ABCB8andACCN3.cAug10	ABCB8andACCN3	complex locus ABCB8andACCN3, encoding amiloride-sensitive cation channel 3 and ATP-binding cassette, sub-family B (MDR\/TAP), member 8.	chr7:150725511-150744869	9311;11194	UKv4_A_23_P82249	57.6		39	-75.8
ABCB8andACCN3.dAug10	ABCB8andACCN3	complex locus ABCB8andACCN3, encoding amiloride-sensitive cation channel 3 and ATP-binding cassette, sub-family B (MDR\/TAP), member 8.	chr7:150725745-150744869	9311;11194	UKv4_A_23_P82249	48.8			-55.1
ABCB8andACCN3.gAug10	ABCB8andACCN3	complex locus ABCB8andACCN3, encoding amiloride-sensitive cation channel 3 and ATP-binding cassette, sub-family B (MDR\/TAP), member 8.	chr7:150745605-150749843	9311;11194	UKv4_A_23_P93658	32.6	-21.7	38.6	-38.1	UKv4_A_23_P93658	55.1	-25.3	37.7	-57.5	###
ABCB8andACCN3.hAug10	ABCB8andACCN3	complex locus ABCB8andACCN3, encoding amiloride-sensitive cation channel 3 and ATP-binding cassette, sub-family B (MDR\/TAP), member 8.	chr7:150745380-150749843	9311;11194	UKv4_A_23_P93658	49.6	-33.4	53.1	-51.7	UKv4_A_23_P93658	55.1	-25.3	37.7	-57.5	###
ABCB8andACCN3.iAug10	ABCB8andACCN3	complex locus ABCB8andACCN3, encoding amiloride-sensitive cation channel 3 and ATP-binding cassette, sub-family B (MDR\/TAP), member 8.	chr7:150745605-150749843	9311;11194	UKv4_A_23_P93658	31.7	-31.2	31.8		UKv4_A_23_P93658	55.1	-25.3	37.7	-57.5	###
ABCB8andACCN3.jAug10	ABCB8andACCN3	complex locus ABCB8andACCN3, encoding amiloride-sensitive cation channel 3 and ATP-binding cassette, sub-family B (MDR\/TAP), member 8.	chr7:150725537-150742649	9311;11194	UKv4_A_23_P82249	42.2			-63.6
ABCB8andACCN3.kAug10	ABCB8andACCN3	complex locus ABCB8andACCN3, encoding amiloride-sensitive cation channel 3 and ATP-binding cassette, sub-family B (MDR\/TAP), member 8.	chr7:150745854-150749840	9311;11194	UKv4_A_23_P93658				-27.4	UKv4_A_23_P93658	55.1	-25.3	37.7	-57.5	###
ABCB8andACCN3.lAug10	ABCB8andACCN3	complex locus ABCB8andACCN3, encoding amiloride-sensitive cation channel 3 and ATP-binding cassette, sub-family B (MDR\/TAP), member 8.	chr7:150725535-150734675	9311;11194		39.8			-46
ABCB8andACCN3.nAug10	ABCB8andACCN3	complex locus ABCB8andACCN3, encoding amiloride-sensitive cation channel 3 and ATP-binding cassette, sub-family B (MDR\/TAP), member 8.	chr7:150725537-150739117	9311;11194		48.7			-68.7
ABCB8andACCN3.pAug10	ABCB8andACCN3	complex locus ABCB8andACCN3, encoding amiloride-sensitive cation channel 3 and ATP-binding cassette, sub-family B (MDR\/TAP), member 8.	chr7:150745605-150749840	9311;11194	UKv4_A_23_P93658	52.9		40.5	-53.8	UKv4_A_23_P93658	55.1	-25.3	37.7	-57.5	###
ABCB8andACCN3.qAug10	ABCB8andACCN3	complex locus ABCB8andACCN3, encoding amiloride-sensitive cation channel 3 and ATP-binding cassette, sub-family B (MDR\/TAP), member 8.	chr7:150725524-150731505	9311;11194		32.4			-45.4
ABCB8andACCN3.rAug10-unspliced	ABCB8andACCN3	complex locus ABCB8andACCN3, encoding amiloride-sensitive cation channel 3 and ATP-binding cassette, sub-family B (MDR\/TAP), member 8.	chr7:150748601-150750467	9311;11194		35.3			-75.9
ABCB8andACCN3.sAug10	ABCB8andACCN3	complex locus ABCB8andACCN3, encoding amiloride-sensitive cation channel 3 and ATP-binding cassette, sub-family B (MDR\/TAP), member 8.	chr7:150734776-150742649	9311;11194	UKv4_A_23_P82249	45.4			-51.4
ABCB8andACCN3.vfAug10	ABCB8andACCN3	complex locus ABCB8andACCN3, encoding amiloride-sensitive cation channel 3 and ATP-binding cassette, sub-family B (MDR\/TAP), member 8.	chr7:150725679-150731401	9311;11194		37.3			-38.4
ABCB8andACCN3.vhAug10	ABCB8andACCN3	complex locus ABCB8andACCN3, encoding amiloride-sensitive cation channel 3 and ATP-binding cassette, sub-family B (MDR\/TAP), member 8.	chr7:150748316-150749819	9311;11194	UKv4_A_23_P93658	33.9		51.4	-47	UKv4_A_23_P93658	55.1	-25.3	37.7	-57.5	###
ABCB8andACCN3.viAug10	ABCB8andACCN3	complex locus ABCB8andACCN3, encoding amiloride-sensitive cation channel 3 and ATP-binding cassette, sub-family B (MDR\/TAP), member 8.	chr7:150725538-150731684	9311;11194		25.3
ABCB8andACCN3.vjAug10	ABCB8andACCN3	complex locus ABCB8andACCN3, encoding amiloride-sensitive cation channel 3 and ATP-binding cassette, sub-family B (MDR\/TAP), member 8.	chr7:150747164-150747711	9311;11194		56.3	-31.5	53.8	-58.7
ABCB8andACCN3.vmAug10-unspliced	ABCB8andACCN3	complex locus ABCB8andACCN3, encoding amiloride-sensitive cation channel 3 and ATP-binding cassette, sub-family B (MDR\/TAP), member 8.	chr7:150733680-150734689	9311;11194		38.6			-36.9
ABCB8andACCN3.vnAug10	ABCB8andACCN3	complex locus ABCB8andACCN3, encoding amiloride-sensitive cation channel 3 and ATP-binding cassette, sub-family B (MDR\/TAP), member 8.	chr7:150725538-150730785	9311;11194		22.4			-30.3
ABCB8andACCN3.voAug10-unspliced	ABCB8andACCN3	complex locus ABCB8andACCN3, encoding amiloride-sensitive cation channel 3 and ATP-binding cassette, sub-family B (MDR\/TAP), member 8.	chr7:150746422-150747022	9311;11194		74.3	-38.7	54	-72.4
ABCB9.aAug10	ABCB9	gene ABCB9, encoding ATP-binding cassette, sub-family B (MDR\/TAP), member 9.	chr12:123413541-123451052	23457	UKv4_A_23_P128094;UKv4_A_24_P312895				-43.8	UKv4_A_23_P128094				-27.9	##	UKv4_A_24_P312895	30.2			-36.8
ABCB9.dAug10	ABCB9	gene ABCB9, encoding ATP-binding cassette, sub-family B (MDR\/TAP), member 9.	chr12:123413541-123451052	23457	UKv4_A_23_P128094;UKv4_A_24_P312895	30.2				UKv4_A_23_P128094				-27.9	##	UKv4_A_24_P312895	30.2			-36.8
ABCB9.hAug10	ABCB9	gene ABCB9, encoding ATP-binding cassette, sub-family B (MDR\/TAP), member 9.	chr12:123416188-123450949	23457	UKv4_A_24_P312895	31.7				UKv4_A_24_P312895	30.2			-36.8	###
ABCC1.aAug10	ABCC1	complex locus ABCC1, encoding ATP-binding cassette, sub-family C (CFTR\/MRP), member 1.	chr16:16043434-16236931	4363	UKv4_A_24_P227831				94.3	UKv4_A_24_P227831				73.6	###
ABCC1.hAug10-unspliced	ABCC1	complex locus ABCC1, encoding ATP-binding cassette, sub-family C (CFTR\/MRP), member 1.	chr16:16225338-16226062	4363			-22.2		48.6
ABCC1.kAug10	ABCC1	complex locus ABCC1, encoding ATP-binding cassette, sub-family C (CFTR\/MRP), member 1.	chr16:16200383-16205250	4363		-39.9			81.3
ABCC1.nAug10-unspliced	ABCC1	complex locus ABCC1, encoding ATP-binding cassette, sub-family C (CFTR\/MRP), member 1.	chr16:16146125-16147027	4363					26.8
ABCC10.aAug10	ABCC10	complex locus ABCC10, encoding ATP-binding cassette, sub-family C (CFTR\/MRP), member 10.	chr6:43395292-43418158	89845	UKv4_A_23_P219013	53.8			-49.2	UKv4_A_23_P219013	27.9				###
ABCC10.cAug10	ABCC10	complex locus ABCC10, encoding ATP-binding cassette, sub-family C (CFTR\/MRP), member 10.	chr6:43403536-43418160	89845	UKv4_A_23_P219013	58.3	-32.6	30	-53.5	UKv4_A_23_P219013	27.9				###
ABCC10.eAug10	ABCC10	complex locus ABCC10, encoding ATP-binding cassette, sub-family C (CFTR\/MRP), member 10.	chr6:43414811-43418160	89845		51.3	-31.8	34.3	-50.6
ABCC10.gAug10	ABCC10	complex locus ABCC10, encoding ATP-binding cassette, sub-family C (CFTR\/MRP), member 10.	chr6:43395594-43403269	89845		49.4	-30.6
ABCC10.hAug10	ABCC10	complex locus ABCC10, encoding ATP-binding cassette, sub-family C (CFTR\/MRP), member 10.	chr6:43395616-43400224	89845		43.8			-37.5
ABCC10.kAug10	ABCC10	complex locus ABCC10, encoding ATP-binding cassette, sub-family C (CFTR\/MRP), member 10.	chr6:43395286-43399914	89845		22
ABCC10.nAug10-unspliced	ABCC10	complex locus ABCC10, encoding ATP-binding cassette, sub-family C (CFTR\/MRP), member 10.	chr6:43415723-43416764	89845		66.2	-27.9	40.5	-72.4
ABCC10.pAug10-unspliced	ABCC10	complex locus ABCC10, encoding ATP-binding cassette, sub-family C (CFTR\/MRP), member 10.	chr6:43414115-43414462	89845		46.4	-33.4	38.1	-40.2
ABCC2.aAug10	ABCC2	complex locus ABCC2, encoding ATP-binding cassette, sub-family C (CFTR\/MRP), member 2.	chr10:101542463-101612333	1244	UKv4_A_23_P158976;UKv4_A_23_P44569			28.1		UKv4_A_23_P158976			24.1		###
ABCC3.aAug10	ABCC3	complex locus ABCC3, encoding ATP-binding cassette, sub-family C (CFTR\/MRP), member 3.	chr17:48712212-48769134	8714	UKv4_A_23_P207507	66.3		60.1	-103.5	UKv4_A_23_P207507	58.5		51.8	-99	###
ABCC3.bAug10	ABCC3	complex locus ABCC3, encoding ATP-binding cassette, sub-family C (CFTR\/MRP), member 3.	chr17:48712262-48769622	8714	UKv4_A_23_P207507	59.8		55.8	-89.3	UKv4_A_23_P207507	58.5		51.8	-99	###
ABCC3.iAug10	ABCC3	complex locus ABCC3, encoding ATP-binding cassette, sub-family C (CFTR\/MRP), member 3.	chr17:48755927-48769059	8714	UKv4_A_23_P207507	63.6		57.4	-85.2	UKv4_A_23_P207507	58.5		51.8	-99	###
ABCC3.kAug10	ABCC3	complex locus ABCC3, encoding ATP-binding cassette, sub-family C (CFTR\/MRP), member 3.	chr17:48734706-48745284	8714		62.6		43.2	-91.1
ABCC3.lAug10-unspliced	ABCC3	complex locus ABCC3, encoding ATP-binding cassette, sub-family C (CFTR\/MRP), member 3.	chr17:48740361-48742075	8714		29.2		39.8	-56.9
ABCC4.aAug10	ABCC4	complex locus ABCC4, encoding ATP-binding cassette, sub-family C (CFTR\/MRP), member 4.	chr13:95672083-95953700	10257	UKv4_A_23_P25559;UKv4_A_24_P16913;UKv4_A_24_P222291	-62.4		-37.1	136.9	UKv4_A_23_P25559	-51.6	-31.4	-33.7	126.5	##	UKv4_A_24_P16913				113.3
ABCC5.eAug10	ABCC5	complex locus ABCC5, encoding ATP-binding cassette, sub-family C (CFTR\/MRP), member 5.	chr3:183701541-183735677	10057					-43.3
ABCC5.hAug10	ABCC5	complex locus ABCC5, encoding ATP-binding cassette, sub-family C (CFTR\/MRP), member 5.	chr3:183637726-183660567	10057	UKv4_A_23_P212665;UKv4_A_23_P258221					UKv4_A_23_P212665		-21.8			##	UKv4_A_23_P258221		-27.6
ABCC5.oAug10	ABCC5	complex locus ABCC5, encoding ATP-binding cassette, sub-family C (CFTR\/MRP), member 5.	chr3:183643492-183645642	10057		27.9	-33.2
ABCC6.aAug10	ABCC6	complex locus ABCC6, encoding ATP-binding cassette, sub-family C (CFTR\/MRP), member 6.	chr16:16243417-16317328	368	UKv4_A_23_P100539;UKv4_A_23_P366828	-26.4		51.2		UKv4_A_23_P100539			31.4		###
ABCC6.dAug10	ABCC6	complex locus ABCC6, encoding ATP-binding cassette, sub-family C (CFTR\/MRP), member 6.	chr16:16243451-16249633	368	UKv4_A_23_P100539;UKv4_A_23_P366828	-29.2	-24.6	35.1	45.6	UKv4_A_23_P100539			31.4		###
ABCC6P1.aAug10	ABCC6P1	complex locus ABCC6P1, encoding ATP-binding cassette, sub-family C, member 6 pseudogene 1.	chr16:18582538-18609640	653190				32.8
ABCC8.aAug10	ABCC8	complex locus ABCC8, encoding ATP-binding cassette, sub-family C (CFTR\/MRP), member 8.	chr11:17414430-17498449	6833	UKv4_A_23_P24774		-30.9		32.5	UKv4_A_23_P24774		-24.7		32.9	###
ABCC8.bAug10	ABCC8	complex locus ABCC8, encoding ATP-binding cassette, sub-family C (CFTR\/MRP), member 8.	chr11:17414595-17498366	6833	UKv4_A_23_P24774		-32.8		28.2	UKv4_A_23_P24774		-24.7		32.9	###
ABCC8.cAug10	ABCC8	complex locus ABCC8, encoding ATP-binding cassette, sub-family C (CFTR\/MRP), member 8.	chr11:17417502-17449640	6833			-36.7		33.6
ABCC8.fAug10	ABCC8	complex locus ABCC8, encoding ATP-binding cassette, sub-family C (CFTR\/MRP), member 8.	chr11:17414432-17435099	6833	UKv4_A_23_P24774		-31.4		38.9	UKv4_A_23_P24774		-24.7		32.9	###
ABCC8.nAug10	ABCC8	complex locus ABCC8, encoding ATP-binding cassette, sub-family C (CFTR\/MRP), member 8.	chr11:17414535-17427110	6833	UKv4_A_23_P24774		-32.2			UKv4_A_23_P24774		-24.7		32.9	###
ABCC9.aAug10	ABCC9	gene ABCC9, encoding ATP-binding cassette, sub-family C (CFTR\/MRP), member 9.	chr12:21958108-22094361	10060	UKv4_A_23_P368691;UKv4_A_24_P178503			31.6		UKv4_A_24_P178503			28		###
ABCD1.aAug10	ABCD1	complex locus ABCD1, encoding ATP-binding cassette, sub-family D (ALD), member 1.	chrX:152990323-153010216	215	UKv4_A_23_P148556				-67.7	UKv4_A_23_P148556				-38.1	###
ABCD2.aAug10	ABCD2	gene ABCD2, encoding ATP-binding cassette, sub-family D (ALD), member 2.	chr12:39945022-40013842	225	UKv4_A_23_P388124				27.5
ABCD3.fAug10	ABCD3	complex locus ABCD3, encoding ATP-binding cassette, sub-family D (ALD), member 3.	chr1:94947045-94984221	5825	UKv4_A_23_P74794				-38.1
ABCD3.gAug10	ABCD3	complex locus ABCD3, encoding ATP-binding cassette, sub-family D (ALD), member 3.	chr1:94883933-94944277	5825	UKv4_A_24_P221154					UKv4_A_24_P221154				-16.5	###
ABCD3.qAug10	ABCD3	complex locus ABCD3, encoding ATP-binding cassette, sub-family D (ALD), member 3.	chr1:94979031-94984052	5825	UKv4_A_23_P74794	34.6
ABCD3.sAug10-unspliced	ABCD3	complex locus ABCD3, encoding ATP-binding cassette, sub-family D (ALD), member 3.	chr1:94982137-94982802	5825		43.3			-28.5
ABCD4.vlAug10-unspliced	ABCD4	complex locus ABCD4, encoding ATP-binding cassette, sub-family D (ALD), member 4.	chr14:74756066-74756655	5826			-33.7
ABCE1.aAug10	ABCE1	complex locus ABCE1, encoding ATP-binding cassette, sub-family E (OABP), member 1.	chr4:146019085-146050676	6059	UKv4_A_23_P41380	-49.4			98.1	UKv4_A_23_P41380	-30.5			79.8	###
ABCE1.bAug10	ABCE1	complex locus ABCE1, encoding ATP-binding cassette, sub-family E (OABP), member 1.	chr4:146019156-146050676	6059	UKv4_A_23_P41380	-33.9			69.2	UKv4_A_23_P41380	-30.5			79.8	###
ABCE1.dAug10	ABCE1	complex locus ABCE1, encoding ATP-binding cassette, sub-family E (OABP), member 1.	chr4:146042162-146044843	6059					35.2
ABCE1.gAug10	ABCE1	complex locus ABCE1, encoding ATP-binding cassette, sub-family E (OABP), member 1.	chr4:146042153-146046625	6059					62.6
ABCE1.kAug10	ABCE1	complex locus ABCE1, encoding ATP-binding cassette, sub-family E (OABP), member 1.	chr4:146042473-146045083	6059					52.7
ABCE1.lAug10-unspliced	ABCE1	complex locus ABCE1, encoding ATP-binding cassette, sub-family E (OABP), member 1.	chr4:146041219-146041979	6059					50.1
ABCF1.hAug10-unspliced	ABCF1	gene ABCF1, encoding ATP-binding cassette, sub-family F (GCN20), member 1.	chr6:30557710-30559088	23		27.7	-31.2
ABCF1.iAug10	ABCF1	gene ABCF1, encoding ATP-binding cassette, sub-family F (GCN20), member 1.	chr6:30564346-30574599	23				47.8	-58.6
ABCF3.aAug10	ABCF3	complex locus ABCF3, encoding ATP-binding cassette, sub-family F (GCN20), member 3.	chr3:183903811-183911795	55324	UKv4_A_24_P251688				-42.8
ABCF3.cAug10	ABCF3	complex locus ABCF3, encoding ATP-binding cassette, sub-family F (GCN20), member 3.	chr3:183903964-183911800	55324	UKv4_A_24_P251688	37.8			-53.7
ABCF3.dAug10	ABCF3	complex locus ABCF3, encoding ATP-binding cassette, sub-family F (GCN20), member 3.	chr3:183903984-183908128	55324		34.3			-43.9
ABCF3.gAug10	ABCF3	complex locus ABCF3, encoding ATP-binding cassette, sub-family F (GCN20), member 3.	chr3:183908652-183911792	55324	UKv4_A_24_P251688	25.3			-35.7
ABCF3.iAug10	ABCF3	complex locus ABCF3, encoding ATP-binding cassette, sub-family F (GCN20), member 3.	chr3:183903950-183905689	55324					-34.4
ABCF3.jAug10	ABCF3	complex locus ABCF3, encoding ATP-binding cassette, sub-family F (GCN20), member 3.	chr3:183903984-183907513	55324					-23.8
ABCF3.nAug10	ABCF3	complex locus ABCF3, encoding ATP-binding cassette, sub-family F (GCN20), member 3.	chr3:183903893-183905070	55324		27.3
ABCF3.pAug10	ABCF3	complex locus ABCF3, encoding ATP-binding cassette, sub-family F (GCN20), member 3.	chr3:183903983-183905769	55324		22.9
ABCF3.tAug10	ABCF3	complex locus ABCF3, encoding ATP-binding cassette, sub-family F (GCN20), member 3.	chr3:183906598-183907668	55324		38			-48.4
ABCF3.uAug10	ABCF3	complex locus ABCF3, encoding ATP-binding cassette, sub-family F (GCN20), member 3.	chr3:183907619-183911794	55324	UKv4_A_24_P251688	34			-34.6
ABCF3.vaAug10-unspliced	ABCF3	complex locus ABCF3, encoding ATP-binding cassette, sub-family F (GCN20), member 3.	chr3:183909799-183910431	55324		46.4		27.1	-53.9
ABCG2.aAug10	ABCG2	gene ABCG2, encoding ATP-binding cassette, sub-family G (WHITE), member 2.	chr4:89012959-89080475	9429	UKv4_A_23_P18713	40.9		41.3	-57.3	UKv4_A_23_P18713	28.5		27.5	-42.8	###
ABCG2.bAug10	ABCG2	gene ABCG2, encoding ATP-binding cassette, sub-family G (WHITE), member 2.	chr4:89012840-89152610	9429	UKv4_A_23_P18713	35.2		38.3	-47.6	UKv4_A_23_P18713	28.5		27.5	-42.8	###
ABCG2.cAug10	ABCG2	gene ABCG2, encoding ATP-binding cassette, sub-family G (WHITE), member 2.	chr4:89011417-89080213	9429	UKv4_A_23_P18713;UKv4_Hs386531.1	51.1		44.1	-67.3	UKv4_A_23_P18713	28.5		27.5	-42.8	##	UKv4_Hs386531.1	42.1		36.9	-44.6
ABCG4.aAug10	ABCG4	gene ABCG4, encoding ATP-binding cassette, sub-family G (WHITE), member 4.	chr11:119020224-119033372	64137	UKv4_A_24_P355626	95	-41		-77.5	UKv4_A_24_P355626	84.5	-33.4		-55.9	###
ABCG4.bAug10	ABCG4	gene ABCG4, encoding ATP-binding cassette, sub-family G (WHITE), member 4.	chr11:119019723-119033372	64137	UKv4_A_24_P355626	70			-63.3	UKv4_A_24_P355626	84.5	-33.4		-55.9	###
ABCG4.cAug10	ABCG4	gene ABCG4, encoding ATP-binding cassette, sub-family G (WHITE), member 4.	chr11:119019962-119031081	64137		86	-47.2	41.9	-62.2
ABCG5.aAug10	ABCG5	gene ABCG5, encoding ATP-binding cassette, sub-family G (WHITE), member 5.	chr2:44039611-44065958	64240	UKv4_A_23_P119763			64.5	-38.8	UKv4_A_23_P119763			45.4		###
ABCG8.aAug10	ABCG8	gene ABCG8, encoding ATP-binding cassette, sub-family G (WHITE), member 8.	chr2:44066157-44105141	64241	UKv4_A_23_P90577			58	-36
ABCG8.bAug10	ABCG8	gene ABCG8, encoding ATP-binding cassette, sub-family G (WHITE), member 8.	chr2:44066103-44107161	64241	UKv4_A_23_P209251;UKv4_A_23_P90577			52.2	-36.1	UKv4_A_23_P209251			37.5	-23.4	###
ABHD1.aAug10	ABHD1	gene ABHD1, encoding abhydrolase domain containing 1.	chr2:27346657-27353680	84696	UKv4_A_23_P17242				-30.5
ABHD1.eAug10-unspliced	ABHD1	gene ABHD1, encoding abhydrolase domain containing 1.	chr2:27346721-27349813	84696	UKv4_A_24_P918739				-27	UKv4_A_24_P918739			23.5	-21.2	###
ABHD10.bAug10	ABHD10	gene ABHD10, encoding abhydrolase domain containing 10.	chr3:111697723-111712215	55347	UKv4_A_23_P92213;UKv4_A_24_P268662;UKv4_A_24_P308590			-32.8
ABHD10.gAug10-unspliced	ABHD10	gene ABHD10, encoding abhydrolase domain containing 10.	chr3:111697896-111700167	55347					37.7
ABHD11.aAug10	ABHD11	complex locus ABHD11, encoding abhydrolase domain containing 11.	chr7:73150427-73153184	83451	UKv4_A_23_P315933;UKv4_A_23_P362712;UKv4_A_23_P8558				-40.2	UKv4_A_23_P315933				-26.9	##	UKv4_A_23_P362712				-23
ABHD11.bAug10	ABHD11	complex locus ABHD11, encoding abhydrolase domain containing 11.	chr7:73150427-73153197	83451	UKv4_A_23_P315933;UKv4_A_23_P362712;UKv4_A_23_P8558				-48.3	UKv4_A_23_P315933				-26.9	##	UKv4_A_23_P362712				-23
ABHD11.dAug10	ABHD11	complex locus ABHD11, encoding abhydrolase domain containing 11.	chr7:73151844-73153182	83451	UKv4_A_23_P362712			43	-48.2	UKv4_A_23_P362712				-23	###
ABHD11.jAug10	ABHD11	complex locus ABHD11, encoding abhydrolase domain containing 11.	chr7:73150866-73153069	83451	UKv4_A_23_P362712				-35.8	UKv4_A_23_P362712				-23	###
ABHD11.kAug10	ABHD11	complex locus ABHD11, encoding abhydrolase domain containing 11.	chr7:73150426-73153190	83451	UKv4_A_23_P315933;UKv4_A_23_P362712;UKv4_A_23_P8558				-32.8	UKv4_A_23_P315933				-26.9	##	UKv4_A_23_P362712				-23
ABHD11.nAug10	ABHD11	complex locus ABHD11, encoding abhydrolase domain containing 11.	chr7:73150427-73153184	83451	UKv4_A_23_P315933;UKv4_A_23_P362712;UKv4_A_23_P8558			35.8	-49.4	UKv4_A_23_P315933				-26.9	##	UKv4_A_23_P362712				-23
ABHD12.eAug10	ABHD12	complex locus ABHD12, encoding abhydrolase domain containing 12.	chr20:25283899-25370770	26090	UKv4_A_23_P149494	36.2			-46.2
ABHD12.sAug10	ABHD12	complex locus ABHD12, encoding abhydrolase domain containing 12.	chr20:25282818-25284585	26090		39.5			-47
ABHD12.vbAug10-unspliced	ABHD12	complex locus ABHD12, encoding abhydrolase domain containing 12.	chr20:25282747-25283322	26090		30.6			-44.3
ABHD13.bAug10	ABHD13	gene ABHD13, encoding abhydrolase domain containing 13.	chr13:108870751-108886603	84945	UKv4_A_23_P205027;UKv4_A_24_P398691;UKv4_A_24_P61464		41.9		-35.8	UKv4_A_23_P205027		22.5		-55.5	##	UKv4_A_24_P398691		21.6		-19	UKv4_A_24_P61464				-34.3
ABHD14AandACY1.dAug10	ABHD14AandACY1	complex locus ABHD14AandACY1, encoding aminoacylase 1 and abhydrolase domain containing 14A.	chr3:52016776-52023218	95;25864	UKv4_A_23_P57868		-29.2		62.5	UKv4_A_23_P57868				39.2	###
ABHD14AandACY1.fAug10	ABHD14AandACY1	complex locus ABHD14AandACY1, encoding aminoacylase 1 and abhydrolase domain containing 14A.	chr3:52017459-52023211	95;25864	UKv4_A_23_P57868	21.6				UKv4_A_23_P57868				39.2	###
ABHD14AandACY1.jAug10	ABHD14AandACY1	complex locus ABHD14AandACY1, encoding aminoacylase 1 and abhydrolase domain containing 14A.	chr3:52017551-52023211	95;25864	UKv4_A_23_P57868		-33.9	30.4		UKv4_A_23_P57868				39.2	###
ABHD14AandACY1.oAug10	ABHD14AandACY1	complex locus ABHD14AandACY1, encoding aminoacylase 1 and abhydrolase domain containing 14A.	chr3:52009091-52015216	95;25864	UKv4_A_23_P69267				30.3
ABHD14AandACY1.vcAug10-unspliced	ABHD14AandACY1	complex locus ABHD14AandACY1, encoding aminoacylase 1 and abhydrolase domain containing 14A.	chr3:52017408-52018851	95;25864			-38.2
ABHD14AandACY1.veAug10	ABHD14AandACY1	complex locus ABHD14AandACY1, encoding aminoacylase 1 and abhydrolase domain containing 14A.	chr3:52009077-52020905	95;25864		33.3	-34.8	40
ABHD14AandACY1.vgAug10	ABHD14AandACY1	complex locus ABHD14AandACY1, encoding aminoacylase 1 and abhydrolase domain containing 14A.	chr3:52017356-52018593	95;25864			-43.3	45.2
ABHD14BandPCBP4.bAug10	ABHD14BandPCBP4	complex locus ABHD14BandPCBP4, encoding poly(rC) binding protein 4 and abhydrolase domain containing 14B.	chr3:51991472-51996626	57060;84836	UKv4_A_23_P166807		-32.5
ABHD14BandPCBP4.cAug10	ABHD14BandPCBP4	complex locus ABHD14BandPCBP4, encoding poly(rC) binding protein 4 and abhydrolase domain containing 14B.	chr3:51991472-52001471	57060;84836	UKv4_A_23_P166807		-30.6
ABHD14BandPCBP4.gAug10	ABHD14BandPCBP4	complex locus ABHD14BandPCBP4, encoding poly(rC) binding protein 4 and abhydrolase domain containing 14B.	chr3:51991476-51997272	57060;84836	UKv4_A_23_P166807	31.9	-53.1	37.6
ABHD14BandPCBP4.jAug10	ABHD14BandPCBP4	complex locus ABHD14BandPCBP4, encoding poly(rC) binding protein 4 and abhydrolase domain containing 14B.	chr3:51991847-52001352	57060;84836			-28.6
ABHD14BandPCBP4.lAug10	ABHD14BandPCBP4	complex locus ABHD14BandPCBP4, encoding poly(rC) binding protein 4 and abhydrolase domain containing 14B.	chr3:51991472-52008042	57060;84836	UKv4_A_23_P166807				-34
ABHD14BandPCBP4.rAug10	ABHD14BandPCBP4	complex locus ABHD14BandPCBP4, encoding poly(rC) binding protein 4 and abhydrolase domain containing 14B.	chr3:52003100-52008042	57060;84836			-30.9
ABHD14BandPCBP4.uAug10	ABHD14BandPCBP4	complex locus ABHD14BandPCBP4, encoding poly(rC) binding protein 4 and abhydrolase domain containing 14B.	chr3:51993911-52001386	57060;84836			-26	34.1
ABHD14BandPCBP4.vgAug10	ABHD14BandPCBP4	complex locus ABHD14BandPCBP4, encoding poly(rC) binding protein 4 and abhydrolase domain containing 14B.	chr3:52002532-52008094	57060;84836	UKv4_A_23_P155417		-29.9
ABHD14BandPCBP4.vhAug10	ABHD14BandPCBP4	complex locus ABHD14BandPCBP4, encoding poly(rC) binding protein 4 and abhydrolase domain containing 14B.	chr3:51994224-52002199	57060;84836			-38.9
ABHD14BandPCBP4.vlAug10	ABHD14BandPCBP4	complex locus ABHD14BandPCBP4, encoding poly(rC) binding protein 4 and abhydrolase domain containing 14B.	chr3:51994502-52001387	57060;84836		35	-22.8		-26.1
ABHD14BandPCBP4.vmAug10	ABHD14BandPCBP4	complex locus ABHD14BandPCBP4, encoding poly(rC) binding protein 4 and abhydrolase domain containing 14B.	chr3:51994474-52001470	57060;84836		27.4
ABHD14BandPCBP4.vnAug10-unspliced	ABHD14BandPCBP4	complex locus ABHD14BandPCBP4, encoding poly(rC) binding protein 4 and abhydrolase domain containing 14B.	chr3:51999083-52001048	57060;84836		40.4	-54	34.5
ABHD14BandPCBP4.voAug10-unspliced	ABHD14BandPCBP4	complex locus ABHD14BandPCBP4, encoding poly(rC) binding protein 4 and abhydrolase domain containing 14B.	chr3:51996710-51997584	57060;84836		34.3	-53.8	37.5
ABHD14BandPCBP4.vqAug10	ABHD14BandPCBP4	complex locus ABHD14BandPCBP4, encoding poly(rC) binding protein 4 and abhydrolase domain containing 14B.	chr3:51994923-51995652	57060;84836		29.1
ABHD15.aAug10	ABHD15	gene ABHD15, encoding abhydrolase domain containing 15.	chr17:27885490-27894477	116236	UKv4_A_23_P363034	39.4			-64.2	UKv4_A_23_P363034	41.7		29.8	-62.7	###
ABHD2.gAug10	ABHD2	gene ABHD2, encoding abhydrolase domain containing 2.	chr15:89743037-89745591	11057	UKv4_A_23_P395172					UKv4_A_23_P395172				-18.1	###
ABHD3.aAug10	ABHD3	complex locus ABHD3, encoding abhydrolase domain containing 3.	chr18:19230858-19284765	171586	UKv4_A_23_P305759		37		-54.9	UKv4_A_23_P305759				-56.6	###
ABHD3.cAug10	ABHD3	complex locus ABHD3, encoding abhydrolase domain containing 3.	chr18:19243426-19284666	171586					-52
ABHD3.dAug10	ABHD3	complex locus ABHD3, encoding abhydrolase domain containing 3.	chr18:19230865-19284735	171586	UKv4_A_23_P305759				-61.8	UKv4_A_23_P305759				-56.6	###
ABHD4.aAug10	ABHD4	gene ABHD4, encoding abhydrolase domain containing 4.	chr14:23067206-23081264	63874	UKv4_A_23_P205519			31.7	-58.9	UKv4_A_23_P205519				-41.1	###
ABHD4.bAug10	ABHD4	gene ABHD4, encoding abhydrolase domain containing 4.	chr14:23067146-23082121	63874	UKv4_A_23_P205519			32.4	-61.8	UKv4_A_23_P205519				-41.1	###
ABHD4.eAug10	ABHD4	gene ABHD4, encoding abhydrolase domain containing 4.	chr14:23067209-23073161	63874				32.6
ABHD5.dAug10-unspliced	ABHD5	gene ABHD5, encoding abhydrolase domain containing 5.	chr3:43770561-43775876	51099		43.5		49.5	-74.8
ABHD6.gAug10-unspliced	ABHD6	gene ABHD6, encoding abhydrolase domain containing 6.	chr3:58277718-58280462	57406			-42.8
ABHD8.cAug10-unspliced	ABHD8	gene ABHD8, encoding abhydrolase domain containing 8.	chr19:17413046-17414178	79575		-44.5			78.1
ABI1.bAug10	ABI1	gene ABI1, encoding abl-interactor 1.	chr10:27035525-27149983	10006	UKv4_A_23_P126992;UKv4_A_24_P149844	44.1			-80.9
ABI1.eAug10	ABI1	gene ABI1, encoding abl-interactor 1.	chr10:27035525-27149983	10006	UKv4_A_23_P126992;UKv4_A_24_P149844				-26.8
ABI1.jAug10	ABI1	gene ABI1, encoding abl-interactor 1.	chr10:27035525-27149983	10006	UKv4_A_23_P126992;UKv4_A_24_P149844		26.6		-60.3
ABI3.aAug10	ABI3	gene ABI3, encoding ABI family, member 3.	chr17:47287589-47300587	51225	UKv4_A_23_P141429				-62.2	UKv4_A_23_P141429				-26.8	###
ABI3BP.aAug10	ABI3BP	complex locus ABI3BP, encoding ABI family, member 3 (NESH) binding protein.	chr3:100468181-100712264	25890	UKv4_A_23_P218858	30.2			-43.6	UKv4_A_23_P218858	29.2			-47	###
ABI3BP.cAug10	ABI3BP	complex locus ABI3BP, encoding ABI family, member 3 (NESH) binding protein.	chr3:100468179-100712359	25890	UKv4_A_23_P218858	35.2			-50	UKv4_A_23_P218858	29.2			-47	###
ABI3BP.nAug10	ABI3BP	complex locus ABI3BP, encoding ABI family, member 3 (NESH) binding protein.	chr3:100581276-100712294	25890	UKv4_A_23_P354308					UKv4_A_23_P354308	21.2			-20.9	###
ABL1.fAug10	ABL1	gene ABL1, encoding c-abl oncogene 1, receptor tyrosine kinase.	chr9:133755204-133759373	25		30.1	-44.7
ABL1.gAug10-unspliced	ABL1	gene ABL1, encoding c-abl oncogene 1, receptor tyrosine kinase.	chr9:133754786-133757264	25		38.1	-48.3
ABL1.iAug10-unspliced	ABL1	gene ABL1, encoding c-abl oncogene 1, receptor tyrosine kinase.	chr9:133729087-133729602	25	UKv4_A_24_P914057					UKv4_A_24_P914057				-19.1	###
ABL1.kAug10-unspliced	ABL1	gene ABL1, encoding c-abl oncogene 1, receptor tyrosine kinase.	chr9:133753927-133754362	25		27.8	-28.4	38
ABLIM1.bAug10	ABLIM1	complex locus ABLIM1, encoding actin binding LIM protein 1.	chr10:116209838-116349977	3983					35
ABLIM1.cAug10	ABLIM1	complex locus ABLIM1, encoding actin binding LIM protein 1.	chr10:116200820-116296307	3983		-39.7	-37.6		103.7
ABLIM1.eAug10	ABLIM1	complex locus ABLIM1, encoding actin binding LIM protein 1.	chr10:116200797-116286694	3983					28
ABLIM1.fAug10	ABLIM1	complex locus ABLIM1, encoding actin binding LIM protein 1.	chr10:116307409-116527966	3983				35.7	-49.8
ABLIM1.hAug10	ABLIM1	complex locus ABLIM1, encoding actin binding LIM protein 1.	chr10:116211398-116286667	3983					69.2
ABLIM1.lAug10	ABLIM1	complex locus ABLIM1, encoding actin binding LIM protein 1.	chr10:116331056-116392524	3983		20.4		33.7	-72
ABLIM1.rAug10	ABLIM1	complex locus ABLIM1, encoding actin binding LIM protein 1.	chr10:116200819-116206575	3983					42
ABLIM2.aAug10	ABLIM2	complex locus ABLIM2, encoding actin binding LIM protein family, member 2.	chr4:7967038-8160559	84448	UKv4_A_23_P255672	80.6		48.1	-106.1	UKv4_A_23_P255672	69.9		34	-90.1	###
ABLIM2.bAug10	ABLIM2	complex locus ABLIM2, encoding actin binding LIM protein family, member 2.	chr4:7967038-8160559	84448	UKv4_A_23_P255672	59.4		41.2	-76.6	UKv4_A_23_P255672	69.9		34	-90.1	###
ABLIM3.aAug10	ABLIM3	complex locus ABLIM3, encoding actin binding LIM protein family, member 3.	chr5:148521076-148639999	22885	UKv4_A_23_P256205;UKv4_A_24_P123408	83.4			-130	UKv4_A_23_P256205	69.3			-119.5	##	UKv4_A_24_P123408	73			-108.1
ABLIM3.bAug10	ABLIM3	complex locus ABLIM3, encoding actin binding LIM protein family, member 3.	chr5:148521177-148640002	22885	UKv4_A_23_P256205;UKv4_A_24_P123408	78.7		30.3	-122.8	UKv4_A_23_P256205	69.3			-119.5	##	UKv4_A_24_P123408	73			-108.1
ABLIM3.cAug10	ABLIM3	complex locus ABLIM3, encoding actin binding LIM protein family, member 3.	chr5:148521314-148638023	22885	UKv4_A_24_P123408		49.2		-49.3	UKv4_A_24_P123408	73			-108.1	###
ABLIM3.eAug10	ABLIM3	complex locus ABLIM3, encoding actin binding LIM protein family, member 3.	chr5:148579892-148639999	22885	UKv4_A_23_P256205;UKv4_A_24_P123408		37.3		-56.9	UKv4_A_23_P256205	69.3			-119.5	##	UKv4_A_24_P123408	73			-108.1
ABLIM3.fAug10	ABLIM3	complex locus ABLIM3, encoding actin binding LIM protein family, member 3.	chr5:148521669-148587337	22885		43.1			-54.8
ABLIM3.gAug10	ABLIM3	complex locus ABLIM3, encoding actin binding LIM protein family, member 3.	chr5:148619343-148631903	22885	UKv4_A_24_P123408	89.7			-116.1	UKv4_A_24_P123408	73			-108.1	###
ABLIM3.hAug10	ABLIM3	complex locus ABLIM3, encoding actin binding LIM protein family, member 3.	chr5:148622911-148638020	22885	UKv4_A_24_P123408	88.7		37.2	-112.8	UKv4_A_24_P123408	73			-108.1	###
ABLIM3.jAug10-unspliced	ABLIM3	complex locus ABLIM3, encoding actin binding LIM protein family, member 3.	chr5:148637353-148639999	22885		66.8		38.9	-96.4
ABLIM3.kAug10	ABLIM3	complex locus ABLIM3, encoding actin binding LIM protein family, member 3.	chr5:148612817-148622147	22885		60.9			-64.1
ABLIM3.lAug10-unspliced	ABLIM3	complex locus ABLIM3, encoding actin binding LIM protein family, member 3.	chr5:148629636-148630213	22885		51.1			-53.8
ABLIM3.mAug10	ABLIM3	complex locus ABLIM3, encoding actin binding LIM protein family, member 3.	chr5:148632249-148638273	22885		58.8			-59.4
ABO.bAug10	ABO	gene ABO, encoding ABO blood group (transferase A, alpha 1-3-N-acetylgalactosaminyltransferase\; transferase B, alpha 1-3-galactosyltransferase).	chr9:136130554-136150634	28	UKv4_A_23_P112646		-21.9
ABO.hAug10-unspliced	ABO	gene ABO, encoding ABO blood group (transferase A, alpha 1-3-N-acetylgalactosaminyltransferase\; transferase B, alpha 1-3-galactosyltransferase).	chr9:136125788-136130242	28		29.9	-27.7
ABP1.aAug10	ABP1	gene ABP1, encoding amiloride binding protein 1 (amine oxidase (copper-containing)).	chr7:150549602-150558377	26	UKv4_A_23_P59452	24.7		31.9	-45
ABR.aAug10	ABR	complex locus ABR, encoding active BCR-related gene.	chr17:906760-1083255	29	UKv4_A_23_P503182	53.7	-94.6	47.2		UKv4_A_23_P503182	44.4	-93.8	29.9		###
ABR.bAug10	ABR	complex locus ABR, encoding active BCR-related gene.	chr17:906760-1012340	29	UKv4_A_23_P503182	85.8	-45.4	57.7	-76.8	UKv4_A_23_P503182	44.4	-93.8	29.9		###
ABR.dAug10	ABR	complex locus ABR, encoding active BCR-related gene.	chr17:909034-982386	29		34.6	-107.9	48.9	55.8
ABR.eAug10	ABR	complex locus ABR, encoding active BCR-related gene.	chr17:953228-1029087	29			-37.9
ABR.fAug10	ABR	complex locus ABR, encoding active BCR-related gene.	chr17:906303-915828	29	UKv4_A_23_P503182	33.8	-50.6	31.4		UKv4_A_23_P503182	44.4	-93.8	29.9		###
ABR.gAug10	ABR	complex locus ABR, encoding active BCR-related gene.	chr17:915502-1132273	29			-50.1	43
ABR.hAug10	ABR	complex locus ABR, encoding active BCR-related gene.	chr17:908979-935080	29		43.2	-55	42.1
ABR.jAug10	ABR	complex locus ABR, encoding active BCR-related gene.	chr17:986527-1132316	29			-25.8
ABR.mAug10	ABR	complex locus ABR, encoding active BCR-related gene.	chr17:909361-915467	29		45.6	-84.6	43.1
ABR.nAug10	ABR	complex locus ABR, encoding active BCR-related gene.	chr17:970338-982361	29		40	-104	43.6	52.8
ABR.sAug10	ABR	complex locus ABR, encoding active BCR-related gene.	chr17:958917-962001	29		57.1	-78.4	46.9
ABR.vaAug10	ABR	complex locus ABR, encoding active BCR-related gene.	chr17:910478-961285	29		50.3	-63.3	47.6
ABR.vgAug10	ABR	complex locus ABR, encoding active BCR-related gene.	chr17:1051358-1057205	29		25.8	-29.5	58.9	-28.6
ABR.vhAug10-unspliced	ABR	complex locus ABR, encoding active BCR-related gene.	chr17:959361-960872	29		36.4	-58.8	44.5
ABR.vlAug10	ABR	complex locus ABR, encoding active BCR-related gene.	chr17:910509-913452	29		52	-75.8	49.1
ABR.vmAug10	ABR	complex locus ABR, encoding active BCR-related gene.	chr17:1057103-1058246	29		23.5	-31	54.3	-22
ABTB1.bAug10	ABTB1	complex locus ABTB1, encoding ankyrin repeat and BTB (POZ) domain containing 1.	chr3:127391781-127399768	80325	UKv4_A_23_P109643;UKv4_A_24_P200297				-42.8
ABTB1.cAug10	ABTB1	complex locus ABTB1, encoding ankyrin repeat and BTB (POZ) domain containing 1.	chr3:127392336-127399769	80325	UKv4_A_23_P109643;UKv4_A_24_P200297	32.9		28.8
ABTB1.dAug10	ABTB1	complex locus ABTB1, encoding ankyrin repeat and BTB (POZ) domain containing 1.	chr3:127391781-127399768	80325	UKv4_A_23_P109643;UKv4_A_24_P200297				-34.4
ABTB1.fAug10	ABTB1	complex locus ABTB1, encoding ankyrin repeat and BTB (POZ) domain containing 1.	chr3:127391855-127398909	80325	UKv4_A_24_P200297			34.1	-35.2
ABTB1.gAug10	ABTB1	complex locus ABTB1, encoding ankyrin repeat and BTB (POZ) domain containing 1.	chr3:127391812-127399436	80325	UKv4_A_24_P200297	32.1		31	-47.3
ABTB1.iAug10	ABTB1	complex locus ABTB1, encoding ankyrin repeat and BTB (POZ) domain containing 1.	chr3:127391776-127401898	80325	UKv4_A_24_P200297	33.8		30.2	-49.1
ABTB1.lAug10	ABTB1	complex locus ABTB1, encoding ankyrin repeat and BTB (POZ) domain containing 1.	chr3:127391802-127398900	80325	UKv4_A_24_P200297	31.9		31	-33.5
ABTB1.oAug10	ABTB1	complex locus ABTB1, encoding ankyrin repeat and BTB (POZ) domain containing 1.	chr3:127397340-127399754	80325	UKv4_A_23_P109643;UKv4_A_24_P200297			30.5
ABTB1.pAug10	ABTB1	complex locus ABTB1, encoding ankyrin repeat and BTB (POZ) domain containing 1.	chr3:127391809-127393443	80325		30.1		33.7
ABTB1.rAug10	ABTB1	complex locus ABTB1, encoding ankyrin repeat and BTB (POZ) domain containing 1.	chr3:127394329-127398908	80325	UKv4_A_24_P200297	28.8	-29.9	38.8
ACAA1.eAug10	ACAA1	complex locus ACAA1, encoding acetyl-CoA acyltransferase 1.	chr3:38164201-38178733	30	UKv4_A_23_P69339				-24
ACAA1.lAug10	ACAA1	complex locus ACAA1, encoding acetyl-CoA acyltransferase 1.	chr3:38164207-38174042	30	UKv4_A_23_P69339;UKv4_A_24_P379858	37.6			-41.6
ACACA.bAug10	ACACA	complex locus ACACA, encoding acetyl-CoA carboxylase alpha.	chr17:35441928-35716064	31	UKv4_A_23_P141434;UKv4_A_32_P215318	-43	39.7	-46.6	29.7
ACACA.nAug10	ACACA	complex locus ACACA, encoding acetyl-CoA carboxylase alpha.	chr17:35685589-35722509	31	UKv4_A_32_P215318	-44.3	36	-48.6	35.7
ACACA.tAug10	ACACA	complex locus ACACA, encoding acetyl-CoA carboxylase alpha.	chr17:35744889-35766898	31					37.6
ACACA.vaAug10-unspliced	ACACA	complex locus ACACA, encoding acetyl-CoA carboxylase alpha.	chr17:35741402-35742167	31					30.9
ACACB.aAug10	ACACB	complex locus ACACB, encoding acetyl-CoA carboxylase beta.	chr12:109554400-109706028	32	UKv4_A_23_P87791;UKv4_Hs234898.4	28.2		46.5	-46	UKv4_A_23_P87791			27.5	-27.2	##	UKv4_Hs234898.4			31	-23.9
ACACB.jAug10	ACACB	complex locus ACACB, encoding acetyl-CoA carboxylase beta.	chr12:109592504-109610128	32					-23.1
ACACB.vbAug10-unspliced	ACACB	complex locus ACACB, encoding acetyl-CoA carboxylase beta.	chr12:109696835-109697388	32		23.9	-22.6	40.4	-25.7
ACAD10.aAug10	ACAD10	complex locus ACAD10, encoding acyl-CoA dehydrogenase family, member 10.	chr12:112123875-112194910	80724	UKv4_A_23_P25348;UKv4_A_24_P227450;UKv4_A_24_P8284	33.3			-58.4	UKv4_A_23_P25348	20.8			-52.9	##	UKv4_A_24_P227450				-27.7
ACAD10.bAug10	ACAD10	complex locus ACAD10, encoding acyl-CoA dehydrogenase family, member 10.	chr12:112123881-112194903	80724	UKv4_A_23_P25348;UKv4_A_24_P227450;UKv4_A_24_P8284				-32.2	UKv4_A_23_P25348	20.8			-52.9	##	UKv4_A_24_P227450				-27.7
ACAD10.fAug10	ACAD10	complex locus ACAD10, encoding acyl-CoA dehydrogenase family, member 10.	chr12:112171594-112189705	80724	UKv4_A_23_P25348	34.5			-51.3	UKv4_A_23_P25348	20.8			-52.9	###
ACAD10.jAug10	ACAD10	complex locus ACAD10, encoding acyl-CoA dehydrogenase family, member 10.	chr12:112184964-112189056	80724		28.1			-32.6
ACAD10.uAug10-unspliced	ACAD10	complex locus ACAD10, encoding acyl-CoA dehydrogenase family, member 10.	chr12:112188490-112189119	80724		24.8			-24.4
ACAD8.aAug10	ACAD8	complex locus ACAD8, encoding acyl-CoA dehydrogenase family, member 8.	chr11:134123389-134135842	27034	UKv4_A_23_P47426;UKv4_A_24_P4678	47.5				UKv4_A_23_P47426	31.3				##	UKv4_A_24_P4678	32.1
ACAD8.bAug10	ACAD8	complex locus ACAD8, encoding acyl-CoA dehydrogenase family, member 8.	chr11:134123443-134135554	27034	UKv4_A_23_P47426;UKv4_A_24_P4678	40.7				UKv4_A_23_P47426	31.3				##	UKv4_A_24_P4678	32.1
ACAD8.fAug10	ACAD8	complex locus ACAD8, encoding acyl-CoA dehydrogenase family, member 8.	chr11:134123434-134130176	27034		51.6
ACAD8.gAug10	ACAD8	complex locus ACAD8, encoding acyl-CoA dehydrogenase family, member 8.	chr11:134123446-134130446	27034		51.9	-25.3
ACAD8.jAug10	ACAD8	complex locus ACAD8, encoding acyl-CoA dehydrogenase family, member 8.	chr11:134123463-134130508	27034		32.5
ACAD8.kAug10	ACAD8	complex locus ACAD8, encoding acyl-CoA dehydrogenase family, member 8.	chr11:134127974-134129712	27034		29.4	-35.7
ACAD8.nAug10	ACAD8	complex locus ACAD8, encoding acyl-CoA dehydrogenase family, member 8.	chr11:134123475-134129812	27034			-30.2
ACAD8.pAug10	ACAD8	complex locus ACAD8, encoding acyl-CoA dehydrogenase family, member 8.	chr11:134123463-134126804	27034		34.8	-36.8
ACAD8.qAug10	ACAD8	complex locus ACAD8, encoding acyl-CoA dehydrogenase family, member 8.	chr11:134123463-134135749	27034	UKv4_A_23_P47426;UKv4_A_24_P4678	53.4	-26.5			UKv4_A_23_P47426	31.3				##	UKv4_A_24_P4678	32.1
ACADM_.aAug10	ACADM_	complex locus ACADM_, encoding acyl-CoA dehydrogenase, C-4 to C-12 straight chain and Rab geranylgeranyltransferase, beta subunit and small nucleolar RNA, C\/D box 45B and small nucleolar RNA, C\/D box 45A and small nucleolar RNA, C\/D box 45C.	chr1:76190043-76229364	34;5876;26804;26805;692085	UKv4_A_23_P96761				-40	UKv4_A_23_P96761	32.9			-47.7	###
ACADM_.bAug10	ACADM_	complex locus ACADM_, encoding acyl-CoA dehydrogenase, C-4 to C-12 straight chain and Rab geranylgeranyltransferase, beta subunit and small nucleolar RNA, C\/D box 45B and small nucleolar RNA, C\/D box 45A and small nucleolar RNA, C\/D box 45C.	chr1:76190395-76229175	34;5876;26804;26805;692085	UKv4_A_23_P96761				-41.3	UKv4_A_23_P96761	32.9			-47.7	###
ACADM_.dAug10	ACADM_	complex locus ACADM_, encoding acyl-CoA dehydrogenase, C-4 to C-12 straight chain and Rab geranylgeranyltransferase, beta subunit and small nucleolar RNA, C\/D box 45B and small nucleolar RNA, C\/D box 45A and small nucleolar RNA, C\/D box 45C.	chr1:76190116-76228691	34;5876;26804;26805;692085	UKv4_A_23_P96761	44.5			-46.8	UKv4_A_23_P96761	32.9			-47.7	###
ACADM_.gAug10	ACADM_	complex locus ACADM_, encoding acyl-CoA dehydrogenase, C-4 to C-12 straight chain and Rab geranylgeranyltransferase, beta subunit and small nucleolar RNA, C\/D box 45B and small nucleolar RNA, C\/D box 45A and small nucleolar RNA, C\/D box 45C.	chr1:76190395-76227300	34;5876;26804;26805;692085			-40.9
ACADM_.hAug10	ACADM_	complex locus ACADM_, encoding acyl-CoA dehydrogenase, C-4 to C-12 straight chain and Rab geranylgeranyltransferase, beta subunit and small nucleolar RNA, C\/D box 45B and small nucleolar RNA, C\/D box 45A and small nucleolar RNA, C\/D box 45C.	chr1:76251957-76266829	34;5876;26804;26805;692085	UKv4_A_24_P336705			45
ACADM_.kAug10	ACADM_	complex locus ACADM_, encoding acyl-CoA dehydrogenase, C-4 to C-12 straight chain and Rab geranylgeranyltransferase, beta subunit and small nucleolar RNA, C\/D box 45B and small nucleolar RNA, C\/D box 45A and small nucleolar RNA, C\/D box 45C.	chr1:76198201-76228630	34;5876;26804;26805;692085	UKv4_A_23_P96761	23				UKv4_A_23_P96761	32.9			-47.7	###
ACADM_.pAug10	ACADM_	complex locus ACADM_, encoding acyl-CoA dehydrogenase, C-4 to C-12 straight chain and Rab geranylgeranyltransferase, beta subunit and small nucleolar RNA, C\/D box 45B and small nucleolar RNA, C\/D box 45A and small nucleolar RNA, C\/D box 45C.	chr1:76190458-76229175	34;5876;26804;26805;692085		52.5			-44.3
ACADM_.vcAug10	ACADM_	complex locus ACADM_, encoding acyl-CoA dehydrogenase, C-4 to C-12 straight chain and Rab geranylgeranyltransferase, beta subunit and small nucleolar RNA, C\/D box 45B and small nucleolar RNA, C\/D box 45A and small nucleolar RNA, C\/D box 45C.	chr1:76251879-76260350	34;5876;26804;26805;692085	UKv4_A_23_P85371;UKv4_A_24_P336705				44.5
ACADM_.vdAug10	ACADM_	complex locus ACADM_, encoding acyl-CoA dehydrogenase, C-4 to C-12 straight chain and Rab geranylgeranyltransferase, beta subunit and small nucleolar RNA, C\/D box 45B and small nucleolar RNA, C\/D box 45A and small nucleolar RNA, C\/D box 45C.	chr1:76200316-76215203	34;5876;26804;26805;692085		36.5			-23.8
ACADM_.vfAug10	ACADM_	complex locus ACADM_, encoding acyl-CoA dehydrogenase, C-4 to C-12 straight chain and Rab geranylgeranyltransferase, beta subunit and small nucleolar RNA, C\/D box 45B and small nucleolar RNA, C\/D box 45A and small nucleolar RNA, C\/D box 45C.	chr1:76190395-76199024	34;5876;26804;26805;692085		68.2			-60.2
ACADM_.vhAug10	ACADM_	complex locus ACADM_, encoding acyl-CoA dehydrogenase, C-4 to C-12 straight chain and Rab geranylgeranyltransferase, beta subunit and small nucleolar RNA, C\/D box 45B and small nucleolar RNA, C\/D box 45A and small nucleolar RNA, C\/D box 45C.	chr1:76207704-76226893	34;5876;26804;26805;692085				46.8	-44.4
ACADM_.viAug10	ACADM_	complex locus ACADM_, encoding acyl-CoA dehydrogenase, C-4 to C-12 straight chain and Rab geranylgeranyltransferase, beta subunit and small nucleolar RNA, C\/D box 45B and small nucleolar RNA, C\/D box 45A and small nucleolar RNA, C\/D box 45C.	chr1:76190395-76198868	34;5876;26804;26805;692085		70.2	-26.2	33.3	-65.8
ACADM_.vkAug10	ACADM_	complex locus ACADM_, encoding acyl-CoA dehydrogenase, C-4 to C-12 straight chain and Rab geranylgeranyltransferase, beta subunit and small nucleolar RNA, C\/D box 45B and small nucleolar RNA, C\/D box 45A and small nucleolar RNA, C\/D box 45C.	chr1:76190374-76199226	34;5876;26804;26805;692085		63.9	-35.5		-45.4
ACADM_.vnAug10-unspliced	ACADM_	complex locus ACADM_, encoding acyl-CoA dehydrogenase, C-4 to C-12 straight chain and Rab geranylgeranyltransferase, beta subunit and small nucleolar RNA, C\/D box 45B and small nucleolar RNA, C\/D box 45A and small nucleolar RNA, C\/D box 45C.	chr1:76226465-76228724	34;5876;26804;26805;692085			-43
ACADM_.vyAug10-unspliced	ACADM_	complex locus ACADM_, encoding acyl-CoA dehydrogenase, C-4 to C-12 straight chain and Rab geranylgeranyltransferase, beta subunit and small nucleolar RNA, C\/D box 45B and small nucleolar RNA, C\/D box 45A and small nucleolar RNA, C\/D box 45C.	chr1:76199417-76199949	34;5876;26804;26805;692085		26.3			-28.2
ACADS.aAug10	ACADS	gene ACADS, encoding acyl-CoA dehydrogenase, C-2 to C-3 short chain.	chr12:121163571-121177811	35	UKv4_A_23_P65022	51.9		41.7	-93.6	UKv4_A_23_P65022	41.9		30.7	-81.4	###
ACADS.fAug10	ACADS	gene ACADS, encoding acyl-CoA dehydrogenase, C-2 to C-3 short chain.	chr12:121163538-121177776	35	UKv4_A_23_P65022	67.9		47.8	-100.5	UKv4_A_23_P65022	41.9		30.7	-81.4	###
ACADSB.aAug10	ACADSB	gene ACADSB, encoding acyl-CoA dehydrogenase, short\/branched chain.	chr10:124768429-124817806	36	UKv4_A_23_P158570;UKv4_A_24_P189516;UKv4_A_32_P31945				-47.9
ACADVL.aAug10	ACADVL	complex locus ACADVL, encoding acyl-CoA dehydrogenase, very long chain.	chr17:7123153-7128585	37	UKv4_A_23_P207650	55.9		45.2	-93.6	UKv4_A_23_P207650	36.3			-64.5	###
ACADVL.cAug10	ACADVL	complex locus ACADVL, encoding acyl-CoA dehydrogenase, very long chain.	chr17:7122296-7128584	37	UKv4_A_23_P207650	85.7		34.4	-126.7	UKv4_A_23_P207650	36.3			-64.5	###
ACADVL.eAug10	ACADVL	complex locus ACADVL, encoding acyl-CoA dehydrogenase, very long chain.	chr17:7123164-7128584	37	UKv4_A_23_P207650	82.8		47.5	-131	UKv4_A_23_P207650	36.3			-64.5	###
ACADVL.fAug10	ACADVL	complex locus ACADVL, encoding acyl-CoA dehydrogenase, very long chain.	chr17:7120454-7128283	37		57.3		45.2	-106.2
ACADVL.gAug10	ACADVL	complex locus ACADVL, encoding acyl-CoA dehydrogenase, very long chain.	chr17:7123235-7128585	37	UKv4_A_23_P207650	75.5		57.1	-97.4	UKv4_A_23_P207650	36.3			-64.5	###
ACADVL.hAug10	ACADVL	complex locus ACADVL, encoding acyl-CoA dehydrogenase, very long chain.	chr17:7123208-7128584	37	UKv4_A_23_P207650	73.3		62	-100.4	UKv4_A_23_P207650	36.3			-64.5	###
ACADVL.iAug10	ACADVL	complex locus ACADVL, encoding acyl-CoA dehydrogenase, very long chain.	chr17:7123258-7128584	37	UKv4_A_23_P207650	87.7	-27.8	65.2	-112.2	UKv4_A_23_P207650	36.3			-64.5	###
ACADVL.kAug10	ACADVL	complex locus ACADVL, encoding acyl-CoA dehydrogenase, very long chain.	chr17:7126518-7128584	37	UKv4_A_23_P207650	81		50.5	-131.6	UKv4_A_23_P207650	36.3			-64.5	###
ACADVL.lAug10	ACADVL	complex locus ACADVL, encoding acyl-CoA dehydrogenase, very long chain.	chr17:7123223-7125783	37		89.6	-28.7	50.2	-101.1
ACADVL.qAug10	ACADVL	complex locus ACADVL, encoding acyl-CoA dehydrogenase, very long chain.	chr17:7123198-7125826	37		69.2		50.1	-86.1
ACADVL.rAug10	ACADVL	complex locus ACADVL, encoding acyl-CoA dehydrogenase, very long chain.	chr17:7126485-7128295	37		49.3		33.7	-76.4
ACADVL.uAug10	ACADVL	complex locus ACADVL, encoding acyl-CoA dehydrogenase, very long chain.	chr17:7123269-7125550	37		59		44.9	-77.2
ACADVL.vbAug10	ACADVL	complex locus ACADVL, encoding acyl-CoA dehydrogenase, very long chain.	chr17:7123267-7125832	37		73.6	-21.7	45.8	-85
ACADVL.vdAug10	ACADVL	complex locus ACADVL, encoding acyl-CoA dehydrogenase, very long chain.	chr17:7124003-7128585	37	UKv4_A_23_P207650	61		44	-73.9	UKv4_A_23_P207650	36.3			-64.5	###
ACADVL.vfAug10	ACADVL	complex locus ACADVL, encoding acyl-CoA dehydrogenase, very long chain.	chr17:7126496-7128581	37	UKv4_A_23_P207650	68		49.9	-86.3	UKv4_A_23_P207650	36.3			-64.5	###
ACADVL.vgAug10	ACADVL	complex locus ACADVL, encoding acyl-CoA dehydrogenase, very long chain.	chr17:7123180-7124241	37		43.1		29.2	-52.5
ACADVL.vhAug10	ACADVL	complex locus ACADVL, encoding acyl-CoA dehydrogenase, very long chain.	chr17:7127932-7128585	37	UKv4_A_23_P207650	76.4		45.9	-103.9	UKv4_A_23_P207650	36.3			-64.5	###
ACADVL.viAug10	ACADVL	complex locus ACADVL, encoding acyl-CoA dehydrogenase, very long chain.	chr17:7123210-7124764	37		63		48.2	-83.5
ACADVL.vjAug10	ACADVL	complex locus ACADVL, encoding acyl-CoA dehydrogenase, very long chain.	chr17:7123198-7124973	37		71	-21	46.7	-82.7
ACADVL.vkAug10	ACADVL	complex locus ACADVL, encoding acyl-CoA dehydrogenase, very long chain.	chr17:7127243-7128113	37		73.1	-20.9	53.2	-87.2
ACADVL.vmAug10-unspliced	ACADVL	complex locus ACADVL, encoding acyl-CoA dehydrogenase, very long chain.	chr17:7126180-7128585	37		63.8	-21.8	42.8	-76.6
ACADVL.vnAug10	ACADVL	complex locus ACADVL, encoding acyl-CoA dehydrogenase, very long chain.	chr17:7123246-7124242	37		50.9		40.6	-63.1
ACADVL.voAug10-unspliced	ACADVL	complex locus ACADVL, encoding acyl-CoA dehydrogenase, very long chain.	chr17:7124618-7125195	37		58.5		35.1	-66.8
ACADVL.vpAug10	ACADVL	complex locus ACADVL, encoding acyl-CoA dehydrogenase, very long chain.	chr17:7127423-7127931	37		44.8			-45.7
ACADVL.vqAug10	ACADVL	complex locus ACADVL, encoding acyl-CoA dehydrogenase, very long chain.	chr17:7127600-7128281	37		56.7		39.3	-67.4
ACAN.aAug10	ACAN	complex locus ACAN, encoding aggrecan.	chr15:89346675-89418588	176	UKv4_A_23_P307310		-30.6	32.4	42.3	UKv4_A_23_P307310		-21.4	28.8	33.6	###
ACAN.bAug10	ACAN	complex locus ACAN, encoding aggrecan.	chr15:89346675-89418585	176	UKv4_A_23_P307310			34.9	32.1	UKv4_A_23_P307310		-21.4	28.8	33.6	###
ACAN.kAug10	ACAN	complex locus ACAN, encoding aggrecan.	chr15:89402573-89414730	176	UKv4_A_24_P919150					UKv4_A_24_P919150		-16.7	25.8		###
ACAP1andKCTD11.aAug10	ACAP1andKCTD11	complex locus ACAP1andKCTD11, encoding ArfGAP with coiled-coil, ankyrin repeat and PH domains 1 and potassium channel tetramerisation domain containing 11.	chr17:7239844-7258260	9744;147040	UKv4_A_23_P107336;UKv4_A_23_P354027	32.1			-64.6	UKv4_A_23_P107336	17.7			-54.3	###
ACAP1andKCTD11.bAug10	ACAP1andKCTD11	complex locus ACAP1andKCTD11, encoding ArfGAP with coiled-coil, ankyrin repeat and PH domains 1 and potassium channel tetramerisation domain containing 11.	chr17:7246254-7249748	9744;147040		47.5		40.6	-71.7
ACAP1andKCTD11.dAug10	ACAP1andKCTD11	complex locus ACAP1andKCTD11, encoding ArfGAP with coiled-coil, ankyrin repeat and PH domains 1 and potassium channel tetramerisation domain containing 11.	chr17:7239916-7246928	9744;147040		48.7		29	-82.1
ACAP1andKCTD11.fAug10	ACAP1andKCTD11	complex locus ACAP1andKCTD11, encoding ArfGAP with coiled-coil, ankyrin repeat and PH domains 1 and potassium channel tetramerisation domain containing 11.	chr17:7248653-7254937	9744;147040	UKv4_A_23_P107336	36		36.2	-62.2	UKv4_A_23_P107336	17.7			-54.3	###
ACAP2.bAug10	ACAP2	complex locus ACAP2, encoding ArfGAP with coiled-coil, ankyrin repeat and PH domains 2.	chr3:195012372-195027594	23527			37.8
ACAP2.iAug10	ACAP2	complex locus ACAP2, encoding ArfGAP with coiled-coil, ankyrin repeat and PH domains 2.	chr3:195006067-195012474	23527		-46.5	28.7		28.1
ACAP3.aAug10	ACAP3	complex locus ACAP3, encoding ArfGAP with coiled-coil, ankyrin repeat and PH domains 3.	chr1:1227756-1243405	116983	UKv4_A_23_P12231;UKv4_A_23_P23625;UKv4_A_23_P23630;UKv4_A_24_P281497;UKv4_Hs21446.1	54		51	-62.6	UKv4_A_23_P12231	37.7		36.4	-42.4	##	UKv4_A_23_P23625	55.1		37.6	-64.9	UKv4_A_23_P23630	39.2		33.3	-48.1	UKv4_A_24_P281497	49	-28.8	49.1	-54.5
ACAP3.bAug10	ACAP3	complex locus ACAP3, encoding ArfGAP with coiled-coil, ankyrin repeat and PH domains 3.	chr1:1227770-1241309	116983	UKv4_A_23_P12231;UKv4_A_23_P23625;UKv4_A_23_P23630;UKv4_A_24_P281497;UKv4_Hs21446.1	60.6	-44.3	52	-52.8	UKv4_A_23_P12231	37.7		36.4	-42.4	##	UKv4_A_23_P23625	55.1		37.6	-64.9	UKv4_A_23_P23630	39.2		33.3	-48.1	UKv4_A_24_P281497	49	-28.8	49.1	-54.5
ACAP3.cAug10	ACAP3	complex locus ACAP3, encoding ArfGAP with coiled-coil, ankyrin repeat and PH domains 3.	chr1:1228251-1234335	116983	UKv4_A_23_P23625;UKv4_A_23_P23630;UKv4_Hs21446.1	54	-38.2	51.3	-56.2	UKv4_A_23_P23625	55.1		37.6	-64.9	##	UKv4_A_23_P23630	39.2		33.3	-48.1
ACAP3.fAug10	ACAP3	complex locus ACAP3, encoding ArfGAP with coiled-coil, ankyrin repeat and PH domains 3.	chr1:1228251-1244989	116983	UKv4_A_23_P12231;UKv4_A_24_P281497	57.6	-39.5	51.9	-61.4	UKv4_A_23_P12231	37.7		36.4	-42.4	##	UKv4_A_24_P281497	49	-28.8	49.1	-54.5
ACAP3.gAug10	ACAP3	complex locus ACAP3, encoding ArfGAP with coiled-coil, ankyrin repeat and PH domains 3.	chr1:1231846-1234997	116983		56.4	-30.8	54	-61.2
ACAP3.hAug10	ACAP3	complex locus ACAP3, encoding ArfGAP with coiled-coil, ankyrin repeat and PH domains 3.	chr1:1228928-1230388	116983	UKv4_A_23_P23625;UKv4_A_23_P23630	44.6	-37.9	48.7	-44.6	UKv4_A_23_P23625	55.1		37.6	-64.9	##	UKv4_A_23_P23630	39.2		33.3	-48.1
ACAP3.iAug10	ACAP3	complex locus ACAP3, encoding ArfGAP with coiled-coil, ankyrin repeat and PH domains 3.	chr1:1235185-1242903	116983	UKv4_A_23_P12231;UKv4_A_24_P281497	56.3	-42	53.4	-57.5	UKv4_A_23_P12231	37.7		36.4	-42.4	##	UKv4_A_24_P281497	49	-28.8	49.1	-54.5
ACAP3.lAug10	ACAP3	complex locus ACAP3, encoding ArfGAP with coiled-coil, ankyrin repeat and PH domains 3.	chr1:1237236-1243210	116983		58.2	-41.6	44.1	-55.6
ACAP3.mAug10	ACAP3	complex locus ACAP3, encoding ArfGAP with coiled-coil, ankyrin repeat and PH domains 3.	chr1:1236196-1243186	116983		27.9			-29.4
ACAP3.oAug10-unspliced	ACAP3	complex locus ACAP3, encoding ArfGAP with coiled-coil, ankyrin repeat and PH domains 3.	chr1:1238295-1239205	116983		62.2	-42.8	51.7	-56.4
ACAP3.pAug10	ACAP3	complex locus ACAP3, encoding ArfGAP with coiled-coil, ankyrin repeat and PH domains 3.	chr1:1236824-1238400	116983		63.7	-41.4	45.8	-61.4
ACAP3.qAug10	ACAP3	complex locus ACAP3, encoding ArfGAP with coiled-coil, ankyrin repeat and PH domains 3.	chr1:1233217-1233621	116983		42.6	-38.2	29.5	-37.6
ACAP3.rAug10-unspliced	ACAP3	complex locus ACAP3, encoding ArfGAP with coiled-coil, ankyrin repeat and PH domains 3.	chr1:1242463-1242655	116983		56.7	-43.9	47.9	-42.9
ACAT1.aAug10	ACAT1	complex locus ACAT1, encoding acetyl-CoA acetyltransferase 1.	chr11:107992244-108018992	38	UKv4_A_23_P24515;UKv4_A_24_P203678		-57			UKv4_A_23_P24515		-50.9			##	UKv4_A_24_P203678		-52.4
ACAT1.bAug10	ACAT1	complex locus ACAT1, encoding acetyl-CoA acetyltransferase 1.	chr11:108009447-108014948	38		32.6	-50.7
ACAT1.cAug10	ACAT1	complex locus ACAT1, encoding acetyl-CoA acetyltransferase 1.	chr11:107992293-108007667	38	UKv4_A_24_P203678		-39			UKv4_A_24_P203678		-52.4			###
ACAT1.dAug10	ACAT1	complex locus ACAT1, encoding acetyl-CoA acetyltransferase 1.	chr11:107992311-108014662	38		35.9	-57.2
ACAT1.hAug10	ACAT1	complex locus ACAT1, encoding acetyl-CoA acetyltransferase 1.	chr11:107992542-108002681	38			-38
ACAT2.cAug10	ACAT2	complex locus ACAT2, encoding acetyl-CoA acetyltransferase 2.	chr6:160183512-160200087	39	UKv4_A_23_P31135;UKv4_A_23_P383835				-38.8
ACAT2.kAug10	ACAT2	complex locus ACAT2, encoding acetyl-CoA acetyltransferase 2.	chr6:160183512-160188090	39		43.8			-55.8
ACBD4.aAug10	ACBD4	gene ACBD4, encoding acyl-CoA binding domain containing 4.	chr17:43209968-43221524	79777	UKv4_A_23_P107166;UKv4_A_24_P366122				-59.4	UKv4_A_23_P107166				-48.1	###
ACBD4.bAug10	ACBD4	gene ACBD4, encoding acyl-CoA binding domain containing 4.	chr17:43209968-43221548	79777	UKv4_A_23_P107166;UKv4_A_24_P366122				-51.2	UKv4_A_23_P107166				-48.1	###
ACBD4.cAug10	ACBD4	gene ACBD4, encoding acyl-CoA binding domain containing 4.	chr17:43209990-43221541	79777	UKv4_A_23_P107166;UKv4_A_24_P366122	31.4			-55.3	UKv4_A_23_P107166				-48.1	###
ACBD4.dAug10	ACBD4	gene ACBD4, encoding acyl-CoA binding domain containing 4.	chr17:43213014-43221541	79777	UKv4_A_23_P107166;UKv4_A_24_P366122				-48.7	UKv4_A_23_P107166				-48.1	###
ACBD4.fAug10	ACBD4	gene ACBD4, encoding acyl-CoA binding domain containing 4.	chr17:43209990-43220333	79777	UKv4_A_24_P366122				-26
ACBD4.hAug10	ACBD4	gene ACBD4, encoding acyl-CoA binding domain containing 4.	chr17:43213009-43221524	79777	UKv4_A_23_P107166;UKv4_A_24_P366122	42.2			-67	UKv4_A_23_P107166				-48.1	###
ACBD6.aAug10	ACBD6	gene ACBD6, encoding acyl-CoA binding domain containing 6.	chr1:180257351-180472101	84320	UKv4_A_23_P52127	-52.9			102.5	UKv4_A_23_P52127	-43.6			92.2	###
ACBD7.bAug10	ACBD7	complex locus ACBD7, encoding acyl-CoA binding domain containing 7.	chr10:15117474-15130774	414149		-43.4			38.6
ACCN1.aAug10	ACCN1	gene ACCN1, encoding amiloride-sensitive cation channel 1, neuronal.	chr17:31340105-31620485	40	UKv4_A_32_P159612	62.3	27.1		-111.2	UKv4_A_32_P159612	49.8	21.9		-97.2	###
ACCN2.aAug10	ACCN2	gene ACCN2, encoding amiloride-sensitive cation channel 2, neuronal.	chr12:50451340-50477399	41	UKv4_A_23_P204751	40.8			-45.7	UKv4_A_23_P204751	30.6			-35.5	###
ACCN2.bAug10	ACCN2	gene ACCN2, encoding amiloride-sensitive cation channel 2, neuronal.	chr12:50451487-50477399	41	UKv4_A_23_P204751	34.1			-26.4	UKv4_A_23_P204751	30.6			-35.5	###
ACCN2.eAug10	ACCN2	gene ACCN2, encoding amiloride-sensitive cation channel 2, neuronal.	chr12:50470533-50472706	41		41.2	-33.3
ACCN2.fAug10	ACCN2	gene ACCN2, encoding amiloride-sensitive cation channel 2, neuronal.	chr12:50464524-50474727	41		62.9	-31.4		-44.2
ACCN2.gAug10	ACCN2	gene ACCN2, encoding amiloride-sensitive cation channel 2, neuronal.	chr12:50471923-50473725	41		47.3	-25.4		-29.5
ACCN2.hAug10-unspliced	ACCN2	gene ACCN2, encoding amiloride-sensitive cation channel 2, neuronal.	chr12:50475043-50475633	41		33.2
ACCN4.cAug10	ACCN4	gene ACCN4, encoding amiloride-sensitive cation channel 4, pituitary.	chr2:220379036-220398542	55515			-30.7	39.5
ACCN4.dAug10	ACCN4	gene ACCN4, encoding amiloride-sensitive cation channel 4, pituitary.	chr2:220378892-220398755	55515			-27	32
ACCN4.fAug10	ACCN4	gene ACCN4, encoding amiloride-sensitive cation channel 4, pituitary.	chr2:220381849-220403497	55515	UKv4_A_24_P405375			34.3
ACCS.aAug10	ACCS	complex locus ACCS, encoding 1-aminocyclopropane-1-carboxylate synthase homolog (Arabidopsis)(non-functional).	chr11:44087812-44105764	84680	UKv4_A_23_P24586	25.8			-34.7	UKv4_A_23_P24586	25			-33.2	###
ACCS.cAug10	ACCS	complex locus ACCS, encoding 1-aminocyclopropane-1-carboxylate synthase homolog (Arabidopsis)(non-functional).	chr11:44087875-44099260	84680		27.1		29	-37
ACCS.fAug10	ACCS	complex locus ACCS, encoding 1-aminocyclopropane-1-carboxylate synthase homolog (Arabidopsis)(non-functional).	chr11:44096176-44105443	84680		30.1			-36
ACCS.gAug10	ACCS	complex locus ACCS, encoding 1-aminocyclopropane-1-carboxylate synthase homolog (Arabidopsis)(non-functional).	chr11:44087475-44105790	84680	UKv4_A_23_P24586	28			-38.2	UKv4_A_23_P24586	25			-33.2	###
ACD.fAug10	ACD	complex locus ACD, encoding adrenocortical dysplasia homolog (mouse).	chr16:67691466-67694213	65057	UKv4_A_23_P26375	28.7	-37.2
ACD.hAug10	ACD	complex locus ACD, encoding adrenocortical dysplasia homolog (mouse).	chr16:67692956-67694148	65057		47.6			-53.8
ACD.iAug10	ACD	complex locus ACD, encoding adrenocortical dysplasia homolog (mouse).	chr16:67692708-67694211	65057		34.5			-54.2
ACD.kAug10	ACD	complex locus ACD, encoding adrenocortical dysplasia homolog (mouse).	chr16:67691436-67694164	65057	UKv4_A_23_P26375	44.9			-36.9
ACD.lAug10	ACD	complex locus ACD, encoding adrenocortical dysplasia homolog (mouse).	chr16:67692471-67694177	65057			24.9
ACE2.aAug10	ACE2	complex locus ACE2, encoding angiotensin I converting enzyme (peptidyl-dipeptidase A) 2.	chrX:15579156-15619202	59272	UKv4_A_23_P252981			27.8
ACE3.aAug10	ACE3	complex locus ACE3, encoding angiotensin I converting enzyme (peptidyl-dipeptidase A) 1 and angiotensin converting enzyme-3 pseudogene.	chr17:61554432-61574980	1636;100129123	UKv4_A_23_P38235	36.2			-68.1
ACE3.dAug10	ACE3	complex locus ACE3, encoding angiotensin I converting enzyme (peptidyl-dipeptidase A) 1 and angiotensin converting enzyme-3 pseudogene.	chr17:61562178-61575741	1636;100129123	UKv4_A_23_P38235;UKv4_A_24_P365129	34.5			-66.2	UKv4_A_24_P365129	32.3			-57	###
ACE3.fAug10	ACE3	complex locus ACE3, encoding angiotensin I converting enzyme (peptidyl-dipeptidase A) 1 and angiotensin converting enzyme-3 pseudogene.	chr17:61562224-61574532	1636;100129123	UKv4_A_23_P38235	41.2			-55.4
ACE3.gAug10	ACE3	complex locus ACE3, encoding angiotensin I converting enzyme (peptidyl-dipeptidase A) 1 and angiotensin converting enzyme-3 pseudogene.	chr17:61554423-61563133	1636;100129123		32.6		32.3	-55
ACE3.jAug10	ACE3	complex locus ACE3, encoding angiotensin I converting enzyme (peptidyl-dipeptidase A) 1 and angiotensin converting enzyme-3 pseudogene.	chr17:61554833-61558549	1636;100129123			29.1		-35.5
ACE3.qAug10	ACE3	complex locus ACE3, encoding angiotensin I converting enzyme (peptidyl-dipeptidase A) 1 and angiotensin converting enzyme-3 pseudogene.	chr17:61554423-61555878	1636;100129123					-41.2
ACE3.rAug10	ACE3	complex locus ACE3, encoding angiotensin I converting enzyme (peptidyl-dipeptidase A) 1 and angiotensin converting enzyme-3 pseudogene.	chr17:61571117-61571828	1636;100129123		49.9			-63.6
ACE3.sAug10	ACE3	complex locus ACE3, encoding angiotensin I converting enzyme (peptidyl-dipeptidase A) 1 and angiotensin converting enzyme-3 pseudogene.	chr17:61573166-61574346	1636;100129123	UKv4_A_23_P38235	49.5		28	-65.1
ACE3.uAug10	ACE3	complex locus ACE3, encoding angiotensin I converting enzyme (peptidyl-dipeptidase A) 1 and angiotensin converting enzyme-3 pseudogene.	chr17:61554854-61557786	1636;100129123					-43.5
ACE3.vaAug10	ACE3	complex locus ACE3, encoding angiotensin I converting enzyme (peptidyl-dipeptidase A) 1 and angiotensin converting enzyme-3 pseudogene.	chr17:61567709-61568729	1636;100129123		73.3		30.9	-89
ACE3.vbAug10-unspliced	ACE3	complex locus ACE3, encoding angiotensin I converting enzyme (peptidyl-dipeptidase A) 1 and angiotensin converting enzyme-3 pseudogene.	chr17:61555996-61556367	1636;100129123					-29.1
ACER2.aAug10	ACER2	gene ACER2, encoding alkaline ceramidase 2.	chr9:19380332-19452500	340485					-33.3
ACER2.bAug10	ACER2	gene ACER2, encoding alkaline ceramidase 2.	chr9:19408926-19452564	340485					-36.3
ACHE.aAug10	ACHE	gene ACHE, encoding acetylcholinesterase.	chr7:100487618-100492399	43	UKv4_A_24_P60845;UKv4_Hs154495.2	76.2		40.1	-110.3	UKv4_A_24_P60845	62.5		35.9	-94.9	##	UKv4_Hs154495.2	62.8		32.9	-94.2
ACHE.bAug10	ACHE	gene ACHE, encoding acetylcholinesterase.	chr7:100487616-100493598	43	UKv4_A_24_P60845;UKv4_Hs154495.2	62.4		40.7	-96.9	UKv4_A_24_P60845	62.5		35.9	-94.9	##	UKv4_Hs154495.2	62.8		32.9	-94.2
ACHE.dAug10	ACHE	gene ACHE, encoding acetylcholinesterase.	chr7:100488554-100493531	43	UKv4_A_24_P60845;UKv4_Hs154495.2	70.6		36.9	-103.7	UKv4_A_24_P60845	62.5		35.9	-94.9	##	UKv4_Hs154495.2	62.8		32.9	-94.2
ACHE.gAug10	ACHE	gene ACHE, encoding acetylcholinesterase.	chr7:100487832-100494603	43	UKv4_Hs154495.2	62.6		29.1	-81.3	UKv4_Hs154495.2	62.8		32.9	-94.2	###
ACHE.jAug10	ACHE	gene ACHE, encoding acetylcholinesterase.	chr7:100488337-100493499	43	UKv4_A_24_P60845;UKv4_Hs154495.2	69.9		60.6	-98.8	UKv4_A_24_P60845	62.5		35.9	-94.9	##	UKv4_Hs154495.2	62.8		32.9	-94.2
ACHE.nAug10	ACHE	gene ACHE, encoding acetylcholinesterase.	chr7:100487832-100494305	43	UKv4_Hs154495.2	57.3			-85.1	UKv4_Hs154495.2	62.8		32.9	-94.2	###
ACIN1.fAug10	ACIN1	complex locus ACIN1, encoding apoptotic chromatin condensation inducer 1.	chr14:23527789-23540750	22985	UKv4_A_23_P14389				61
ACIN1.gAug10	ACIN1	complex locus ACIN1, encoding apoptotic chromatin condensation inducer 1.	chr14:23527776-23540776	22985	UKv4_A_23_P14389	-58.9			82.4
ACIN1.iAug10	ACIN1	complex locus ACIN1, encoding apoptotic chromatin condensation inducer 1.	chr14:23527773-23533919	22985	UKv4_A_23_P14389		-32
ACIN1.jAug10	ACIN1	complex locus ACIN1, encoding apoptotic chromatin condensation inducer 1.	chr14:23530521-23540827	22985			-25.1
ACIN1.nAug10	ACIN1	complex locus ACIN1, encoding apoptotic chromatin condensation inducer 1.	chr14:23532249-23540767	22985			-31.1
ACIN1.tAug10	ACIN1	complex locus ACIN1, encoding apoptotic chromatin condensation inducer 1.	chr14:23546418-23548802	22985		-29.9
ACIN1.vcAug10	ACIN1	complex locus ACIN1, encoding apoptotic chromatin condensation inducer 1.	chr14:23537600-23540773	22985					36.4
ACIN1.vfAug10-unspliced	ACIN1	complex locus ACIN1, encoding apoptotic chromatin condensation inducer 1.	chr14:23539432-23540477	22985					35.6
ACIN1.vjAug10-unspliced	ACIN1	complex locus ACIN1, encoding apoptotic chromatin condensation inducer 1.	chr14:23530534-23531099	22985			-23.6
ACLY.mAug10	ACLY	complex locus ACLY, encoding ATP citrate lyase.	chr17:40024014-40026980	47		37.1	-37.1	31.5
ACLY.oAug10	ACLY	complex locus ACLY, encoding ATP citrate lyase.	chr17:40066492-40086794	47			26.9		-34.4
ACLY.rAug10-unspliced	ACLY	complex locus ACLY, encoding ATP citrate lyase.	chr17:40027603-40028195	47		27.9
ACN9.aAug10	ACN9	gene ACN9, encoding ACN9 homolog (S. cerevisiae).	chr7:96745897-96811081	57001	UKv4_A_23_P59528	-61.2			63.8	UKv4_A_23_P59528	-38.4			46.4	###
ACO1.cAug10	ACO1	complex locus ACO1, encoding aconitase 1, soluble.	chr9:32384700-32452831	48	UKv4_A_23_P9415;UKv4_A_23_P9416				-24.2
ACO1.gAug10	ACO1	complex locus ACO1, encoding aconitase 1, soluble.	chr9:32422333-32428298	48					-41.9
ACOT1.aAug10	ACOT1	gene ACOT1, encoding acyl-CoA thioesterase 1.	chr14:74003818-74010502	641371		-48.2			60.2
ACOT11andC1orf175andTTC4.aAug10	ACOT11andC1orf175andTTC4	complex locus ACOT11andC1orf175andTTC4, encoding tetratricopeptide repeat domain 4 and acyl-CoA thioesterase 11 and chromosome 1 open reading frame 175.	chr1:55107473-55207904	7268;26027;374977	UKv4_A_23_P230				-61.2
ACOT11andC1orf175andTTC4.bAug10	ACOT11andC1orf175andTTC4	complex locus ACOT11andC1orf175andTTC4, encoding tetratricopeptide repeat domain 4 and acyl-CoA thioesterase 11 and chromosome 1 open reading frame 175.	chr1:55107427-55175939	7268;26027;374977	UKv4_A_23_P160226	40.2		43.9	-59.6	UKv4_A_23_P160226	18.7		24	-21.2	###
ACOT11andC1orf175andTTC4.dAug10	ACOT11andC1orf175andTTC4	complex locus ACOT11andC1orf175andTTC4, encoding tetratricopeptide repeat domain 4 and acyl-CoA thioesterase 11 and chromosome 1 open reading frame 175.	chr1:55107414-55165896	7268;26027;374977		20.8			-41.5
ACOT11andC1orf175andTTC4.iAug10	ACOT11andC1orf175andTTC4	complex locus ACOT11andC1orf175andTTC4, encoding tetratricopeptide repeat domain 4 and acyl-CoA thioesterase 11 and chromosome 1 open reading frame 175.	chr1:55107455-55207980	7268;26027;374977	UKv4_A_23_P230				-49.7
ACOT11andC1orf175andTTC4.kAug10	ACOT11andC1orf175andTTC4	complex locus ACOT11andC1orf175andTTC4, encoding tetratricopeptide repeat domain 4 and acyl-CoA thioesterase 11 and chromosome 1 open reading frame 175.	chr1:55116910-55175939	7268;26027;374977	UKv4_A_23_P160226	27.5			-47.2	UKv4_A_23_P160226	18.7		24	-21.2	###
ACOT11andC1orf175andTTC4.lAug10	ACOT11andC1orf175andTTC4	complex locus ACOT11andC1orf175andTTC4, encoding tetratricopeptide repeat domain 4 and acyl-CoA thioesterase 11 and chromosome 1 open reading frame 175.	chr1:55013808-55104888	7268;26027;374977	UKv4_A_23_P325726;UKv4_A_24_P945165				-31	UKv4_A_24_P945165	24.5		27.5	-50.9	###
ACOT11andC1orf175andTTC4.tAug10	ACOT11andC1orf175andTTC4	complex locus ACOT11andC1orf175andTTC4, encoding tetratricopeptide repeat domain 4 and acyl-CoA thioesterase 11 and chromosome 1 open reading frame 175.	chr1:55162866-55175939	7268;26027;374977	UKv4_A_23_P160226	40.2		46.1	-59.2	UKv4_A_23_P160226	18.7		24	-21.2	###
ACOT11andC1orf175andTTC4.uAug10	ACOT11andC1orf175andTTC4	complex locus ACOT11andC1orf175andTTC4, encoding tetratricopeptide repeat domain 4 and acyl-CoA thioesterase 11 and chromosome 1 open reading frame 175.	chr1:55181505-55208330	7268;26027;374977	UKv4_A_23_P230		35.4		-48.1
ACOT11andC1orf175andTTC4.wbAug10-unspliced	ACOT11andC1orf175andTTC4	complex locus ACOT11andC1orf175andTTC4, encoding tetratricopeptide repeat domain 4 and acyl-CoA thioesterase 11 and chromosome 1 open reading frame 175.	chr1:55175086-55175644	7268;26027;374977		28.5		31.5	-35.6
ACOT12.aAug10	ACOT12	gene ACOT12, encoding acyl-CoA thioesterase 12.	chr5:80625816-80689988	134526	UKv4_A_23_P44207			28.2		UKv4_A_23_P44207			35.7	-25.8	###
ACOT2.aAug10	ACOT2	gene ACOT2, encoding acyl-CoA thioesterase 2.	chr14:74034657-74042501	10965	UKv4_A_23_P3111;UKv4_A_24_P301195	-46			65.7	UKv4_A_23_P3111	-49.2			77.6	##	UKv4_A_24_P301195	-35.9			57.9
ACOT2.bAug10	ACOT2	gene ACOT2, encoding acyl-CoA thioesterase 2.	chr14:74034325-74042359	10965	UKv4_A_23_P3111;UKv4_A_24_P301195	-54.7			84	UKv4_A_23_P3111	-49.2			77.6	##	UKv4_A_24_P301195	-35.9			57.9
ACOT4.aAug10	ACOT4	gene ACOT4, encoding acyl-CoA thioesterase 4.	chr14:74058410-74062470	122970	UKv4_A_23_P14515	-34.1			39.8
ACOT7.aAug10	ACOT7	complex locus ACOT7, encoding acyl-CoA thioesterase 7.	chr1:6324333-6445888	11332	UKv4_A_24_P205589				-45.7	UKv4_A_24_P205589				-26.5	###
ACOT7.cAug10	ACOT7	complex locus ACOT7, encoding acyl-CoA thioesterase 7.	chr1:6324327-6453865	11332	UKv4_A_24_P205589				-46.2	UKv4_A_24_P205589				-26.5	###
ACOT7.dAug10	ACOT7	complex locus ACOT7, encoding acyl-CoA thioesterase 7.	chr1:6324333-6419406	11332	UKv4_A_24_P205589	22.4			-51.4	UKv4_A_24_P205589				-26.5	###
ACOT7.lAug10	ACOT7	complex locus ACOT7, encoding acyl-CoA thioesterase 7.	chr1:6366175-6420766	11332		24.2
ACOT7.oAug10	ACOT7	complex locus ACOT7, encoding acyl-CoA thioesterase 7.	chr1:6324333-6343845	11332		75.1	-31.2	29.8	-64.2
ACOT8.fAug10	ACOT8	complex locus ACOT8, encoding acyl-CoA thioesterase 8.	chr20:44472238-44486028	10005					-29.6
ACOX1.cAug10	ACOX1	complex locus ACOX1, encoding acyl-CoA oxidase 1, palmitoyl.	chr17:73937588-73975516	51	UKv4_A_23_P206945;UKv4_A_23_P77761;UKv4_A_24_P935889;UKv4_Hs184252.5				-26.8
ACOX2.aAug10	ACOX2	complex locus ACOX2, encoding acyl-CoA oxidase 2, branched chain.	chr3:58490863-58523039	8309	UKv4_A_23_P10182	41.9	-26.2	58.1	-48.6	UKv4_A_23_P10182	36.7	-20.5	51.3	-39.9	###
ACOX2.nAug10	ACOX2	complex locus ACOX2, encoding acyl-CoA oxidase 2, branched chain.	chr3:58520111-58522873	8309				49.2
ACOX3.cAug10	ACOX3	complex locus ACOX3, encoding acyl-CoA oxidase 3, pristanoyl.	chr4:8368039-8430124	8310	UKv4_A_23_P316381;UKv4_A_24_P354451				35
ACOX3.eAug10	ACOX3	complex locus ACOX3, encoding acyl-CoA oxidase 3, pristanoyl.	chr4:8375038-8430124	8310					31.4
ACOX3.jAug10-unspliced	ACOX3	complex locus ACOX3, encoding acyl-CoA oxidase 3, pristanoyl.	chr4:8374983-8375952	8310					30.2
ACP1.gAug10	ACP1	complex locus ACP1, encoding acid phosphatase 1, soluble.	chr2:264893-277507	52					39.7
ACP1.kAug10	ACP1	complex locus ACP1, encoding acid phosphatase 1, soluble.	chr2:264869-278280	52	UKv4_A_23_P56798	-36.9			37
ACP2.aAug10	ACP2	complex locus ACP2, encoding acid phosphatase 2, lysosomal.	chr11:47260854-47270839	53	UKv4_A_23_P138776;UKv4_A_23_P138782				-66.7	UKv4_A_23_P138776				-38.8	##	UKv4_A_23_P138782				-37.3
ACP2.iAug10	ACP2	complex locus ACP2, encoding acid phosphatase 2, lysosomal.	chr11:47266450-47270353	53					-42.5
ACP2.kAug10	ACP2	complex locus ACP2, encoding acid phosphatase 2, lysosomal.	chr11:47267070-47270457	53					-40.4
ACP2.lAug10	ACP2	complex locus ACP2, encoding acid phosphatase 2, lysosomal.	chr11:47264663-47266972	53	UKv4_A_23_P138782				-34.2	UKv4_A_23_P138782				-37.3	###
ACP2.oAug10	ACP2	complex locus ACP2, encoding acid phosphatase 2, lysosomal.	chr11:47269230-47270364	53		22.5			-29.8
ACP2.pAug10-unspliced	ACP2	complex locus ACP2, encoding acid phosphatase 2, lysosomal.	chr11:47268446-47270353	53		40.4			-53.3
ACP5.aAug10	ACP5	gene ACP5, encoding acid phosphatase 5, tartrate resistant.	chr19:11685478-11688951	54	UKv4_A_23_P142075		23.6		-36.1	UKv4_A_23_P142075				-26.2	###
ACP5.bAug10	ACP5	gene ACP5, encoding acid phosphatase 5, tartrate resistant.	chr19:11685477-11689793	54	UKv4_A_23_P142075				-45.9	UKv4_A_23_P142075				-26.2	###
ACP5.cAug10	ACP5	gene ACP5, encoding acid phosphatase 5, tartrate resistant.	chr19:11685475-11689801	54	UKv4_A_23_P142075				-27.4	UKv4_A_23_P142075				-26.2	###
ACP6.aAug10	ACP6	gene ACP6, encoding acid phosphatase 6, lysophosphatidic.	chr1:147119167-147142644	51205	UKv4_A_23_P160240	-52.7			70.3	UKv4_A_23_P160240				36.2	###
ACP6.bAug10	ACP6	gene ACP6, encoding acid phosphatase 6, lysophosphatidic.	chr1:147119682-147142644	51205	UKv4_A_23_P160240	-40.4			61.4	UKv4_A_23_P160240				36.2	###
ACP6.dAug10	ACP6	gene ACP6, encoding acid phosphatase 6, lysophosphatidic.	chr1:147119170-147142401	51205	UKv4_A_23_P160240				60.7	UKv4_A_23_P160240				36.2	###
ACP6.gAug10	ACP6	gene ACP6, encoding acid phosphatase 6, lysophosphatidic.	chr1:147102166-147131116	51205	UKv4_A_23_P160240	-46.8		-36	91.1	UKv4_A_23_P160240				36.2	###
ACP6.kAug10-unspliced	ACP6	gene ACP6, encoding acid phosphatase 6, lysophosphatidic.	chr1:147102308-147103218	51205					61.3
ACPL2.aAug10	ACPL2	complex locus ACPL2, encoding acid phosphatase-like 2.	chr3:140950682-141013485	92370	UKv4_A_23_P57760				57.9	UKv4_A_23_P57760				45.8	###
ACPL2.bAug10	ACPL2	complex locus ACPL2, encoding acid phosphatase-like 2.	chr3:140950670-141013745	92370	UKv4_A_23_P57760	-29.8		-41.4	55.5	UKv4_A_23_P57760				45.8	###
ACPL2.cAug10	ACPL2	complex locus ACPL2, encoding acid phosphatase-like 2.	chr3:140991504-141012881	92370		-46.8			78.6
ACPL2.iAug10-unspliced	ACPL2	complex locus ACPL2, encoding acid phosphatase-like 2.	chr3:141005885-141006987	92370					34.1
ACR.aAug10	ACR	gene ACR, encoding acrosin.	chr22:51176653-51183871	49		39			-59.2
ACRBPandLPAR5.aAug10	ACRBPandLPAR5	complex locus ACRBPandLPAR5, encoding lysophosphatidic acid receptor 5 and acrosin binding protein.	chr12:6747240-6756626	57121;84519	UKv4_A_23_P151120		-34.3	47.5		UKv4_A_23_P151120			33.2		###
ACRBPandLPAR5.bAug10	ACRBPandLPAR5	complex locus ACRBPandLPAR5, encoding lysophosphatidic acid receptor 5 and acrosin binding protein.	chr12:6728001-6740816	57121;84519	UKv4_A_23_P204375				-56.5	UKv4_A_23_P204375				-51.7	###
ACRBPandLPAR5.fAug10	ACRBPandLPAR5	complex locus ACRBPandLPAR5, encoding lysophosphatidic acid receptor 5 and acrosin binding protein.	chr12:6751441-6756598	57121;84519				30.6
ACRBPandLPAR5.gAug10	ACRBPandLPAR5	complex locus ACRBPandLPAR5, encoding lysophosphatidic acid receptor 5 and acrosin binding protein.	chr12:6747676-6752835	57121;84519			-38.5	46.8
ACRBPandLPAR5.iAug10	ACRBPandLPAR5	complex locus ACRBPandLPAR5, encoding lysophosphatidic acid receptor 5 and acrosin binding protein.	chr12:6748092-6749634	57121;84519			-24.7	38.1
ACRBPandLPAR5.mAug10	ACRBPandLPAR5	complex locus ACRBPandLPAR5, encoding lysophosphatidic acid receptor 5 and acrosin binding protein.	chr12:6747241-6748017	57121;84519			-33.4	41.1
ACRBPandLPAR5.nAug10	ACRBPandLPAR5	complex locus ACRBPandLPAR5, encoding lysophosphatidic acid receptor 5 and acrosin binding protein.	chr12:6754434-6756581	57121;84519			-46	41.4
ACRC.eAug10	ACRC	gene ACRC, encoding acidic repeat containing.	chrX:70828916-70833433	93953	UKv4_A_23_P171237		-35.1
ACRC.fAug10-unspliced	ACRC	gene ACRC, encoding acidic repeat containing.	chrX:70830590-70831659	93953		35.1	-40.7
ACRV1.aAug10	ACRV1	gene ACRV1, encoding acrosomal vesicle protein 1.	chr11:125542230-125550942	56	UKv4_A_23_P202894			-54.5	56.2	UKv4_A_23_P202894			-60.2	36	###
ACRV1.fAug10	ACRV1	gene ACRV1, encoding acrosomal vesicle protein 1.	chr11:125541417-125550942	56	UKv4_A_23_P202894	-39.6			84.5	UKv4_A_23_P202894			-60.2	36	###
ACSBG1.aAug10	ACSBG1	gene ACSBG1, encoding acyl-CoA synthetase bubblegum family member 1.	chr15:78459810-78527049	23205	UKv4_A_23_P54488;UKv4_A_24_P941736	67.4			-95	UKv4_A_23_P54488	64			-81.6	###
ACSBG2.bAug10	ACSBG2	complex locus ACSBG2, encoding acyl-CoA synthetase bubblegum family member 2.	chr19:6135675-6193104	81616	UKv4_A_23_P131050	-41.6			78.8
ACSF2.aAug10	ACSF2	complex locus ACSF2, encoding acyl-CoA synthetase family member 2.	chr17:48503577-48552198	80221	UKv4_A_23_P4190	34.8		36.2	-51.9	UKv4_A_23_P4190	26.8		25.3	-41.1	###
ACSF2.bAug10	ACSF2	complex locus ACSF2, encoding acyl-CoA synthetase family member 2.	chr17:48503584-48552197	80221	UKv4_A_23_P4190			31.2	-24.1	UKv4_A_23_P4190	26.8		25.3	-41.1	###
ACSF2.hAug10	ACSF2	complex locus ACSF2, encoding acyl-CoA synthetase family member 2.	chr17:48539898-48552190	80221	UKv4_A_23_P4190	21.7			-30.8	UKv4_A_23_P4190	26.8		25.3	-41.1	###
ACSF2.rAug10	ACSF2	complex locus ACSF2, encoding acyl-CoA synthetase family member 2.	chr17:48545125-48552206	80221	UKv4_A_23_P4190			33.3		UKv4_A_23_P4190	26.8		25.3	-41.1	###
ACSF2.veAug10	ACSF2	complex locus ACSF2, encoding acyl-CoA synthetase family member 2.	chr17:48546708-48552196	80221	UKv4_A_23_P4190	25.9		41.6	-43.6	UKv4_A_23_P4190	26.8		25.3	-41.1	###
ACSF3.aAug10	ACSF3	complex locus ACSF3, encoding acyl-CoA synthetase family member 3.	chr16:89160284-89217753	197322	UKv4_A_23_P259797		-47.5		85	UKv4_A_23_P259797		-31		78.2	###
ACSF3.bAug10	ACSF3	complex locus ACSF3, encoding acyl-CoA synthetase family member 3.	chr16:89160217-89220976	197322	UKv4_A_23_P259797;UKv4_A_32_P218332		-48.3		89.2	UKv4_A_23_P259797		-31		78.2	##	UKv4_A_32_P218332		-36.9		77.4
ACSF3.dAug10	ACSF3	complex locus ACSF3, encoding acyl-CoA synthetase family member 3.	chr16:89160255-89222169	197322	UKv4_A_23_P259797;UKv4_A_32_P218332		-38.7	49		UKv4_A_23_P259797		-31		78.2	##	UKv4_A_32_P218332		-36.9		77.4
ACSF3.fAug10	ACSF3	complex locus ACSF3, encoding acyl-CoA synthetase family member 3.	chr16:89165119-89220948	197322	UKv4_A_23_P259797;UKv4_A_32_P218332		-37.5		79.3	UKv4_A_23_P259797		-31		78.2	##	UKv4_A_32_P218332		-36.9		77.4
ACSF3.mAug10-unspliced	ACSF3	complex locus ACSF3, encoding acyl-CoA synthetase family member 3.	chr16:89213975-89220994	197322	UKv4_A_24_P239309		-59.3	37.9	73.9	UKv4_A_24_P239309		-55.1	39.3	54	###
ACSF3.pAug10	ACSF3	complex locus ACSF3, encoding acyl-CoA synthetase family member 3.	chr16:89217008-89217609	197322			-42.4		61.4
ACSF3.rAug10	ACSF3	complex locus ACSF3, encoding acyl-CoA synthetase family member 3.	chr16:89217754-89218973	197322			-52.1	34.9	56.6
ACSF3.sAug10	ACSF3	complex locus ACSF3, encoding acyl-CoA synthetase family member 3.	chr16:89213481-89218370	197322			-57.3	37.9	73.1
ACSL1.hAug10	ACSL1	complex locus ACSL1, encoding acyl-CoA synthetase long-chain family member 1.	chr4:185693397-185747273	2180		-38.1			40.1
ACSL1.pAug10	ACSL1	complex locus ACSL1, encoding acyl-CoA synthetase long-chain family member 1.	chr4:185676755-185680030	2180	UKv4_A_23_P110212		-39.7	37
ACSL1.rAug10	ACSL1	complex locus ACSL1, encoding acyl-CoA synthetase long-chain family member 1.	chr4:185687526-185690539	2180			-30.9		41.4
ACSL1.vaAug10-unspliced	ACSL1	complex locus ACSL1, encoding acyl-CoA synthetase long-chain family member 1.	chr4:185690606-185691670	2180			-24.4	29.1	35.5
ACSL1.vcAug10-unspliced	ACSL1	complex locus ACSL1, encoding acyl-CoA synthetase long-chain family member 1.	chr4:185683788-185684567	2180			-32.8	31.7
ACSL1.veAug10	ACSL1	complex locus ACSL1, encoding acyl-CoA synthetase long-chain family member 1.	chr4:185689536-185691920	2180					33
ACSL3.bAug10	ACSL3	complex locus ACSL3, encoding acyl-CoA synthetase long-chain family member 3.	chr2:223725647-223808126	2181	UKv4_A_24_P248606;UKv4_A_24_P37319				-58.6	UKv4_A_24_P248606	22.3			-33.1	##	UKv4_A_24_P37319				-29.2
ACSL3.hAug10-unspliced	ACSL3	complex locus ACSL3, encoding acyl-CoA synthetase long-chain family member 3.	chr2:223806982-223809365	2181					-33
ACSL3.kAug10-unspliced	ACSL3	complex locus ACSL3, encoding acyl-CoA synthetase long-chain family member 3.	chr2:223791968-223793635	2181					-29.9
ACSL4andKCNE1L.bAug10	ACSL4andKCNE1L	complex locus ACSL4andKCNE1L, encoding acyl-CoA synthetase long-chain family member 4 and KCNE1-like.	chrX:108884566-108976490	2182;23630	UKv4_A_23_P217564	33.1			-41.3
ACSL4andKCNE1L.pAug10-unspliced	ACSL4andKCNE1L	complex locus ACSL4andKCNE1L, encoding acyl-CoA synthetase long-chain family member 4 and KCNE1-like.	chrX:108928340-108931490	2182;23630		-53.3	37		33.8
ACSL4andKCNE1L.qAug10	ACSL4andKCNE1L	complex locus ACSL4andKCNE1L, encoding acyl-CoA synthetase long-chain family member 4 and KCNE1-like.	chrX:108866931-108877915	2182;23630	UKv4_A_23_P349267;UKv4_A_23_P256641					UKv4_A_23_P349267				-23.7	##	UKv4_A_23_P256641				-37.5
ACSL5.aAug10	ACSL5	complex locus ACSL5, encoding acyl-CoA synthetase long-chain family member 5.	chr10:114135462-114188137	51703	UKv4_A_24_P201360				-52.4	UKv4_A_24_P201360			22.5	-46.5	###
ACSL5.lAug10	ACSL5	complex locus ACSL5, encoding acyl-CoA synthetase long-chain family member 5.	chr10:114181739-114187168	51703	UKv4_A_24_P201360	35.3			-48.7	UKv4_A_24_P201360			22.5	-46.5	###
ACSL6.aAug10	ACSL6	complex locus ACSL6, encoding acyl-CoA synthetase long-chain family member 6.	chr5:131289152-131347349	23305	UKv4_A_23_P7562	44.9	30.4		-101.8	UKv4_A_23_P7562	29.3	31.2		-74.1	###
ACSL6.cAug10	ACSL6	complex locus ACSL6, encoding acyl-CoA synthetase long-chain family member 6.	chr5:131289927-131347606	23305		44.9	27.7		-98.1
ACSL6.dAug10	ACSL6	complex locus ACSL6, encoding acyl-CoA synthetase long-chain family member 6.	chr5:131285663-131347364	23305	UKv4_A_23_P7562;UKv4_A_24_P941526	64.3			-111.4	UKv4_A_23_P7562	29.3	31.2		-74.1	##	UKv4_A_24_P941526	54.2			-91.5
ACSL6.lAug10	ACSL6	complex locus ACSL6, encoding acyl-CoA synthetase long-chain family member 6.	chr5:131289597-131312258	23305	UKv4_A_23_P7562	35.9			-66.6	UKv4_A_23_P7562	29.3	31.2		-74.1	###
ACSL6.oAug10	ACSL6	complex locus ACSL6, encoding acyl-CoA synthetase long-chain family member 6.	chr5:131305822-131310823	23305					-43
ACSL6.pAug10	ACSL6	complex locus ACSL6, encoding acyl-CoA synthetase long-chain family member 6.	chr5:131142816-131280485	23305	UKv4_A_32_P210031					UKv4_A_32_P210031	28		31.6	-41.4	###
ACSL6.uAug10	ACSL6	complex locus ACSL6, encoding acyl-CoA synthetase long-chain family member 6.	chr5:131289597-131311049	23305	UKv4_A_23_P7562	32.3	25.6		-68.5	UKv4_A_23_P7562	29.3	31.2		-74.1	###
ACSM1.dAug10	ACSM1	complex locus ACSM1, encoding acyl-CoA synthetase medium-chain family member 1.	chr16:20634559-20687482	116285	UKv4_A_23_P106933					UKv4_A_23_P106933	19.4		26.5	-37.2	###
ACSM2A.aAug10	ACSM2A	complex locus ACSM2A, encoding acyl-CoA synthetase medium-chain family member 2A.	chr16:20462893-20498194	123876	UKv4_A_24_P220548			37.5		UKv4_A_24_P220548			28.2		###
ACSM2B.aAug10	ACSM2B	complex locus ACSM2B, encoding acyl-CoA synthetase medium-chain family member 2B.	chr16:20548080-20587695	348158	UKv4_A_23_P66328;UKv4_A_24_P18834			41.8		UKv4_A_23_P66328			34.2	-18	##	UKv4_A_24_P18834			43.3
ACSM3.aAug10	ACSM3	complex locus ACSM3, encoding acyl-CoA synthetase medium-chain family member 3.	chr16:20775364-20808478	6296	UKv4_A_23_P317756			41.3		UKv4_A_23_P317756			38.2		###
ACSM3.bAug10	ACSM3	complex locus ACSM3, encoding acyl-CoA synthetase medium-chain family member 3.	chr16:20775025-20808903	6296	UKv4_A_23_P317756			26.8		UKv4_A_23_P317756			38.2		###
ACSM3.hAug10	ACSM3	complex locus ACSM3, encoding acyl-CoA synthetase medium-chain family member 3.	chr16:20686176-20693496	6296		36.4	-36	57.1	-34.2
ACSM3.kAug10	ACSM3	complex locus ACSM3, encoding acyl-CoA synthetase medium-chain family member 3.	chr16:20685808-20693507	6296		40.4	-40.7	68.2	-36.3
ACSM4.aAug10	ACSM4	gene ACSM4, encoding acyl-CoA synthetase medium-chain family member 4.	chr12:7456928-7480969	341392		57.5			-68.9
ACSM4.dAug10-unspliced	ACSM4	gene ACSM4, encoding acyl-CoA synthetase medium-chain family member 4.	chr12:7475741-7476126	341392		76.7			-106.2
ACSM4.eAug10	ACSM4	gene ACSM4, encoding acyl-CoA synthetase medium-chain family member 4.	chr12:7470705-7475891	341392		36.9
ACSM5.aAug10	ACSM5	complex locus ACSM5, encoding acyl-CoA synthetase medium-chain family member 5.	chr16:20420859-20452655	54988	UKv4_A_23_P44919;UKv4_A_24_P350173	39.5		40.1	-67.9	UKv4_A_23_P44919			26.8	-33.4	##	UKv4_A_24_P350173	29.6		31.3	-62.4
ACSS1.aAug10	ACSS1	complex locus ACSS1, encoding acyl-CoA synthetase short-chain family member 1.	chr20:24986868-25039616	84532	UKv4_A_23_P120594;UKv4_A_24_P185689			31.9
ACSS1.gAug10	ACSS1	complex locus ACSS1, encoding acyl-CoA synthetase short-chain family member 1.	chr20:24988234-25011912	84532	UKv4_A_24_P185689	27.8		29.2
ACSS1.iAug10	ACSS1	complex locus ACSS1, encoding acyl-CoA synthetase short-chain family member 1.	chr20:24986868-24993801	84532	UKv4_A_23_P120594;UKv4_A_24_P185689	41.4	-38.3	33.9	-38
ACSS1.mAug10-unspliced	ACSS1	complex locus ACSS1, encoding acyl-CoA synthetase short-chain family member 1.	chr20:24997572-25003005	84532	UKv4_A_24_P940831					UKv4_A_24_P940831	27.8	-39.1	41.4	-22.2	###
ACSS2.aAug10	ACSS2	complex locus ACSS2, encoding acyl-CoA synthetase short-chain family member 2.	chr20:33464237-33515775	55902	UKv4_A_23_P210900;UKv4_A_24_P156295				-50.3	UKv4_A_23_P210900				-28.8	##	UKv4_A_24_P156295				24.4
ACSS2.bAug10	ACSS2	complex locus ACSS2, encoding acyl-CoA synthetase short-chain family member 2.	chr20:33464328-33515775	55902	UKv4_A_23_P210900;UKv4_A_24_P156295	39.8			-55.6	UKv4_A_23_P210900				-28.8	##	UKv4_A_24_P156295				24.4
ACSS2.eAug10	ACSS2	complex locus ACSS2, encoding acyl-CoA synthetase short-chain family member 2.	chr20:33508459-33515474	55902	UKv4_A_23_P210900				-35.4	UKv4_A_23_P210900				-28.8	###
ACSS2.jAug10	ACSS2	complex locus ACSS2, encoding acyl-CoA synthetase short-chain family member 2.	chr20:33509681-33515760	55902	UKv4_A_23_P210900	43.2	-31.2		-29.8	UKv4_A_23_P210900				-28.8	###
ACSS2.oAug10	ACSS2	complex locus ACSS2, encoding acyl-CoA synthetase short-chain family member 2.	chr20:33508752-33509734	55902		46	-22.6	40.4	-46.9
ACSS2.pAug10-unspliced	ACSS2	complex locus ACSS2, encoding acyl-CoA synthetase short-chain family member 2.	chr20:33513641-33514255	55902		25.2			-33
ACSS2.qAug10	ACSS2	complex locus ACSS2, encoding acyl-CoA synthetase short-chain family member 2.	chr20:33464416-33509132	55902	UKv4_A_24_P156295	60.6		31	-61.3	UKv4_A_24_P156295				24.4	###
ACSS3.aAug10	ACSS3	complex locus ACSS3, encoding acyl-CoA synthetase short-chain family member 3.	chr12:81471798-81650746	79611	UKv4_A_23_P339119	47.9		54.5	-67.7	UKv4_A_23_P339119	27		30.2	-42.9	###
ACSS3.eAug10-unspliced	ACSS3	complex locus ACSS3, encoding acyl-CoA synthetase short-chain family member 3.	chr12:81330194-81334025	79611		37.2	-33.5
ACTA1.aAug10	ACTA1	gene ACTA1, encoding actin, alpha 1, skeletal muscle.	chr1:229566992-229569840	58	UKv4_A_23_P1102					UKv4_A_23_P1102	30.3				###
ACTA2.aAug10	ACTA2	complex locus ACTA2, encoding actin, alpha 2, smooth muscle, aorta.	chr10:90697811-90751064	59	UKv4_A_23_P150053			30		UKv4_A_23_P150053			23.2		###
ACTA2.dAug10	ACTA2	complex locus ACTA2, encoding actin, alpha 2, smooth muscle, aorta.	chr10:90699188-90751093	59		24.5	-40	46
ACTA2.eAug10-unspliced	ACTA2	complex locus ACTA2, encoding actin, alpha 2, smooth muscle, aorta.	chr10:90694826-90699138	59			-26.8	42.8
ACTA2.fAug10	ACTA2	complex locus ACTA2, encoding actin, alpha 2, smooth muscle, aorta.	chr10:90694833-90712530	59	UKv4_A_23_P150053		-49.5	39.9		UKv4_A_23_P150053			23.2		###
ACTA2.hAug10	ACTA2	complex locus ACTA2, encoding actin, alpha 2, smooth muscle, aorta.	chr10:90697698-90700012	59	UKv4_A_23_P150053			34.2		UKv4_A_23_P150053			23.2		###
ACTA2.kAug10	ACTA2	complex locus ACTA2, encoding actin, alpha 2, smooth muscle, aorta.	chr10:90706560-90712530	59		20.2
ACTA2.lAug10-unspliced	ACTA2	complex locus ACTA2, encoding actin, alpha 2, smooth muscle, aorta.	chr10:90701844-90705870	59		20.5	-38.2
ACTA2.mAug10-unspliced	ACTA2	complex locus ACTA2, encoding actin, alpha 2, smooth muscle, aorta.	chr10:90708632-90711372	59			-40.4
ACTA2.oAug10-unspliced	ACTA2	complex locus ACTA2, encoding actin, alpha 2, smooth muscle, aorta.	chr10:90706051-90707733	59		32	-33.2
ACTA2.qAug10	ACTA2	complex locus ACTA2, encoding actin, alpha 2, smooth muscle, aorta.	chr10:90707830-90712530	59		26.7	-25.7
ACTB.eAug10	ACTB	complex locus ACTB, encoding actin, beta.	chr7:5566832-5570231	60	UKv4_A_23_P135769;UKv4_A_24_P161393;UKv4_A_24_P226554	33.4			-24.7
ACTB.iAug10	ACTB	complex locus ACTB, encoding actin, beta.	chr7:5566787-5602421	60	UKv4_A_23_P135769;UKv4_A_23_P31323;UKv4_A_24_P161393;UKv4_A_24_P226554	43.3	-31.9
ACTB.oAug10	ACTB	complex locus ACTB, encoding actin, beta.	chr7:5568076-5570231	60		36.8	-31
ACTC1.aAug10	ACTC1	gene ACTC1, encoding actin, alpha, cardiac muscle 1.	chr15:35080296-35088339	70	UKv4_A_23_P205894;UKv4_A_24_P121535			30.3	-22.4
ACTG1.aAug10	ACTG1	complex locus ACTG1, encoding actin, gamma 1.	chr17:79477034-79479816	71	UKv4_A_23_P44037				44.2
ACTG1.bAug10	ACTG1	complex locus ACTG1, encoding actin, gamma 1.	chr17:79476997-79479844	71	UKv4_A_23_P44037				39.9
ACTG1.cAug10	ACTG1	complex locus ACTG1, encoding actin, gamma 1.	chr17:79476999-79479807	71	UKv4_A_23_P44037				45.2
ACTG1.eAug10	ACTG1	complex locus ACTG1, encoding actin, gamma 1.	chr17:79477014-79479824	71	UKv4_A_23_P44037				35.3
ACTG1.iAug10	ACTG1	complex locus ACTG1, encoding actin, gamma 1.	chr17:79477013-79479813	71		-31.3			55.8
ACTG1.lAug10	ACTG1	complex locus ACTG1, encoding actin, gamma 1.	chr17:79477025-79479448	71	UKv4_A_23_P44037				39.9
ACTG1.nAug10	ACTG1	complex locus ACTG1, encoding actin, gamma 1.	chr17:79477771-79479808	71					41.7
ACTG1P1.dAug10	ACTG1P1	gene ACTG1P1, encoding actin, gamma 1 pseudogene 1.	chr3:139108645-139214538	73				-35.9
ACTG2.rAug10	ACTG2	gene ACTG2, encoding actin, gamma 2, smooth muscle, enteric.	chr2:74129520-74146779	72	UKv4_A_23_P39955					UKv4_A_23_P39955	-22.8				###
ACTL6A.aAug10	ACTL6A	complex locus ACTL6A, encoding actin-like 6A.	chr3:179280669-179306194	86	UKv4_A_23_P69249	-79.1			84.5	UKv4_A_23_P69249	-61.7			75	###
ACTL6A.bAug10	ACTL6A	complex locus ACTL6A, encoding actin-like 6A.	chr3:179280675-179306194	86	UKv4_A_23_P69249	-44.9				UKv4_A_23_P69249	-61.7			75	###
ACTL6B.aAug10	ACTL6B	gene ACTL6B, encoding actin-like 6B.	chr7:100240720-100254083	51412	UKv4_A_23_P145681;UKv4_Hs259831.1				-52	UKv4_A_23_P145681				-27.1	##	UKv4_Hs259831.1				-31.9
ACTL6B.cAug10	ACTL6B	gene ACTL6B, encoding actin-like 6B.	chr7:100240728-100254058	51412	UKv4_A_23_P145681;UKv4_Hs259831.1	40.4	-31.1	31.5	-39	UKv4_A_23_P145681				-27.1	##	UKv4_Hs259831.1				-31.9
ACTL6B.eAug10	ACTL6B	gene ACTL6B, encoding actin-like 6B.	chr7:100246352-100253989	51412		39.4	-28.8	34.4	-34
ACTL9.aAug10-unspliced	ACTL9	gene ACTL9, encoding actin-like 9.	chr19:8807747-8809127	284382	UKv4_A_23_P319682					UKv4_A_23_P319682			24.7		###
ACTN1.hAug10	ACTN1	complex locus ACTN1, encoding actinin, alpha 1 and high-mobility group nucleosome binding domain 1 pseudogene.	chr14:69341219-69347838	87;100036574		35.7	-28.4	41.1	-34.2
ACTN1.iAug10	ACTN1	complex locus ACTN1, encoding actinin, alpha 1 and high-mobility group nucleosome binding domain 1 pseudogene.	chr14:69349469-69388075	87;100036574		39	-28.2	35.1	-31.5
ACTN1.kAug10	ACTN1	complex locus ACTN1, encoding actinin, alpha 1 and high-mobility group nucleosome binding domain 1 pseudogene.	chr14:69337215-69445974	87;100036574	UKv4_A_23_P105957;UKv4_A_24_P107695	37.5		48.7	-53.4
ACTN1.mAug10	ACTN1	complex locus ACTN1, encoding actinin, alpha 1 and high-mobility group nucleosome binding domain 1 pseudogene.	chr14:69360420-69444957	87;100036574		45.4			-47.3
ACTN1.nAug10	ACTN1	complex locus ACTN1, encoding actinin, alpha 1 and high-mobility group nucleosome binding domain 1 pseudogene.	chr14:69343447-69347706	87;100036574	UKv4_A_24_P107695	46.6	-29.3		-29
ACTN1.rAug10	ACTN1	complex locus ACTN1, encoding actinin, alpha 1 and high-mobility group nucleosome binding domain 1 pseudogene.	chr14:69341040-69345821	87;100036574	UKv4_A_23_P105957;UKv4_A_24_P107695	58.7	-39.3	48	-48.9
ACTN1.vaAug10-unspliced	ACTN1	complex locus ACTN1, encoding actinin, alpha 1 and high-mobility group nucleosome binding domain 1 pseudogene.	chr14:69341040-69342018	87;100036574		28.3
ACTN2.aAug10	ACTN2	gene ACTN2, encoding actinin, alpha 2.	chr1:236849754-236926327	88	UKv4_A_23_P115021		73.9	-50.5	-71.7	UKv4_A_23_P115021		73.7	-46.9	-76.5	###
ACTN2.bAug10	ACTN2	gene ACTN2, encoding actinin, alpha 2.	chr1:236849770-236927558	88	UKv4_A_23_P115021		71.5	-45.2	-74.5	UKv4_A_23_P115021		73.7	-46.9	-76.5	###
ACTN2.cAug10	ACTN2	gene ACTN2, encoding actinin, alpha 2.	chr1:236849809-236927934	88	UKv4_A_23_P115021		68.6	-45.4	-69.9	UKv4_A_23_P115021		73.7	-46.9	-76.5	###
ACTN2.hAug10	ACTN2	gene ACTN2, encoding actinin, alpha 2.	chr1:236917136-236926497	88	UKv4_A_23_P115021	31.3	79.2	-44.7	-97.4	UKv4_A_23_P115021		73.7	-46.9	-76.5	###
ACTN3.bAug10	ACTN3	gene ACTN3, encoding actinin, alpha 3.	chr11:66313746-66330801	89	UKv4_A_23_P138881					UKv4_A_23_P138881		49.9		-31.7	###
ACTN4.cAug10	ACTN4	gene ACTN4, encoding actinin, alpha 4.	chr19:39138267-39212518	81					-34.4
ACTN4.fAug10-unspliced	ACTN4	gene ACTN4, encoding actinin, alpha 4.	chr19:39218818-39219730	81		28	-39.7	37.1
ACTN4.gAug10	ACTN4	gene ACTN4, encoding actinin, alpha 4.	chr19:39217817-39220542	81	UKv4_A_23_P101655;UKv4_A_23_P315241	28.5	-40.7	31
ACTN4.kAug10	ACTN4	gene ACTN4, encoding actinin, alpha 4.	chr19:39199940-39202092	81			-27.4
ACTR10.dAug10	ACTR10	complex locus ACTR10, encoding actin-related protein 10 homolog (S. cerevisiae).	chr14:58677994-58702663	55860	UKv4_A_23_P151690;UKv4_A_24_P253318				-35
ACTR1B.dAug10	ACTR1B	gene ACTR1B, encoding ARP1 actin-related protein 1 homolog B, centractin beta (yeast).	chr2:98272431-98280463	10120	UKv4_A_23_P28279		-39.1
ACTR1B.eAug10	ACTR1B	gene ACTR1B, encoding ARP1 actin-related protein 1 homolog B, centractin beta (yeast).	chr2:98275277-98276354	10120		24.1	-43.8	31.6
ACTR1B.fAug10-unspliced	ACTR1B	gene ACTR1B, encoding ARP1 actin-related protein 1 homolog B, centractin beta (yeast).	chr2:98273688-98274181	10120		43.2	-46.3	31.7
ACTR2.bAug10	ACTR2	complex locus ACTR2, encoding ARP2 actin-related protein 2 homolog (yeast).	chr2:65454829-65498385	10097	UKv4_A_23_P377376;UKv4_A_24_P276947				-36.8	UKv4_A_23_P377376				-24.2	###
ACTR2.iAug10-unspliced	ACTR2	complex locus ACTR2, encoding ARP2 actin-related protein 2 homolog (yeast).	chr2:65495445-65498392	10097		23.1
ACTR2.kAug10-unspliced	ACTR2	complex locus ACTR2, encoding ARP2 actin-related protein 2 homolog (yeast).	chr2:65472459-65473752	10097		35.2	-22.2	50.6	-42.4
ACTR3.hAug10	ACTR3	complex locus ACTR3, encoding ARP3 actin-related protein 3 homolog (yeast).	chr2:114708398-114716165	10096	UKv4_A_23_P108785;UKv4_A_24_P105771;UKv4_A_24_P231513	31
ACTR3.kAug10-unspliced	ACTR3	complex locus ACTR3, encoding ARP3 actin-related protein 3 homolog (yeast).	chr2:114713161-114713663	10096		42.8
ACTR3B.kAug10	ACTR3B	gene ACTR3B, encoding ARP3 actin-related protein 3 homolog B (yeast).	chr7:152498738-152539728	57180	UKv4_A_24_P303594		32.2
ACTR3C.aAug10	ACTR3C	gene ACTR3C, encoding ARP3 actin-related protein 3 homolog C (yeast).	chr7:149963247-150020811	653857					-35.3
ACTR3C.eAug10	ACTR3C	gene ACTR3C, encoding ARP3 actin-related protein 3 homolog C (yeast).	chr7:149939339-150020662	653857	UKv4_A_24_P76635				-48.8	UKv4_A_24_P76635				-62	###
ACTR6.fAug10	ACTR6	complex locus ACTR6, encoding ARP6 actin-related protein 6 homolog (yeast).	chr12:100594595-100618201	64431	UKv4_A_23_P162596				-22.7
ACTR8.dAug10	ACTR8	gene ACTR8, encoding ARP8 actin-related protein 8 homolog (yeast).	chr3:53902304-53904881	93973	UKv4_A_24_P131697				43.6
ACTR8.eAug10	ACTR8	gene ACTR8, encoding ARP8 actin-related protein 8 homolog (yeast).	chr3:53905186-53910011	93973					36.4
ACVR1.bAug10	ACVR1	gene ACVR1, encoding activin A receptor, type I.	chr2:158592961-158732581	90	UKv4_A_23_P79221			38.6		UKv4_A_23_P79221			32.9		###
ACVR1B.aAug10	ACVR1B	gene ACVR1B, encoding activin A receptor, type IB.	chr12:52345451-52390863	91	UKv4_A_24_P341897;UKv4_Hs99954.1				-56.1
ACVR1B.bAug10	ACVR1B	gene ACVR1B, encoding activin A receptor, type IB.	chr12:52345451-52390863	91	UKv4_A_23_P99036;UKv4_A_24_P341897;UKv4_Hs99954.1	42.5			-55.5
ACVR1C.aAug10	ACVR1C	gene ACVR1C, encoding activin A receptor, type IC.	chr2:158383280-158454075	130399	UKv4_A_23_P397455;UKv4_A_32_P190944		24.1		-27.5	UKv4_A_23_P397455				-27	###
ACVR2A.aAug10	ACVR2A	complex locus ACVR2A, encoding activin A receptor, type IIA.	chr2:148602087-148685185	92	UKv4_A_23_P153930				-51.1
ACVR2A.bAug10	ACVR2A	complex locus ACVR2A, encoding activin A receptor, type IIA.	chr2:148602095-148685507	92	UKv4_A_23_P153930				-45.4
ACVR2A.cAug10	ACVR2A	complex locus ACVR2A, encoding activin A receptor, type IIA.	chr2:148602087-148688393	92	UKv4_A_23_P153930;UKv4_Hs439114.1	35.8			-43.7
ACVR2A.dAug10	ACVR2A	complex locus ACVR2A, encoding activin A receptor, type IIA.	chr2:148654054-148677830	92		35.6		42.3	-66.2
ACVR2B.bAug10	ACVR2B	gene ACVR2B, encoding activin A receptor, type IIB.	chr3:38514937-38524865	93	UKv4_A_23_P109950;UKv4_A_24_P231132	-34.1			58.6
ACVRL1.aAug10	ACVRL1	gene ACVRL1, encoding activin A receptor type II-like 1.	chr12:52306113-52317145	94	UKv4_A_24_P324783;UKv4_A_24_P945113				-32.6	UKv4_A_24_P324783				-27.1	###
ACVRL1.bAug10	ACVRL1	gene ACVRL1, encoding activin A receptor type II-like 1.	chr12:52301194-52317152	94	UKv4_A_24_P324783;UKv4_A_24_P945113			26.7	-28	UKv4_A_24_P324783				-27.1	###
ACVRL1.fAug10	ACVRL1	gene ACVRL1, encoding activin A receptor type II-like 1.	chr12:52309497-52313695	94				32.2	-30.5
ACYP1.bAug10	ACYP1	gene ACYP1, encoding acylphosphatase 1, erythrocyte (common) type.	chr14:75526442-75530710	97		-56.3			32.1
ACYP1.cAug10	ACYP1	gene ACYP1, encoding acylphosphatase 1, erythrocyte (common) type.	chr14:75519930-75530736	97	UKv4_A_23_P163143		32.1
ACYP1.dAug10-unspliced	ACYP1	gene ACYP1, encoding acylphosphatase 1, erythrocyte (common) type.	chr14:75519930-75523122	97			-28.6		60.7
ACYP1.fAug10	ACYP1	gene ACYP1, encoding acylphosphatase 1, erythrocyte (common) type.	chr14:75519930-75530751	97	UKv4_A_23_P163143	40.8			-75.4
ACYP1.gAug10	ACYP1	gene ACYP1, encoding acylphosphatase 1, erythrocyte (common) type.	chr14:75529726-75530724	97		-59.1			48.3
ACYP2.aAug10	ACYP2	complex locus ACYP2, encoding acylphosphatase 2, muscle type.	chr2:54198240-54532045	98	UKv4_A_23_P159424;UKv4_A_24_P336848;UKv4_A_32_P110575	60.2		45.1	-84	UKv4_A_23_P159424	67.6		47.3	-83	##	UKv4_A_24_P336848	78.4		50.6	-87.3	UKv4_A_32_P110575				-39.5
ACYP2.bAug10	ACYP2	complex locus ACYP2, encoding acylphosphatase 2, muscle type.	chr2:54198246-54532075	98	UKv4_A_23_P159424;UKv4_A_23_P256988;UKv4_A_24_P336848;UKv4_A_32_P110575	59.8		30.8	-73.9	UKv4_A_23_P159424	67.6		47.3	-83	##	UKv4_A_23_P256988	78.8		55.5	-89.4	UKv4_A_24_P336848	78.4		50.6	-87.3	UKv4_A_32_P110575				-39.5
ACYP2.dAug10	ACYP2	complex locus ACYP2, encoding acylphosphatase 2, muscle type.	chr2:54342410-54532442	98	UKv4_A_23_P159424;UKv4_A_23_P256988;UKv4_A_24_P336848	40.4			-53.5	UKv4_A_23_P159424	67.6		47.3	-83	##	UKv4_A_23_P256988	78.8		55.5	-89.4	UKv4_A_24_P336848	78.4		50.6	-87.3
ACYP2.hAug10	ACYP2	complex locus ACYP2, encoding acylphosphatase 2, muscle type.	chr2:54198244-54293190	98	UKv4_A_32_P110575			36.3		UKv4_A_32_P110575				-39.5	###
ACYP2.qAug10-unspliced	ACYP2	complex locus ACYP2, encoding acylphosphatase 2, muscle type.	chr2:54531339-54532280	98		44.3
ADA.aAug10	ADA	complex locus ADA, encoding adenosine deaminase.	chr20:43248161-43280391	100	UKv4_A_23_P210482				-31
ADA.cAug10	ADA	complex locus ADA, encoding adenosine deaminase.	chr20:43248184-43280370	100	UKv4_A_23_P210482				-21
ADA.dAug10	ADA	complex locus ADA, encoding adenosine deaminase.	chr20:43248164-43280328	100	UKv4_A_23_P210482		44.6		-36.3
ADA.gAug10-unspliced	ADA	complex locus ADA, encoding adenosine deaminase.	chr20:43248164-43250774	100			31.7		-47.3
ADAD1.hAug10	ADAD1	gene ADAD1, encoding adenosine deaminase domain containing 1 (testis-specific).	chr4:123332410-123350970	132612	UKv4_A_23_P41514					UKv4_A_23_P41514			22.4	-18	###
ADAD2.aAug10	ADAD2	complex locus ADAD2, encoding adenosine deaminase domain containing 2.	chr16:84224724-84230772	161931	UKv4_A_23_P49136		27.9		-31	UKv4_A_23_P49136		18.6		-23.3	###
ADAM10.gAug10	ADAM10	complex locus ADAM10, encoding ADAM metallopeptidase domain 10.	chr15:58889364-58913703	102		62.2		45.4	-99.1
ADAM11.dAug10	ADAM11	gene ADAM11, encoding ADAM metallopeptidase domain 11.	chr17:42852926-42856765	4185	UKv4_A_23_P502158		-28.3
ADAM15.iAug10	ADAM15	complex locus ADAM15, encoding ADAM metallopeptidase domain 15.	chr1:155023422-155035251	8751	UKv4_A_23_P159227	36.7		29.9	-34.2
ADAM15.mAug10	ADAM15	complex locus ADAM15, encoding ADAM metallopeptidase domain 15.	chr1:155023785-155034556	8751	UKv4_A_23_P159227	35.1	-29.5
ADAM15.rAug10	ADAM15	complex locus ADAM15, encoding ADAM metallopeptidase domain 15.	chr1:155023827-155031158	8751	UKv4_A_23_P159227	27.8
ADAM15.tAug10	ADAM15	complex locus ADAM15, encoding ADAM metallopeptidase domain 15.	chr1:155023043-155029703	8751		49.4	-30.4	29.3	-41.6
ADAM15.vbAug10-unspliced	ADAM15	complex locus ADAM15, encoding ADAM metallopeptidase domain 15.	chr1:155032979-155033713	8751			-27.3
ADAM15.vcAug10	ADAM15	complex locus ADAM15, encoding ADAM metallopeptidase domain 15.	chr1:155023828-155027385	8751		39.6	-29.2	30.5	-35.1
ADAM15.vfAug10	ADAM15	complex locus ADAM15, encoding ADAM metallopeptidase domain 15.	chr1:155027620-155028883	8751		39.2	-32.7	33.6
ADAM15.vgAug10	ADAM15	complex locus ADAM15, encoding ADAM metallopeptidase domain 15.	chr1:155028278-155028737	8751		44.9	-24		-30.3
ADAM17.cAug10	ADAM17	complex locus ADAM17, encoding ADAM metallopeptidase domain 17.	chr2:9661727-9695910	6868		25.5			-48.7
ADAM19.aAug10	ADAM19	complex locus ADAM19, encoding ADAM metallopeptidase domain 19.	chr5:156907859-157002749	8728	UKv4_A_23_P81369				-46.5	UKv4_A_23_P81369	16.8			-31.1	###
ADAM19.bAug10	ADAM19	complex locus ADAM19, encoding ADAM metallopeptidase domain 19.	chr5:156904312-157002782	8728	UKv4_A_23_P374082;UKv4_A_23_P81369				-49.4	UKv4_A_23_P374082				-31.7	##	UKv4_A_23_P81369	16.8			-31.1
ADAM19.eAug10-unspliced	ADAM19	complex locus ADAM19, encoding ADAM metallopeptidase domain 19.	chr5:156917040-156917740	8728		21			-25.1
ADAM21.aAug10	ADAM21	gene ADAM21, encoding ADAM metallopeptidase domain 21.	chr14:70918875-70926622	8747	UKv4_A_23_P367420					UKv4_A_23_P367420	16.1				###
ADAM22.aAug10	ADAM22	complex locus ADAM22, encoding ADAM metallopeptidase domain 22.	chr7:87564071-87826068	53616	UKv4_A_23_P215625;UKv4_A_24_P243741	-63.3		-41.6	84.2	UKv4_A_23_P215625	-43.4		-35.7	92.2	##	UKv4_A_24_P243741				62.9
ADAM22.bAug10	ADAM22	complex locus ADAM22, encoding ADAM metallopeptidase domain 22.	chr7:87563458-87828234	53616	UKv4_A_23_P215625;UKv4_A_24_P243741	-35.7			72.6	UKv4_A_23_P215625	-43.4		-35.7	92.2	##	UKv4_A_24_P243741				62.9
ADAM22.cAug10	ADAM22	complex locus ADAM22, encoding ADAM metallopeptidase domain 22.	chr7:87563702-87826447	53616	UKv4_A_23_P215625;UKv4_A_24_P243741	-75		-40.4	97.1	UKv4_A_23_P215625	-43.4		-35.7	92.2	##	UKv4_A_24_P243741				62.9
ADAM22.jAug10	ADAM22	complex locus ADAM22, encoding ADAM metallopeptidase domain 22.	chr7:87795174-87816341	53616	UKv4_A_24_P243741				37.5	UKv4_A_24_P243741				62.9	###
ADAM23.aAug10	ADAM23	gene ADAM23, encoding ADAM metallopeptidase domain 23.	chr2:207308257-207483739	8745	UKv4_A_23_P351667	48.4
ADAM23.dAug10-unspliced	ADAM23	gene ADAM23, encoding ADAM metallopeptidase domain 23.	chr2:207479358-207486025	8745	UKv4_A_24_P37300	47.1	-45.8			UKv4_A_24_P37300	41.6	-32.2			###
ADAM28.aAug10	ADAM28	complex locus ADAM28, encoding ADAM metallopeptidase domain 28.	chr8:24151554-24213246	10863	UKv4_A_23_P21758	30.4			-58	UKv4_A_23_P21758	34.5			-55.3	###
ADAM28.eAug10	ADAM28	complex locus ADAM28, encoding ADAM metallopeptidase domain 28.	chr8:24151582-24193572	10863	UKv4_A_23_P10356					UKv4_A_23_P10356	39		30.9	-56.3	###
ADAM28.gAug10	ADAM28	complex locus ADAM28, encoding ADAM metallopeptidase domain 28.	chr8:24198708-24207485	10863					-29.9
ADAM28.jAug10-unspliced	ADAM28	complex locus ADAM28, encoding ADAM metallopeptidase domain 28.	chr8:24195956-24198333	10863		31.6			-40.6
ADAM29.dAug10	ADAM29	gene ADAM29, encoding ADAM metallopeptidase domain 29.	chr4:175839563-175899331	11086	UKv4_A_23_P95536					UKv4_A_23_P95536			23.5		###
ADAM32.aAug10	ADAM32	complex locus ADAM32, encoding ADAM metallopeptidase domain 32.	chr8:38964510-39142436	203102	UKv4_A_23_P44665		-39.7			UKv4_A_23_P44665	34.4	-33.8	29.4		###
ADAM32.dAug10	ADAM32	complex locus ADAM32, encoding ADAM metallopeptidase domain 32.	chr8:38975641-39081674	203102		33.1	-25.4
ADAM33.aAug10	ADAM33	complex locus ADAM33, encoding ADAM metallopeptidase domain 33.	chr20:3648631-3662738	80332	UKv4_A_23_P210731;UKv4_A_23_P502343			39.1	-33.8	UKv4_A_23_P502343				-17.9	###
ADAM33.bAug10	ADAM33	complex locus ADAM33, encoding ADAM metallopeptidase domain 33.	chr20:3648623-3662757	80332	UKv4_A_23_P210731;UKv4_A_23_P502343			43.3	-32.2	UKv4_A_23_P502343				-17.9	###
ADAM33.dAug10	ADAM33	complex locus ADAM33, encoding ADAM metallopeptidase domain 33.	chr20:3653791-3662704	80332				30.8
ADAM33.eAug10	ADAM33	complex locus ADAM33, encoding ADAM metallopeptidase domain 33.	chr20:3652238-3662714	80332				42.2	-28.3
ADAM33.gAug10	ADAM33	complex locus ADAM33, encoding ADAM metallopeptidase domain 33.	chr20:3648618-3662657	80332	UKv4_A_23_P502343	20.5		44.9	-35	UKv4_A_23_P502343				-17.9	###
ADAM33.iAug10	ADAM33	complex locus ADAM33, encoding ADAM metallopeptidase domain 33.	chr20:3648618-3662670	80332	UKv4_A_23_P502343			38		UKv4_A_23_P502343				-17.9	###
ADAM6.aAug10	ADAM6	gene ADAM6, encoding ADAM metallopeptidase domain 6 (pseudogene).	chr14:106435818-106438357	8755	UKv4_A_24_P592260					UKv4_A_24_P592260			27.7	-24.3	###
ADAM7.bAug10	ADAM7	gene ADAM7, encoding ADAM metallopeptidase domain 7.	chr8:24333412-24384481	8756	UKv4_A_23_P94296					UKv4_A_23_P94296	30.2			-22.7	###
ADAM8.aAug10	ADAM8	gene ADAM8, encoding ADAM metallopeptidase domain 8.	chr10:135075907-135090407	101	UKv4_A_24_P300777				-23.7
ADAM8.hAug10	ADAM8	gene ADAM8, encoding ADAM metallopeptidase domain 8.	chr10:135083957-135085148	101					-30.4
ADAM9.eAug10	ADAM9	complex locus ADAM9, encoding ADAM metallopeptidase domain 9.	chr8:38913096-38962957	8754	UKv4_A_32_P5168					UKv4_A_32_P5168	24.3				###
ADAMDEC1.aAug10	ADAMDEC1	gene ADAMDEC1, encoding ADAM-like, decysin 1.	chr8:24241798-24263527	27299	UKv4_A_23_P256425	48.3	25.4		-89.5	UKv4_A_23_P256425	43	22.3		-83	###
ADAMTS1.aAug10	ADAMTS1	gene ADAMTS1, encoding ADAM metallopeptidase with thrombospondin type 1 motif, 1.	chr21:28208600-28217692	9510	UKv4_A_23_P211039;UKv4_A_23_P342275	32.1	-41.2			UKv4_A_23_P211039	26	-39.2			##	UKv4_A_23_P342275	24.3	-34.7
ADAMTS1.cAug10	ADAMTS1	gene ADAMTS1, encoding ADAM metallopeptidase with thrombospondin type 1 motif, 1.	chr21:28208607-28212880	9510	UKv4_A_23_P211039;UKv4_A_23_P342275	57.5	-52.6	30	-22.8	UKv4_A_23_P211039	26	-39.2			##	UKv4_A_23_P342275	24.3	-34.7
ADAMTS1.dAug10	ADAMTS1	gene ADAMTS1, encoding ADAM metallopeptidase with thrombospondin type 1 motif, 1.	chr21:28208636-28214801	9510	UKv4_A_23_P211039;UKv4_A_23_P342275	62.8	-51.1	33	-32.4	UKv4_A_23_P211039	26	-39.2			##	UKv4_A_23_P342275	24.3	-34.7
ADAMTS10.aAug10	ADAMTS10	complex locus ADAMTS10, encoding ADAM metallopeptidase with thrombospondin type 1 motif, 10.	chr19:8645124-8675588	81794	UKv4_A_23_P108314;UKv4_A_32_P742644	40.9	-85.6	62.4		UKv4_A_23_P108314	30.1	-65.6	48.3		##	UKv4_A_32_P742644	35.1	-78.9	46.2
ADAMTS10.bAug10	ADAMTS10	complex locus ADAMTS10, encoding ADAM metallopeptidase with thrombospondin type 1 motif, 10.	chr19:8649847-8675566	81794		50.4	-85.6	61.6
ADAMTS10.cAug10	ADAMTS10	complex locus ADAMTS10, encoding ADAM metallopeptidase with thrombospondin type 1 motif, 10.	chr19:8645126-8657080	81794	UKv4_A_23_P108314;UKv4_A_32_P742644	43.1	-74.3	58		UKv4_A_23_P108314	30.1	-65.6	48.3		##	UKv4_A_32_P742644	35.1	-78.9	46.2
ADAMTS10.dAug10	ADAMTS10	complex locus ADAMTS10, encoding ADAM metallopeptidase with thrombospondin type 1 motif, 10.	chr19:8656844-8675585	81794		50.7	-90.3	64.7
ADAMTS10.fAug10	ADAMTS10	complex locus ADAMTS10, encoding ADAM metallopeptidase with thrombospondin type 1 motif, 10.	chr19:8665812-8675565	81794		59.8	-64.6	28.8
ADAMTS10.gAug10	ADAMTS10	complex locus ADAMTS10, encoding ADAM metallopeptidase with thrombospondin type 1 motif, 10.	chr19:8654130-8662135	81794		44.7	-78.9	68.8
ADAMTS10.jAug10	ADAMTS10	complex locus ADAMTS10, encoding ADAM metallopeptidase with thrombospondin type 1 motif, 10.	chr19:8656685-8658967	81794		45.8	-90.4	57.4
ADAMTS10.kAug10	ADAMTS10	complex locus ADAMTS10, encoding ADAM metallopeptidase with thrombospondin type 1 motif, 10.	chr19:8660132-8661296	81794		45.5	-84.3	55.7
ADAMTS10.lAug10	ADAMTS10	complex locus ADAMTS10, encoding ADAM metallopeptidase with thrombospondin type 1 motif, 10.	chr19:8651506-8654573	81794		33.8	-70.7	65.7
ADAMTS10.mAug10	ADAMTS10	complex locus ADAMTS10, encoding ADAM metallopeptidase with thrombospondin type 1 motif, 10.	chr19:8654574-8657060	81794		49.4	-84.1	69
ADAMTS10.nAug10-unspliced	ADAMTS10	complex locus ADAMTS10, encoding ADAM metallopeptidase with thrombospondin type 1 motif, 10.	chr19:8660845-8661421	81794		41.9
ADAMTS10.oAug10-unspliced	ADAMTS10	complex locus ADAMTS10, encoding ADAM metallopeptidase with thrombospondin type 1 motif, 10.	chr19:8661760-8662646	81794				31.6
ADAMTS12.aAug10	ADAMTS12	complex locus ADAMTS12, encoding ADAM metallopeptidase with thrombospondin type 1 motif, 12.	chr5:33527286-33892174	81792	UKv4_A_23_P44648;UKv4_A_32_P103220			52.6		UKv4_A_32_P103220	28		33.5	-31	###
ADAMTS13andC9orf7.gAug10	ADAMTS13andC9orf7	complex locus ADAMTS13andC9orf7, encoding ADAM metallopeptidase with thrombospondin type 1 motif, 13 and chromosome 9 open reading frame 7.	chr9:136294513-136324508	11093;11094	UKv4_A_23_P393645;UKv4_A_24_P172304;UKv4_A_24_P923832				43.1	UKv4_A_23_P393645				26.8	###
ADAMTS13andC9orf7.lAug10	ADAMTS13andC9orf7	complex locus ADAMTS13andC9orf7, encoding ADAM metallopeptidase with thrombospondin type 1 motif, 13 and chromosome 9 open reading frame 7.	chr9:136306934-136324507	11093;11094	UKv4_A_23_P393645;UKv4_A_24_P923832		-32.7			UKv4_A_23_P393645				26.8	###
ADAMTS13andC9orf7.pAug10	ADAMTS13andC9orf7	complex locus ADAMTS13andC9orf7, encoding ADAM metallopeptidase with thrombospondin type 1 motif, 13 and chromosome 9 open reading frame 7.	chr9:136320770-136324507	11093;11094	UKv4_A_23_P393645	-32.5			27.5	UKv4_A_23_P393645				26.8	###
ADAMTS13andC9orf7.vcAug10	ADAMTS13andC9orf7	complex locus ADAMTS13andC9orf7, encoding ADAM metallopeptidase with thrombospondin type 1 motif, 13 and chromosome 9 open reading frame 7.	chr9:136325087-136335909	11093;11094	UKv4_A_23_P123692		23.7
ADAMTS13andC9orf7.vjAug10	ADAMTS13andC9orf7	complex locus ADAMTS13andC9orf7, encoding ADAM metallopeptidase with thrombospondin type 1 motif, 13 and chromosome 9 open reading frame 7.	chr9:136325120-136330975	11093;11094		43.9			-71.8
ADAMTS13andC9orf7.vlAug10-unspliced	ADAMTS13andC9orf7	complex locus ADAMTS13andC9orf7, encoding ADAM metallopeptidase with thrombospondin type 1 motif, 13 and chromosome 9 open reading frame 7.	chr9:136331010-136331806	11093;11094		43.6			-71.3
ADAMTS13andC9orf7.vmAug10-unspliced	ADAMTS13andC9orf7	complex locus ADAMTS13andC9orf7, encoding ADAM metallopeptidase with thrombospondin type 1 motif, 13 and chromosome 9 open reading frame 7.	chr9:136332608-136333252	11093;11094		36.4			-78.8
ADAMTS14.aAug10	ADAMTS14	gene ADAMTS14, encoding ADAM metallopeptidase with thrombospondin type 1 motif, 14.	chr10:72432290-72522197	140766	UKv4_A_23_P202558;UKv4_A_24_P275073		-49.1	40.6	48.2	UKv4_A_24_P275073		-41.2	29.2	35.1	###
ADAMTS14.cAug10	ADAMTS14	gene ADAMTS14, encoding ADAM metallopeptidase with thrombospondin type 1 motif, 14.	chr10:72493715-72506400	140766			-41.8	32.4	50.3
ADAMTS14.dAug10	ADAMTS14	gene ADAMTS14, encoding ADAM metallopeptidase with thrombospondin type 1 motif, 14.	chr10:72507402-72513621	140766			-25		41.3
ADAMTS15.aAug10	ADAMTS15	gene ADAMTS15, encoding ADAM metallopeptidase with thrombospondin type 1 motif, 15.	chr11:130318540-130346540	170689	UKv4_A_23_P52749	47		34.7	-53.8	UKv4_A_23_P52749			31.5		###
ADAMTS16.aAug10	ADAMTS16	gene ADAMTS16, encoding ADAM metallopeptidase with thrombospondin type 1 motif, 16.	chr5:5140443-5320417	170690	UKv4_A_23_P41629;UKv4_A_24_P69084		-58.5	31.9	57.8	UKv4_A_23_P41629		-39.7		51.5	##	UKv4_A_24_P69084		-16.6
ADAMTS17.aAug10	ADAMTS17	complex locus ADAMTS17, encoding ADAM metallopeptidase with thrombospondin type 1 motif, 17.	chr15:100511638-100882183	170691	UKv4_A_23_P112916;UKv4_Hs349970.1	-54.1	-22.4		112	UKv4_A_23_P112916		-21.4	24.7		###
ADAMTS19.aAug10	ADAMTS19	complex locus ADAMTS19, encoding ADAM metallopeptidase with thrombospondin type 1 motif, 19.	chr5:128795408-129074376	171019	UKv4_A_23_P259851	-43.2	-47.5	-42.6	129.6	UKv4_A_23_P259851		-29.7		57.3	###
ADAMTS2.aAug10	ADAMTS2	complex locus ADAMTS2, encoding ADAM metallopeptidase with thrombospondin type 1 motif, 2.	chr5:178537849-178772431	9509	UKv4_A_23_P213615;UKv4_A_23_P321307;UKv4_A_24_P251866			66.1	-24	UKv4_A_23_P213615			43		##	UKv4_A_23_P321307			34.4
ADAMTS2.fAug10-unspliced	ADAMTS2	complex locus ADAMTS2, encoding ADAM metallopeptidase with thrombospondin type 1 motif, 2.	chr5:178541150-178541693	9509				64.8
ADAMTS2.gAug10	ADAMTS2	complex locus ADAMTS2, encoding ADAM metallopeptidase with thrombospondin type 1 motif, 2.	chr5:178547173-178549768	9509				55.6	-47.6
ADAMTS20.aAug10	ADAMTS20	gene ADAMTS20, encoding ADAM metallopeptidase with thrombospondin type 1 motif, 20.	chr12:43747669-43945724	80070	UKv4_A_23_P420359	-56.6		-60.6	117.3
ADAMTS20.bAug10	ADAMTS20	gene ADAMTS20, encoding ADAM metallopeptidase with thrombospondin type 1 motif, 20.	chr12:43816622-43833514	80070	UKv4_A_24_P357916				89.2
ADAMTS3.aAug10	ADAMTS3	complex locus ADAMTS3, encoding ADAM metallopeptidase with thrombospondin type 1 motif, 3.	chr4:73146686-73434516	9508	UKv4_A_23_P144521;UKv4_A_24_P140405		-23		54.3	UKv4_A_24_P140405				47.6	###
ADAMTS4.bAug10	ADAMTS4	complex locus ADAMTS4, encoding ADAM metallopeptidase with thrombospondin type 1 motif, 4.	chr1:161165773-161168835	9507	UKv4_A_24_P128163	27.2	-25.3
ADAMTS4.dAug10-unspliced	ADAMTS4	complex locus ADAMTS4, encoding ADAM metallopeptidase with thrombospondin type 1 motif, 4.	chr1:161164283-161165682	9507		27.3	-29.2
ADAMTS5.aAug10	ADAMTS5	gene ADAMTS5, encoding ADAM metallopeptidase with thrombospondin type 1 motif, 5.	chr21:28290231-28339668	11096	UKv4_A_23_P40415	-30.3		39.5		UKv4_A_23_P40415	-30.1		25.4		###
ADAMTS6.dAug10	ADAMTS6	complex locus ADAMTS6, encoding ADAM metallopeptidase with thrombospondin type 1 motif, 6.	chr5:64444566-64777747	11174	UKv4_A_23_P213319					UKv4_A_23_P213319			27.8		###
ADAMTS7.bAug10	ADAMTS7	complex locus ADAMTS7, encoding ADAM metallopeptidase with thrombospondin type 1 motif, 7.	chr15:79063137-79103574	11173	UKv4_A_23_P37624;UKv4_A_23_P37632	23				UKv4_A_23_P37632			23.8		###
ADAMTS7.cAug10	ADAMTS7	complex locus ADAMTS7, encoding ADAM metallopeptidase with thrombospondin type 1 motif, 7.	chr15:79062968-79092886	11173	UKv4_A_23_P37624;UKv4_A_23_P37632		-21.1			UKv4_A_23_P37632			23.8		###
ADAMTS8.aAug10	ADAMTS8	gene ADAMTS8, encoding ADAM metallopeptidase with thrombospondin type 1 motif, 8.	chr11:130274815-130298888	11095	UKv4_A_23_P86956	49.3			-55.5	UKv4_A_23_P86956	35.7			-34.3	###
ADAMTS9.aAug10	ADAMTS9	complex locus ADAMTS9, encoding ADAM metallopeptidase with thrombospondin type 1 motif, 9.	chr3:64501327-64673365	56999	UKv4_A_23_P147423;UKv4_A_32_P196263				32.7
ADAMTS9.dAug10	ADAMTS9	complex locus ADAMTS9, encoding ADAM metallopeptidase with thrombospondin type 1 motif, 9.	chr3:64600551-64673345	56999	UKv4_A_23_P33356					UKv4_A_23_P33356		-25.9			###
ADAMTS9.fAug10	ADAMTS9	complex locus ADAMTS9, encoding ADAM metallopeptidase with thrombospondin type 1 motif, 9.	chr3:64635620-64673675	56999					29.4
ADAMTSL1.aAug10	ADAMTSL1	complex locus ADAMTSL1, encoding ADAMTS-like 1.	chr9:18474105-18817236	92949	UKv4_A_24_P283635	30	-36.6	31.4
ADAMTSL2.aAug10	ADAMTSL2	gene ADAMTSL2, encoding ADAMTS-like 2.	chr9:136399431-136440640	9719				50.1	-46.7
ADAMTSL3.aAug10	ADAMTSL3	gene ADAMTSL3, encoding ADAMTS-like 3.	chr15:84322838-84708594	57188	UKv4_A_23_P308974;UKv4_A_23_P43940;UKv4_A_24_P400842	52.9		37.8	-61.9	UKv4_A_23_P308974	44.9		39.7	-54.4	##	UKv4_A_23_P43940	48.3	-26.7	24.6	-48.1	UKv4_A_24_P400842	37.6	-17.3	23.4	-40.4
ADAMTSL4.aAug10	ADAMTSL4	complex locus ADAMTSL4, encoding ADAMTS-like 4.	chr1:150522315-150533969	54507	UKv4_A_23_P115011			32.9	-30.4
ADAMTSL4.fAug10-unspliced	ADAMTSL4	complex locus ADAMTSL4, encoding ADAMTS-like 4.	chr1:150522179-150524367	54507	UKv4_A_24_P62833	42.8	-27.7	39.6	-40.1	UKv4_A_24_P62833	21.2		24.2	-27.5	###
ADAMTSL4.hAug10	ADAMTSL4	complex locus ADAMTSL4, encoding ADAMTS-like 4.	chr1:150521897-150524367	54507	UKv4_A_23_P137786;UKv4_A_23_P391938	42.3	-31	48.6	-42.3	UKv4_A_23_P137786	30.3		40.2	-36.4	##	UKv4_A_23_P391938			23.4
ADAMTSL5.aAug10	ADAMTSL5	gene ADAMTSL5, encoding ADAMTS-like 5.	chr19:1498610-1513018	339366	UKv4_A_24_P315821	22.6		35.4	-39.2	UKv4_A_24_P315821	20.4				###
ADAMTSL5.bAug10	ADAMTSL5	gene ADAMTSL5, encoding ADAMTS-like 5.	chr19:1505017-1513188	339366	UKv4_A_23_P5241;UKv4_A_24_P22939;UKv4_A_24_P315821	36.9		28.6	-45.8	UKv4_A_24_P315821	20.4				###
ADAP2.aAug10	ADAP2	gene ADAP2, encoding ArfGAP with dual PH domains 2.	chr17:29248950-29285238	55803	UKv4_A_23_P49816				-35.7	UKv4_A_23_P49816				-29.5	###
ADAP2.bAug10	ADAP2	gene ADAP2, encoding ArfGAP with dual PH domains 2.	chr17:29233363-29286209	55803	UKv4_A_23_P49816;UKv4_A_24_P373562				-38.4	UKv4_A_23_P49816				-29.5	###
ADAP2.cAug10	ADAP2	gene ADAP2, encoding ArfGAP with dual PH domains 2.	chr17:29248938-29287125	55803	UKv4_A_23_P49816;UKv4_A_24_P373562			27.6	-36.5	UKv4_A_23_P49816				-29.5	###
ADAP2.hAug10	ADAP2	gene ADAP2, encoding ArfGAP with dual PH domains 2.	chr17:29281259-29283742	55803					-23.6
ADAR.bAug10	ADAR	complex locus ADAR, encoding adenosine deaminase, RNA-specific.	chr1:154554536-154580724	103	UKv4_A_23_P200439;UKv4_A_24_P362317				-44.1
ADAR.kAug10-unspliced	ADAR	complex locus ADAR, encoding adenosine deaminase, RNA-specific.	chr1:154558422-154559042	103		42.5			-52.9
ADARB1.aAug10	ADARB1	complex locus ADARB1, encoding adenosine deaminase, RNA-specific, B1.	chr21:46494515-46646483	104	UKv4_A_23_P211207;UKv4_A_23_P361336;UKv4_Hs85302.3	39.2		34.1	-47	UKv4_A_23_P211207	38.6		25.5	-38.4	##	UKv4_A_23_P361336			23
ADARB1.bAug10	ADARB1	complex locus ADARB1, encoding adenosine deaminase, RNA-specific, B1.	chr21:46494493-46646478	104	UKv4_A_23_P211207;UKv4_A_23_P361336;UKv4_Hs85302.3	37.5	-20.9	38.7	-39.4	UKv4_A_23_P211207	38.6		25.5	-38.4	##	UKv4_A_23_P361336			23
ADARB1.cAug10	ADARB1	complex locus ADARB1, encoding adenosine deaminase, RNA-specific, B1.	chr21:46494493-46646478	104	UKv4_A_23_P211207;UKv4_A_23_P361336;UKv4_Hs85302.3	39.1			-42.8	UKv4_A_23_P211207	38.6		25.5	-38.4	##	UKv4_A_23_P361336			23
ADARB1.dAug10	ADARB1	complex locus ADARB1, encoding adenosine deaminase, RNA-specific, B1.	chr21:46494493-46646478	104	UKv4_A_23_P211207	23.5			-33.6	UKv4_A_23_P211207	38.6		25.5	-38.4	###
ADARB2.aAug10	ADARB2	complex locus ADARB2, encoding adenosine deaminase, RNA-specific, B2.	chr10:1228074-1779717	105	UKv4_A_23_P86751		-32.9		43.2
ADARB2.jAug10	ADARB2	complex locus ADARB2, encoding adenosine deaminase, RNA-specific, B2.	chr10:1223253-1234857	105	UKv4_A_23_P75355;UKv4_A_23_P86751		-33.6		42.1
ADARB2.oAug10	ADARB2	complex locus ADARB2, encoding adenosine deaminase, RNA-specific, B2.	chr10:1247299-1254048	105					53.5
ADAT1andTMEM231andCHST5.fAug10	ADAT1andTMEM231andCHST5	complex locus ADAT1andTMEM231andCHST5, encoding adenosine deaminase, tRNA-specific 1 and carbohydrate (N-acetylglucosamine 6-O) sulfotransferase 5 and transmembrane protein 231.	chr16:75572017-75590136	23536;23563;79583	UKv4_A_23_P359497;UKv4_A_24_P381975				45
ADAT1andTMEM231andCHST5.gAug10	ADAT1andTMEM231andCHST5	complex locus ADAT1andTMEM231andCHST5, encoding adenosine deaminase, tRNA-specific 1 and carbohydrate (N-acetylglucosamine 6-O) sulfotransferase 5 and transmembrane protein 231.	chr16:75572017-75590159	23536;23563;79583	UKv4_A_23_P359497;UKv4_A_24_P381975			-44.3	56.2
ADAT1andTMEM231andCHST5.jAug10	ADAT1andTMEM231andCHST5	complex locus ADAT1andTMEM231andCHST5, encoding adenosine deaminase, tRNA-specific 1 and carbohydrate (N-acetylglucosamine 6-O) sulfotransferase 5 and transmembrane protein 231.	chr16:75572017-75590159	23536;23563;79583	UKv4_A_23_P359497;UKv4_A_24_P381975			-37.7
ADAT2.aAug10	ADAT2	complex locus ADAT2, encoding adenosine deaminase, tRNA-specific 2, TAD2 homolog (S. cerevisiae).	chr6:143743953-143771840	134637	UKv4_A_23_P134014;UKv4_A_24_P186204				40.4
ADAT2.dAug10	ADAT2	complex locus ADAT2, encoding adenosine deaminase, tRNA-specific 2, TAD2 homolog (S. cerevisiae).	chr6:143747078-143771840	134637	UKv4_A_23_P134014;UKv4_A_24_P186204	30	-31.5
ADC.aAug10	ADC	complex locus ADC, encoding arginine decarboxylase.	chr1:33546763-33586130	113451	UKv4_A_23_P103371;UKv4_A_24_P11462	39.6	32.6	27.3	-109	UKv4_A_23_P103371	26.8	27.5		-88.1	##	UKv4_A_24_P11462	31.1	21.3		-94.8
ADC.bAug10	ADC	complex locus ADC, encoding arginine decarboxylase.	chr1:33546730-33585783	113451	UKv4_A_23_P103371	23.9	22.1		-57.5	UKv4_A_23_P103371	26.8	27.5		-88.1	###
ADC.cAug10	ADC	complex locus ADC, encoding arginine decarboxylase.	chr1:33546714-33586132	113451	UKv4_A_23_P103371;UKv4_A_24_P11462				-52.6	UKv4_A_23_P103371	26.8	27.5		-88.1	##	UKv4_A_24_P11462	31.1	21.3		-94.8
ADC.eAug10	ADC	complex locus ADC, encoding arginine decarboxylase.	chr1:33547260-33586131	113451	UKv4_A_23_P103371;UKv4_A_24_P11462	57.3		54.2	-105.5	UKv4_A_23_P103371	26.8	27.5		-88.1	##	UKv4_A_24_P11462	31.1	21.3		-94.8
ADCK2andNDUFB2.eAug10	ADCK2andNDUFB2	complex locus ADCK2andNDUFB2, encoding NADH dehydrogenase (ubiquinone) 1 beta subcomplex, 2, 8kDa and aarF domain containing kinase 2.	chr7:140374277-140394908	4708;90956	UKv4_A_24_P291978					UKv4_A_24_P291978				-16.9	###
ADCK2andNDUFB2.hAug10	ADCK2andNDUFB2	complex locus ADCK2andNDUFB2, encoding NADH dehydrogenase (ubiquinone) 1 beta subcomplex, 2, 8kDa and aarF domain containing kinase 2.	chr7:140396476-140406442	4708;90956	UKv4_A_24_P406301		36.7
ADCK2andNDUFB2.iAug10	ADCK2andNDUFB2	complex locus ADCK2andNDUFB2, encoding NADH dehydrogenase (ubiquinone) 1 beta subcomplex, 2, 8kDa and aarF domain containing kinase 2.	chr7:140396463-140423149	4708;90956	UKv4_A_24_P406301				-65.2
ADCK2andNDUFB2.nAug10	ADCK2andNDUFB2	complex locus ADCK2andNDUFB2, encoding NADH dehydrogenase (ubiquinone) 1 beta subcomplex, 2, 8kDa and aarF domain containing kinase 2.	chr7:140397023-140404764	4708;90956	UKv4_A_24_P406301				-35.2
ADCK2andNDUFB2.pAug10	ADCK2andNDUFB2	complex locus ADCK2andNDUFB2, encoding NADH dehydrogenase (ubiquinone) 1 beta subcomplex, 2, 8kDa and aarF domain containing kinase 2.	chr7:140399787-140400904	4708;90956		32.4		30.9	-24.1
ADCK2andNDUFB2.rAug10-unspliced	ADCK2andNDUFB2	complex locus ADCK2andNDUFB2, encoding NADH dehydrogenase (ubiquinone) 1 beta subcomplex, 2, 8kDa and aarF domain containing kinase 2.	chr7:140392854-140396149	4708;90956		49.3		49.6	-72.8
ADCK2andNDUFB2.sAug10	ADCK2andNDUFB2	complex locus ADCK2andNDUFB2, encoding NADH dehydrogenase (ubiquinone) 1 beta subcomplex, 2, 8kDa and aarF domain containing kinase 2.	chr7:140397373-140406442	4708;90956	UKv4_A_24_P406301	32.6		33.6	-28.2
ADCK2andNDUFB2.tAug10	ADCK2andNDUFB2	complex locus ADCK2andNDUFB2, encoding NADH dehydrogenase (ubiquinone) 1 beta subcomplex, 2, 8kDa and aarF domain containing kinase 2.	chr7:140401678-140406443	4708;90956	UKv4_A_24_P406301	33		32.4
ADCK2andNDUFB2.vdAug10-unspliced	ADCK2andNDUFB2	complex locus ADCK2andNDUFB2, encoding NADH dehydrogenase (ubiquinone) 1 beta subcomplex, 2, 8kDa and aarF domain containing kinase 2.	chr7:140397752-140398286	4708;90956		28.9		34.9
ADCK4.iAug10	ADCK4	complex locus ADCK4, encoding aarF domain containing kinase 4.	chr19:41197435-41208163	79934	UKv4_A_23_P208400				-33.9
ADCK5.cAug10	ADCK5	complex locus ADCK5, encoding aarF domain containing kinase 5.	chr8:145597527-145618374	203054	UKv4_A_23_P94365	33.2			-35.3
ADCK5.dAug10	ADCK5	complex locus ADCK5, encoding aarF domain containing kinase 5.	chr8:145597731-145618451	203054	UKv4_A_23_P94365	27.5			-31.4
ADCK5.fAug10	ADCK5	complex locus ADCK5, encoding aarF domain containing kinase 5.	chr8:145597737-145618451	203054	UKv4_A_23_P94365	41.5			-41.8
ADCY1.aAug10	ADCY1	complex locus ADCY1, encoding adenylate cyclase 1 (brain).	chr7:45614121-45762715	107	UKv4_A_23_P21002;UKv4_A_24_P577694;UKv4_Hs301663.2	72.8	-32.2	79.1	-92.1	UKv4_A_23_P21002	38.7		42.8	-48.6	##	UKv4_A_24_P577694	77.6	-38.7	81.8	-90.2	UKv4_Hs301663.2	49.8	-18.2	60	-65.3
ADCY1.bAug10	ADCY1	complex locus ADCY1, encoding adenylate cyclase 1 (brain).	chr7:45613737-45704277	107		35.6		34.7	-76.8
ADCY10.aAug10	ADCY10	complex locus ADCY10, encoding adenylate cyclase 10 (soluble).	chr1:167778625-167883463	55811	UKv4_A_23_P126313	33.9		28.2	-45.5
ADCY2.aAug10	ADCY2	complex locus ADCY2, encoding adenylate cyclase 2 (brain).	chr5:7396316-7830212	108	UKv4_A_23_P33539;UKv4_A_32_P405973	72			-84.9	UKv4_A_23_P33539	62.9			-76.5	###
ADCY2.dAug10	ADCY2	complex locus ADCY2, encoding adenylate cyclase 2 (brain).	chr5:7793741-7827644	108	UKv4_A_23_P33539	71.3			-72.9	UKv4_A_23_P33539	62.9			-76.5	###
ADCY5.bAug10	ADCY5	complex locus ADCY5, encoding adenylate cyclase 5.	chr3:123001141-123138055	111	UKv4_A_23_P136623;UKv4_A_24_P919249	40.8			-35.2	UKv4_A_24_P919249	21.2			-38	###
ADCY5.jAug10	ADCY5	complex locus ADCY5, encoding adenylate cyclase 5.	chr3:123003293-123005958	111		42			-48.7
ADCY6.bAug10	ADCY6	complex locus ADCY6, encoding adenylate cyclase 6.	chr12:49159981-49182820	112	UKv4_A_23_P501547	35.8
ADCY6.cAug10	ADCY6	complex locus ADCY6, encoding adenylate cyclase 6.	chr12:49159981-49168537	112	UKv4_A_23_P501547	36.6	-43.5	33.7
ADCY6.dAug10	ADCY6	complex locus ADCY6, encoding adenylate cyclase 6.	chr12:49159974-49168451	112	UKv4_A_23_P501547	40	-46.9	31.9
ADCY6.fAug10	ADCY6	complex locus ADCY6, encoding adenylate cyclase 6.	chr12:49170077-49172206	112			-38.9
ADCY6.iAug10-unspliced	ADCY6	complex locus ADCY6, encoding adenylate cyclase 6.	chr12:49161970-49162562	112		29.3			-24.4
ADCY7.oAug10	ADCY7	gene ADCY7, encoding adenylate cyclase 7.	chr16:50347036-50348220	113		26.2
ADCY8.aAug10	ADCY8	gene ADCY8, encoding adenylate cyclase 8 (brain).	chr8:131792542-132054673	114	UKv4_A_23_P169993		27.8	-46.4	29.4	UKv4_A_23_P169993		23.1	-45.6	28	###
ADCYAP1.aAug10	ADCYAP1	gene ADCYAP1, encoding adenylate cyclase activating polypeptide 1 (pituitary).	chr18:903989-912177	116	UKv4_A_23_P38712;UKv4_A_24_P335781	78		-47.1	-46.6	UKv4_A_23_P38712	75.9		-41.4	-48.8	##	UKv4_A_24_P335781	72.7		-38.4	-45.2
ADCYAP1.bAug10	ADCYAP1	gene ADCYAP1, encoding adenylate cyclase activating polypeptide 1 (pituitary).	chr18:905111-912173	116	UKv4_A_23_P38712;UKv4_A_24_P335781	82.8	-29.8	-45.1	-35.9	UKv4_A_23_P38712	75.9		-41.4	-48.8	##	UKv4_A_24_P335781	72.7		-38.4	-45.2
ADCYAP1.cAug10	ADCYAP1	gene ADCYAP1, encoding adenylate cyclase activating polypeptide 1 (pituitary).	chr18:907552-909772	116		59.5		-45.5	-30.6
ADCYAP1.dAug10	ADCYAP1	gene ADCYAP1, encoding adenylate cyclase activating polypeptide 1 (pituitary).	chr18:908033-911026	116	UKv4_A_23_P38712;UKv4_A_24_P335781	77.1		-40.7	-48	UKv4_A_23_P38712	75.9		-41.4	-48.8	##	UKv4_A_24_P335781	72.7		-38.4	-45.2
ADCYAP1R1.eAug10	ADCYAP1R1	gene ADCYAP1R1, encoding adenylate cyclase activating polypeptide 1 (pituitary) receptor type I.	chr7:31092142-31146620	117	UKv4_A_23_P157109	-29.2			69.3
ADCYAP1R1.hAug10	ADCYAP1R1	gene ADCYAP1R1, encoding adenylate cyclase activating polypeptide 1 (pituitary) receptor type I.	chr7:31126585-31142916	117	UKv4_A_23_P157109				55.2
ADCYAP1R1.kAug10-unspliced	ADCYAP1R1	gene ADCYAP1R1, encoding adenylate cyclase activating polypeptide 1 (pituitary) receptor type I.	chr7:31142348-31142943	117			-38.5		43.7
ADD1.bAug10	ADD1	complex locus ADD1, encoding adducin 1 (alpha).	chr4:2845584-2931787	118	UKv4_A_23_P212768;UKv4_A_24_P100742;UKv4_A_24_P117866;UKv4_Hs458215.4				-50.8	UKv4_A_24_P100742				-29.7	###
ADD1.jAug10	ADD1	complex locus ADD1, encoding adducin 1 (alpha).	chr4:2909133-2931133	118	UKv4_A_24_P100742;UKv4_Hs458215.4			29.3		UKv4_A_24_P100742				-29.7	###
ADD1.oAug10	ADD1	complex locus ADD1, encoding adducin 1 (alpha).	chr4:2915659-2927864	118		26.8	-32	27.8
ADD2.gAug10	ADD2	complex locus ADD2, encoding adducin 2 (beta).	chr2:70902217-70995306	119	UKv4_A_23_P317636			-47.6	37.5
ADD2.lAug10-unspliced	ADD2	complex locus ADD2, encoding adducin 2 (beta).	chr2:70930714-70931549	119		-41.6	33.6
ADD3.bAug10	ADD3	complex locus ADD3, encoding adducin 3 (gamma).	chr10:111756107-111895452	120	UKv4_A_23_P202435;UKv4_A_24_P90097	50.5		37.6	-75.7
ADD3.cAug10	ADD3	complex locus ADD3, encoding adducin 3 (gamma).	chr10:111765563-111893349	120		56.4		44.2	-69.5
ADD3.dAug10	ADD3	complex locus ADD3, encoding adducin 3 (gamma).	chr10:111767775-111895322	120	UKv4_A_23_P202435;UKv4_A_24_P90097			40.9	-20.7
ADD3.fAug10	ADD3	complex locus ADD3, encoding adducin 3 (gamma).	chr10:111881591-111893340	120				42.9
ADD3.gAug10	ADD3	complex locus ADD3, encoding adducin 3 (gamma).	chr10:111768647-111878778	120				40.4
ADD3.iAug10	ADD3	complex locus ADD3, encoding adducin 3 (gamma).	chr10:111878696-111882218	120				32
ADD3.vcAug10-unspliced	ADD3	complex locus ADD3, encoding adducin 3 (gamma).	chr10:111891419-111893349	120		30.3	-33.2	49.6
ADD3.veAug10-unspliced	ADD3	complex locus ADD3, encoding adducin 3 (gamma).	chr10:111883948-111884880	120		29.9			-38.5
ADH1B.aAug10	ADH1B	gene ADH1B, encoding alcohol dehydrogenase 1B (class I), beta polypeptide.	chr4:100227520-100242601	125		24.1		41.1	-59
ADH1B.bAug10	ADH1B	gene ADH1B, encoding alcohol dehydrogenase 1B (class I), beta polypeptide.	chr4:100227660-100242559	125		37.9		46.2	-66.7
ADH1CandADH1A.aAug10	ADH1CandADH1A	complex locus ADH1CandADH1A, encoding alcohol dehydrogenase 1A (class I), alpha polypeptide and alcohol dehydrogenase 1C (class I), gamma polypeptide.	chr4:100197523-100212185	124;126	UKv4_A_23_P58359			43.8		UKv4_A_23_P58359			30.5	-48.5	###
ADH1CandADH1A.eAug10	ADH1CandADH1A	complex locus ADH1CandADH1A, encoding alcohol dehydrogenase 1A (class I), alpha polypeptide and alcohol dehydrogenase 1C (class I), gamma polypeptide.	chr4:100257651-100273902	124;126	UKv4_A_23_P81158					UKv4_A_23_P81158	20.1		32.6	-53	###
ADH4.aAug10	ADH4	gene ADH4, encoding alcohol dehydrogenase 4 (class II), pi polypeptide.	chr4:100045530-100065427	127				31.1
ADH4.bAug10	ADH4	gene ADH4, encoding alcohol dehydrogenase 4 (class II), pi polypeptide.	chr4:100043399-100065446	127	UKv4_A_23_P30098			31		UKv4_A_23_P30098			24.4		###
ADH5.bAug10	ADH5	gene ADH5, encoding alcohol dehydrogenase 5 (class III), chi polypeptide.	chr4:99992180-100009841	128	UKv4_A_23_P18692;UKv4_A_24_P260346;UKv4_A_32_P198399	-32			70.6	UKv4_A_32_P198399	-38.6			42.8	###
ADH5.kAug10-unspliced	ADH5	gene ADH5, encoding alcohol dehydrogenase 5 (class III), chi polypeptide.	chr4:99993566-99995804	128			-34.1
ADH6.aAug10	ADH6	complex locus ADH6, encoding alcohol dehydrogenase 6 (class V).	chr4:100123795-100140399	130	UKv4_A_23_P41498;UKv4_A_24_P25550			47.4
ADIPOQ.bAug10	ADIPOQ	gene ADIPOQ, encoding adiponectin, C1Q and collagen domain containing.	chr3:186560463-186576252	9370	UKv4_A_23_P369237					UKv4_A_23_P369237				-23	###
ADIPOR1.bAug10	ADIPOR1	gene ADIPOR1, encoding adiponectin receptor 1.	chr1:202909954-202927523	51094	UKv4_A_23_P46627		39.8		-34.2
ADIPOR1.eAug10	ADIPOR1	gene ADIPOR1, encoding adiponectin receptor 1.	chr1:202914184-202927407	51094		32.7
ADKandMRPL35P3.aAug10	ADKandMRPL35P3	complex locus ADKandMRPL35P3, encoding adenosine kinase and mitochondrial ribosomal protein L35 pseudogene 3.	chr10:75910943-76469924	132;359744	UKv4_A_23_P112596				39.6
ADKandMRPL35P3.bAug10	ADKandMRPL35P3	complex locus ADKandMRPL35P3, encoding adenosine kinase and mitochondrial ribosomal protein L35 pseudogene 3.	chr10:75936247-76469060	132;359744	UKv4_A_23_P112596				40.6
ADKandMRPL35P3.dAug10	ADKandMRPL35P3	complex locus ADKandMRPL35P3, encoding adenosine kinase and mitochondrial ribosomal protein L35 pseudogene 3.	chr10:75910960-76468457	132;359744	UKv4_A_23_P112596				49.4
ADM.aAug10	ADM	gene ADM, encoding adrenomedullin.	chr11:10326635-10328455	133		-29.9			52.1
ADM.bAug10	ADM	gene ADM, encoding adrenomedullin.	chr11:10326631-10328902	133	UKv4_A_23_P127948	-32.2			51.4	UKv4_A_23_P127948	-26.5			55	###
ADM.cAug10	ADM	gene ADM, encoding adrenomedullin.	chr11:10326785-10328943	133	UKv4_A_23_P127948	-36.8			52.8	UKv4_A_23_P127948	-26.5			55	###
ADM.dAug10	ADM	gene ADM, encoding adrenomedullin.	chr11:10326228-10328949	133	UKv4_A_23_P127948				38.9	UKv4_A_23_P127948	-26.5			55	###
ADM.gAug10	ADM	gene ADM, encoding adrenomedullin.	chr11:10326631-10328942	133	UKv4_A_23_P127948				33.5	UKv4_A_23_P127948	-26.5			55	###
ADM.jAug10	ADM	gene ADM, encoding adrenomedullin.	chr11:10326621-10328944	133	UKv4_A_23_P127948				35.6	UKv4_A_23_P127948	-26.5			55	###
ADM2.aAug10	ADM2	gene ADM2, encoding adrenomedullin 2.	chr22:50919985-50924866	79924	UKv4_A_24_P91780	-31.4	38.6
ADNP.dAug10	ADNP	gene ADNP, encoding activity-dependent neuroprotector homeobox.	chr20:49510736-49545353	23394		-31.4			50.5
ADNP.fAug10-unspliced	ADNP	gene ADNP, encoding activity-dependent neuroprotector homeobox.	chr20:49520130-49521707	23394					32.6
ADNP.hAug10	ADNP	gene ADNP, encoding activity-dependent neuroprotector homeobox.	chr20:49518587-49520847	23394					42.2
ADO.aAug10-unspliced	ADO	gene ADO, encoding 2-aminoethanethiol (cysteamine) dioxygenase.	chr10:64564487-64568243	84890	UKv4_A_23_P202345	-42.8
ADORA1.aAug10	ADORA1	complex locus ADORA1, encoding adenosine A1 receptor.	chr1:203097406-203135868	134	UKv4_A_23_P74299	-39.5			60.4
ADORA1.bAug10	ADORA1	complex locus ADORA1, encoding adenosine A1 receptor.	chr1:203097131-203136533	134	UKv4_A_23_P74299	-30			61.3
ADORA2B.aAug10	ADORA2B	gene ADORA2B, encoding adenosine A2b receptor.	chr17:15848231-15879210	136	UKv4_A_23_P55477					UKv4_A_23_P55477				31.5	###
ADORA3.aAug10	ADORA3	complex locus ADORA3, encoding adenosine A3 receptor.	chr1:112025972-112046743	140	UKv4_A_23_P126540			33.4	-22
ADORA3.bAug10	ADORA3	complex locus ADORA3, encoding adenosine A3 receptor.	chr1:112042053-112046743	140	UKv4_A_23_P137931			42	-32.4	UKv4_A_23_P137931			22.1	-24.1	###
ADPGK.mAug10-unspliced	ADPGK	complex locus ADPGK, encoding ADP-dependent glucokinase.	chr15:73043710-73046212	83440			-31.4
ADPRH.aAug10	ADPRH	gene ADPRH, encoding ADP-ribosylarginine hydrolase.	chr3:119300912-119306911	141	UKv4_A_23_P408070	35.2			-46.7	UKv4_A_23_P408070				-24.7	###
ADPRH.bAug10	ADPRH	gene ADPRH, encoding ADP-ribosylarginine hydrolase.	chr3:119298376-119308791	141	UKv4_A_23_P408070				-39.7	UKv4_A_23_P408070				-24.7	###
ADPRH.cAug10	ADPRH	gene ADPRH, encoding ADP-ribosylarginine hydrolase.	chr3:119298312-119306854	141	UKv4_A_23_P408070	20.9			-28.3	UKv4_A_23_P408070				-24.7	###
ADPRH.dAug10	ADPRH	gene ADPRH, encoding ADP-ribosylarginine hydrolase.	chr3:119298059-119309364	141	UKv4_A_23_P408070	21.3			-23.6	UKv4_A_23_P408070				-24.7	###
ADPRHL1.aAug10	ADPRHL1	gene ADPRHL1, encoding ADP-ribosylhydrolase like 1.	chr13:114076584-114108513	113622	UKv4_A_23_P371145	41.9		48.7	-41.5
ADPRHL1.bAug10	ADPRHL1	gene ADPRHL1, encoding ADP-ribosylhydrolase like 1.	chr13:114076255-114103485	113622	UKv4_A_23_P371145;UKv4_A_23_P48438	35.9	-34.4	31.2		UKv4_A_23_P48438	45.9	-30.7	37.2	-32.1	###
ADPRHL2.aAug10	ADPRHL2	complex locus ADPRHL2, encoding ADP-ribosylhydrolase like 2.	chr1:36554453-36559539	54936	UKv4_A_23_P34568		44.4		-81.2	UKv4_A_23_P34568		26.6		-48.7	###
ADPRHL2.dAug10	ADPRHL2	complex locus ADPRHL2, encoding ADP-ribosylhydrolase like 2.	chr1:36556402-36557540	54936		45.3			-87.8
ADPRHL2.eAug10	ADPRHL2	complex locus ADPRHL2, encoding ADP-ribosylhydrolase like 2.	chr1:36554504-36557583	54936		24			-31.5
ADRA1A.aAug10	ADRA1A	gene ADRA1A, encoding adrenergic, alpha-1A-, receptor.	chr8:26605667-26722922	148	UKv4_A_23_P8938		-33.1		31.5
ADRA1A.bAug10	ADRA1A	gene ADRA1A, encoding adrenergic, alpha-1A-, receptor.	chr8:26627222-26724789	148	UKv4_A_23_P8938				36.9
ADRA1A.dAug10	ADRA1A	gene ADRA1A, encoding adrenergic, alpha-1A-, receptor.	chr8:26613913-26722922	148	UKv4_A_23_P8938		-37.7		47
ADRA1B.aAug10	ADRA1B	gene ADRA1B, encoding adrenergic, alpha-1B-, receptor.	chr5:159343735-159400019	147	UKv4_A_23_P21929;UKv4_A_23_P33326				-42.6	UKv4_A_23_P21929	18.4			-31.5	##	UKv4_A_23_P33326				-38.2
ADRA2A.aAug10-unspliced	ADRA2A	gene ADRA2A, encoding adrenergic, alpha-2A-, receptor.	chr10:112836790-112840660	150	UKv4_A_23_P138706	20.3	49		-59.6	UKv4_A_23_P138706		40.3		-50.9	###
ADRA2B.aAug10-unspliced	ADRA2B	gene ADRA2B, encoding adrenergic, alpha-2B-, receptor.	chr2:96778623-96782283	151	UKv4_A_23_P378926		-31.5	54.7		UKv4_A_23_P378926		-19.1	48.3	-23	###
ADRA2C.aAug10-unspliced	ADRA2C	gene ADRA2C, encoding adrenergic, alpha-2C-, receptor.	chr4:3768125-3770253	152		-30.1			43.1
ADRA2C.bAug10	ADRA2C	gene ADRA2C, encoding adrenergic, alpha-2C-, receptor.	chr4:3768074-3770680	152	UKv4_A_23_P256158	-28.6			41	UKv4_A_23_P256158	-25.9		-29.4	43.6	###
ADRB2.aAug10-unspliced	ADRB2	gene ADRB2, encoding adrenergic, beta-2-, receptor, surface.	chr5:148204808-148208254	154	UKv4_A_23_P145024	76.4	21.7	51.1	-127.8	UKv4_A_23_P145024	74.8		49	-122.4	###
ADRBK1.aAug10	ADRBK1	complex locus ADRBK1, encoding adrenergic, beta, receptor kinase 1.	chr11:67033905-67054029	156	UKv4_A_24_P326635				-42.2
ADRBK1.bAug10	ADRBK1	complex locus ADRBK1, encoding adrenergic, beta, receptor kinase 1.	chr11:67035201-67053404	156	UKv4_A_24_P326635				-46.6
ADRBK1.cAug10	ADRBK1	complex locus ADRBK1, encoding adrenergic, beta, receptor kinase 1.	chr11:67033952-67054401	156	UKv4_A_23_P202667					UKv4_A_23_P202667	18.7			-23	###
ADRBK1.dAug10	ADRBK1	complex locus ADRBK1, encoding adrenergic, beta, receptor kinase 1.	chr11:67043919-67054026	156	UKv4_A_24_P326635	43.7			-45.9
ADRBK1.eAug10	ADRBK1	complex locus ADRBK1, encoding adrenergic, beta, receptor kinase 1.	chr11:67049346-67053447	156	UKv4_A_24_P326635		36.4		-29.3
ADRBK1.fAug10	ADRBK1	complex locus ADRBK1, encoding adrenergic, beta, receptor kinase 1.	chr11:67047666-67053523	156		42.8			-54.3
ADRBK1.jAug10	ADRBK1	complex locus ADRBK1, encoding adrenergic, beta, receptor kinase 1.	chr11:67048115-67049546	156		39.9			-39.2
ADRM1.dAug10	ADRM1	complex locus ADRM1, encoding adhesion regulating molecule 1.	chr20:60877996-60883854	11047	UKv4_A_23_P68665;UKv4_A_24_P305597	-30.7	41.7
ADRM1.jAug10	ADRM1	complex locus ADRM1, encoding adhesion regulating molecule 1.	chr20:60878050-60881632	11047		33.9	-27	33.4
ADRM1.pAug10-unspliced	ADRM1	complex locus ADRM1, encoding adhesion regulating molecule 1.	chr20:60881884-60883076	11047		41.4	-35	40.8	-27.8
ADRM1.qAug10	ADRM1	complex locus ADRM1, encoding adhesion regulating molecule 1.	chr20:60878532-60883916	11047	UKv4_A_23_P68665;UKv4_A_24_P305597	36.5
ADSL.aAug10	ADSL	complex locus ADSL, encoding adenylosuccinate lyase.	chr22:40742529-40762558	158	UKv4_A_23_P155103				51.5	UKv4_A_23_P155103				40.9	###
ADSL.bAug10	ADSL	complex locus ADSL, encoding adenylosuccinate lyase.	chr22:40742534-40762618	158	UKv4_A_23_P155103				54	UKv4_A_23_P155103				40.9	###
ADSL.eAug10	ADSL	complex locus ADSL, encoding adenylosuccinate lyase.	chr22:40742529-40762983	158	UKv4_A_23_P155103	-32.3			53.3	UKv4_A_23_P155103				40.9	###
ADSL.iAug10	ADSL	complex locus ADSL, encoding adenylosuccinate lyase.	chr22:40742534-40755410	158		28
ADSL.qAug10-unspliced	ADSL	complex locus ADSL, encoding adenylosuccinate lyase.	chr22:40757255-40757801	158			-32.6
ADSSL1.aAug10	ADSSL1	complex locus ADSSL1, encoding adenylosuccinate synthase like 1.	chr14:105196071-105213645	122622	UKv4_A_23_P76823				-66.8	UKv4_A_23_P76823				-53.6	###
ADSSL1.bAug10	ADSSL1	complex locus ADSSL1, encoding adenylosuccinate synthase like 1.	chr14:105190539-105214204	122622	UKv4_A_23_P76823				-54.7	UKv4_A_23_P76823				-53.6	###
ADSSL1.dAug10	ADSSL1	complex locus ADSSL1, encoding adenylosuccinate synthase like 1.	chr14:105203481-105213645	122622	UKv4_A_23_P76823	28.5			-31.6	UKv4_A_23_P76823				-53.6	###
ADSSL1.iAug10	ADSSL1	complex locus ADSSL1, encoding adenylosuccinate synthase like 1.	chr14:105210819-105213645	122622	UKv4_A_23_P76823	30.6		28.2	-29.5	UKv4_A_23_P76823				-53.6	###
ADSSL1.jAug10	ADSSL1	complex locus ADSSL1, encoding adenylosuccinate synthase like 1.	chr14:105208258-105210077	122622		30.1		33.3	-30.1
ADSSandTGIF2P1.eAug10	ADSSandTGIF2P1	complex locus ADSSandTGIF2P1, encoding adenylosuccinate synthase and TGFB-induced factor homeobox 2 pseudogene 1.	chr1:244582196-244588216	159;126826			-23.6
ADSSandTGIF2P1.mAug10-unspliced	ADSSandTGIF2P1	complex locus ADSSandTGIF2P1, encoding adenylosuccinate synthase and TGFB-induced factor homeobox 2 pseudogene 1.	chr1:244572148-244573144	159;126826				-34.5	59.1
AEBP1.aAug10	AEBP1	complex locus AEBP1, encoding AE binding protein 1.	chr7:44143954-44154166	165	UKv4_A_23_P145916;UKv4_A_23_P157299			38.4		UKv4_A_23_P157299			24.4		###
AEBP1.bAug10	AEBP1	complex locus AEBP1, encoding AE binding protein 1.	chr7:44148566-44154161	165	UKv4_A_23_P145916;UKv4_A_23_P157299		-32.4	41.7		UKv4_A_23_P157299			24.4		###
AEBP1.cAug10	AEBP1	complex locus AEBP1, encoding AE binding protein 1.	chr7:44148523-44154158	165	UKv4_A_23_P145916;UKv4_A_23_P157299			43.2		UKv4_A_23_P157299			24.4		###
AEBP1.dAug10	AEBP1	complex locus AEBP1, encoding AE binding protein 1.	chr7:44150804-44154158	165	UKv4_A_23_P145916;UKv4_A_23_P157299			30		UKv4_A_23_P157299			24.4		###
AEBP1.eAug10	AEBP1	complex locus AEBP1, encoding AE binding protein 1.	chr7:44145761-44149945	165				33.9	-35.3
AEBP1.fAug10	AEBP1	complex locus AEBP1, encoding AE binding protein 1.	chr7:44149842-44151840	165			-33.4	48.2
AEBP1.iAug10	AEBP1	complex locus AEBP1, encoding AE binding protein 1.	chr7:44148968-44149908	165			-28.9	45.2
AEBP1.jAug10	AEBP1	complex locus AEBP1, encoding AE binding protein 1.	chr7:44144399-44149824	165				26.6	-31.7
AEBP1.kAug10	AEBP1	complex locus AEBP1, encoding AE binding protein 1.	chr7:44150814-44151917	165			-25.9	37.7
AEBP1.mAug10-unspliced	AEBP1	complex locus AEBP1, encoding AE binding protein 1.	chr7:44148255-44148783	165		30.7	-34.8	34.9
AEN.aAug10	AEN	gene AEN, encoding apoptosis enhancing nuclease.	chr15:89164601-89172609	64782		-73.4	33.6	-44.8	73.4
AEN.bAug10	AEN	gene AEN, encoding apoptosis enhancing nuclease.	chr15:89164522-89175518	64782	UKv4_A_23_P206077	-80.6	36.7	-41.8	77.6	UKv4_A_23_P206077	-61.4	27.7	-29.7	53.4	###
AEN.cAug10	AEN	gene AEN, encoding apoptosis enhancing nuclease.	chr15:89164567-89175512	64782	UKv4_A_23_P206077	-61.3			79.4	UKv4_A_23_P206077	-61.4	27.7	-29.7	53.4	###
AEN.dAug10-unspliced	AEN	gene AEN, encoding apoptosis enhancing nuclease.	chr15:89164153-89168114	64782		-76.4	42.7	-33.6	53.8
AEN.eAug10	AEN	gene AEN, encoding apoptosis enhancing nuclease.	chr15:89164614-89169968	64782		-57.3		-34.8	67.5
AEN.gAug10-unspliced	AEN	gene AEN, encoding apoptosis enhancing nuclease.	chr15:89173149-89173629	64782		-51.6			96.8
AES.bAug10	AES	gene AES, encoding amino-terminal enhancer of split.	chr19:3052981-3062881	166	UKv4_A_23_P341312;UKv4_A_24_P416728	39.4		46.6	-42.5
AES.eAug10	AES	gene AES, encoding amino-terminal enhancer of split.	chr19:3053567-3057134	166	UKv4_A_23_P341312;UKv4_A_24_P416728	34.4	-43.1	50.4
AES.fAug10	AES	gene AES, encoding amino-terminal enhancer of split.	chr19:3053492-3056193	166	UKv4_A_23_P341312	36.1	-39.9	31.1
AES.jAug10	AES	gene AES, encoding amino-terminal enhancer of split.	chr19:3053441-3061402	166	UKv4_A_23_P341312;UKv4_A_24_P416728				-44.4
AES.lAug10	AES	gene AES, encoding amino-terminal enhancer of split.	chr19:3052908-3056768	166	UKv4_A_23_P165061;UKv4_A_23_P341312;UKv4_A_24_P416728	43.4	-39.2	46
AES.oAug10	AES	gene AES, encoding amino-terminal enhancer of split.	chr19:3054118-3062275	166	UKv4_A_24_P416728	31.8	-38.7	40
AES.pAug10	AES	gene AES, encoding amino-terminal enhancer of split.	chr19:3060950-3062230	166		33.3	-33.6	45.2
AFAP1.aAug10	AFAP1	complex locus AFAP1, encoding actin filament associated protein 1.	chr4:7760440-7941653	60312	UKv4_A_23_P72387		-37			UKv4_A_23_P72387		-28.4	25.8		###
AFAP1.fAug10	AFAP1	complex locus AFAP1, encoding actin filament associated protein 1.	chr4:7764949-7780914	60312					40.9
AFAP1AS.bAug10	AFAP1AS	gene AFAP1AS, encoding AFAP1 antisense RNA (non-protein coding).	chr4:7755806-7780648	84740	UKv4_A_23_P110276;UKv4_A_32_P178092	-38.1			68.8	UKv4_A_23_P110276		-18.2			###
AFAP1L1.aAug10	AFAP1L1	complex locus AFAP1L1, encoding actin filament associated protein 1-like 1.	chr5:148651404-148721365	134265	UKv4_A_24_P248122;UKv4_A_32_P167239			43.3	-43.4	UKv4_A_24_P248122	21.5		24.4	-31.6	##	UKv4_A_32_P167239			26.8	-35
AFAP1L1.dAug10	AFAP1L1	complex locus AFAP1L1, encoding actin filament associated protein 1-like 1.	chr5:148651431-148692767	134265	UKv4_A_24_P248122	28.7		33.3	-60.5	UKv4_A_24_P248122	21.5		24.4	-31.6	###
AFAP1L2.aAug10	AFAP1L2	gene AFAP1L2, encoding actin filament associated protein 1-like 2.	chr10:116055531-116164260	84632	UKv4_A_24_P33770	61.7	-38.4	38	-46.8	UKv4_A_24_P33770	39.1	-25		-22.3	###
AFAP1L2.bAug10	AFAP1L2	gene AFAP1L2, encoding actin filament associated protein 1-like 2.	chr10:116050222-116164250	84632	UKv4_A_23_P406341;UKv4_A_24_P33770	60	-40.4		-38.7	UKv4_A_23_P406341	51.8	-29.2		-26.3	##	UKv4_A_24_P33770	39.1	-25		-22.3
AFAP1L2.cAug10	AFAP1L2	gene AFAP1L2, encoding actin filament associated protein 1-like 2.	chr10:116054585-116164515	84632	UKv4_A_23_P406341;UKv4_A_24_P33770	49.2	-33.4	43.3	-40.8	UKv4_A_23_P406341	51.8	-29.2		-26.3	##	UKv4_A_24_P33770	39.1	-25		-22.3
AFAP1L2.eAug10	AFAP1L2	gene AFAP1L2, encoding actin filament associated protein 1-like 2.	chr10:116059106-116164248	84632	UKv4_A_24_P33770	30.9				UKv4_A_24_P33770	39.1	-25		-22.3	###
AFAP1L2.fAug10	AFAP1L2	gene AFAP1L2, encoding actin filament associated protein 1-like 2.	chr10:116055571-116064931	84632	UKv4_A_24_P33770	23.4	-26.4			UKv4_A_24_P33770	39.1	-25		-22.3	###
AFAP1L2.gAug10	AFAP1L2	gene AFAP1L2, encoding actin filament associated protein 1-like 2.	chr10:116054585-116062327	84632	UKv4_A_23_P406341	59	-51.8	32.8		UKv4_A_23_P406341	51.8	-29.2		-26.3	###
AFARP1.aAug10-unspliced	AFARP1	gene AFARP1, encoding aldo-keto reductase family 7, member A3 (aflatoxin aldehyde reductase) pseudogene.	chr1:113465972-113467295	246182	UKv4_A_23_P316812	-41.3	-28.6		95.9
AFF1.bAug10	AFF1	complex locus AFF1, encoding AF4\/FMR2 family, member 1.	chr4:87928150-88058982	4299	UKv4_A_23_P169619;UKv4_A_23_P29897	-28.8
AFF1.nAug10-unspliced	AFF1	complex locus AFF1, encoding AF4\/FMR2 family, member 1.	chr4:87909423-87912134	4299					-36.1
AFF2.aAug10	AFF2	gene AFF2, encoding AF4\/FMR2 family, member 2.	chrX:147582139-148082193	2334	UKv4_A_23_P217468	-28.3	22.6	-51.3	38.9	UKv4_A_23_P217468			-32.2		###
AFF3.aAug10	AFF3	complex locus AFF3, encoding AF4\/FMR2 family, member 3.	chr2:100162940-100808889	3899	UKv4_A_23_P373464;UKv4_A_24_P366670;UKv4_Hs125019.1	49.5		52.7	-58.6	UKv4_A_23_P373464	29.3		43.6	-31.9	##	UKv4_A_24_P366670	22.2	-21	37.9		UKv4_Hs125019.1	47.7		37.9	-49.6
AFF3.bAug10	AFF3	complex locus AFF3, encoding AF4\/FMR2 family, member 3.	chr2:100163718-100759038	3899	UKv4_A_23_P373464;UKv4_A_24_P366670;UKv4_Hs125019.1			37.5	-30.6	UKv4_A_23_P373464	29.3		43.6	-31.9	##	UKv4_A_24_P366670	22.2	-21	37.9		UKv4_Hs125019.1	47.7		37.9	-49.6
AFF4.cAug10	AFF4	complex locus AFF4, encoding AF4\/FMR2 family, member 4.	chr5:132213621-132299249	27125	UKv4_A_24_P394408					UKv4_A_24_P394408	24				###
AFG3L1.cAug10	AFG3L1	complex locus AFG3L1, encoding AFG3 ATPase family gene 3-like 1 (S. cerevisiae).	chr16:90064824-90068569	172		30.4		36.3	-71.1
AFM.aAug10	AFM	gene AFM, encoding afamin.	chr4:74347400-74369724	173	UKv4_A_23_P69606			31
AFMIDandBIRC5.aAug10	AFMIDandBIRC5	complex locus AFMIDandBIRC5, encoding baculoviral IAP repeat-containing 5 and arylformamidase.	chr17:76183398-76203782	332;125061	UKv4_A_24_P33156				41.8	UKv4_A_24_P33156				47.7	###
AFMIDandBIRC5.cAug10	AFMIDandBIRC5	complex locus AFMIDandBIRC5, encoding baculoviral IAP repeat-containing 5 and arylformamidase.	chr17:76183440-76201632	332;125061			-26		30.1
AFMIDandBIRC5.eAug10	AFMIDandBIRC5	complex locus AFMIDandBIRC5, encoding baculoviral IAP repeat-containing 5 and arylformamidase.	chr17:76186792-76203352	332;125061	UKv4_A_24_P33156	-32.3			37.6	UKv4_A_24_P33156				47.7	###
AFMIDandBIRC5.fAug10	AFMIDandBIRC5	complex locus AFMIDandBIRC5, encoding baculoviral IAP repeat-containing 5 and arylformamidase.	chr17:76210267-76221715	332;125061	UKv4_A_23_P118815	-103.6	54	-50.6	86.7	UKv4_A_23_P118815	-98.9	46.3	-49.8	89	###
AFMIDandBIRC5.gAug10	AFMIDandBIRC5	complex locus AFMIDandBIRC5, encoding baculoviral IAP repeat-containing 5 and arylformamidase.	chr17:76210281-76221715	332;125061	UKv4_A_23_P118815	-101.6	50.8	-56.8	94.8	UKv4_A_23_P118815	-98.9	46.3	-49.8	89	###
AFMIDandBIRC5.iAug10	AFMIDandBIRC5	complex locus AFMIDandBIRC5, encoding baculoviral IAP repeat-containing 5 and arylformamidase.	chr17:76210466-76219060	332;125061					38.9
AFMIDandBIRC5.kAug10	AFMIDandBIRC5	complex locus AFMIDandBIRC5, encoding baculoviral IAP repeat-containing 5 and arylformamidase.	chr17:76210324-76220336	332;125061		-72.4	25.4		68.2
AFMIDandBIRC5.lAug10	AFMIDandBIRC5	complex locus AFMIDandBIRC5, encoding baculoviral IAP repeat-containing 5 and arylformamidase.	chr17:76210364-76221715	332;125061	UKv4_A_23_P118815	-70.4	21.7		68.7	UKv4_A_23_P118815	-98.9	46.3	-49.8	89	###
AFMIDandBIRC5.nAug10	AFMIDandBIRC5	complex locus AFMIDandBIRC5, encoding baculoviral IAP repeat-containing 5 and arylformamidase.	chr17:76183440-76200122	332;125061			-28.3		25.7
AFMIDandBIRC5.oAug10	AFMIDandBIRC5	complex locus AFMIDandBIRC5, encoding baculoviral IAP repeat-containing 5 and arylformamidase.	chr17:76210281-76221715	332;125061	UKv4_A_23_P118815	-104.4	56.3	-51.3	83.5	UKv4_A_23_P118815	-98.9	46.3	-49.8	89	###
AFMIDandBIRC5.qAug10	AFMIDandBIRC5	complex locus AFMIDandBIRC5, encoding baculoviral IAP repeat-containing 5 and arylformamidase.	chr17:76183442-76212353	332;125061	UKv4_A_24_P33156				39.6	UKv4_A_24_P33156				47.7	###
AFMIDandBIRC5.sAug10	AFMIDandBIRC5	complex locus AFMIDandBIRC5, encoding baculoviral IAP repeat-containing 5 and arylformamidase.	chr17:76183442-76203391	332;125061				-34.6
AFMIDandBIRC5.vaAug10	AFMIDandBIRC5	complex locus AFMIDandBIRC5, encoding baculoviral IAP repeat-containing 5 and arylformamidase.	chr17:76183398-76193641	332;125061	UKv4_A_24_P867342				33.6
AFMIDandBIRC5.vbAug10	AFMIDandBIRC5	complex locus AFMIDandBIRC5, encoding baculoviral IAP repeat-containing 5 and arylformamidase.	chr17:76210359-76211180	332;125061		-47.2	25.9		30.4
AFMIDandBIRC5.vcAug10	AFMIDandBIRC5	complex locus AFMIDandBIRC5, encoding baculoviral IAP repeat-containing 5 and arylformamidase.	chr17:76198590-76203283	332;125061	UKv4_A_24_P33156	-46.9			56.8	UKv4_A_24_P33156				47.7	###
AFMIDandBIRC5.veAug10	AFMIDandBIRC5	complex locus AFMIDandBIRC5, encoding baculoviral IAP repeat-containing 5 and arylformamidase.	chr17:76212508-76220390	332;125061		-45.5			26
AFMIDandBIRC5.vgAug10	AFMIDandBIRC5	complex locus AFMIDandBIRC5, encoding baculoviral IAP repeat-containing 5 and arylformamidase.	chr17:76210446-76219659	332;125061		-61.4	21.6		41.1
AFMIDandBIRC5.vhAug10-unspliced	AFMIDandBIRC5	complex locus AFMIDandBIRC5, encoding baculoviral IAP repeat-containing 5 and arylformamidase.	chr17:76200138-76201016	332;125061			-32	29.5	36
AFTPH.aAug10	AFTPH	complex locus AFTPH, encoding aftiphilin.	chr2:64751451-64820131	54812	UKv4_A_23_P102542;UKv4_A_23_P428382				-43.6
AFTPH.dAug10	AFTPH	complex locus AFTPH, encoding aftiphilin.	chr2:64778833-64819266	54812	UKv4_A_23_P428382;UKv4_A_24_P122862	40.3			-60.5	UKv4_A_24_P122862				-29.5	###
AFTPH.eAug10	AFTPH	complex locus AFTPH, encoding aftiphilin.	chr2:64751661-64820143	54812	UKv4_A_23_P102542;UKv4_A_23_P428382;UKv4_A_24_P122862	33			-56	UKv4_A_24_P122862				-29.5	###
AFTPH.qAug10-unspliced	AFTPH	complex locus AFTPH, encoding aftiphilin.	chr2:64818470-64819274	54812		37.5	-26.2	56.8	-40.9
AGAP1.bAug10	AGAP1	complex locus AGAP1, encoding ArfGAP with GTPase domain, ankyrin repeat and PH domain 1.	chr2:236402736-237034114	116987	UKv4_A_23_P108404					UKv4_A_23_P108404		-28.1			###
AGAP2.aAug10	AGAP2	gene AGAP2, encoding ArfGAP with GTPase domain, ankyrin repeat and PH domain 2.	chr12:58118994-58132029	116986	UKv4_Hs348260.2	68.7			-66.1
AGAP2.cAug10	AGAP2	gene AGAP2, encoding ArfGAP with GTPase domain, ankyrin repeat and PH domain 2.	chr12:58118957-58135983	116986	UKv4_Hs348260.2	39.3			-39.2
AGAP3.cAug10	AGAP3	complex locus AGAP3, encoding ArfGAP with GTPase domain, ankyrin repeat and PH domain 3.	chr7:150811765-150820951	116988	UKv4_A_24_P333364	56.9			-68.3
AGAP3.dAug10	AGAP3	complex locus AGAP3, encoding ArfGAP with GTPase domain, ankyrin repeat and PH domain 3.	chr7:150782955-150841521	116988	UKv4_A_23_P111452;UKv4_A_24_P317622				-59.3
AGAP3.eAug10	AGAP3	complex locus AGAP3, encoding ArfGAP with GTPase domain, ankyrin repeat and PH domain 3.	chr7:150784160-150841523	116988	UKv4_A_23_P111452;UKv4_A_24_P317622	51.4			-42
AGAP3.gAug10	AGAP3	complex locus AGAP3, encoding ArfGAP with GTPase domain, ankyrin repeat and PH domain 3.	chr7:150836178-150841520	116988	UKv4_A_23_P111452;UKv4_A_24_P317622	51.6	-46.7	44.7	-35.9
AGAP3.hAug10	AGAP3	complex locus AGAP3, encoding ArfGAP with GTPase domain, ankyrin repeat and PH domain 3.	chr7:150783829-150820722	116988	UKv4_A_24_P333364	53.1			-59.6
AGAP3.iAug10-unspliced	AGAP3	complex locus AGAP3, encoding ArfGAP with GTPase domain, ankyrin repeat and PH domain 3.	chr7:150818402-150820726	116988		43.4	-43.8	39.3
AGAP3.jAug10	AGAP3	complex locus AGAP3, encoding ArfGAP with GTPase domain, ankyrin repeat and PH domain 3.	chr7:150809272-150820328	116988		49.6			-34.5
AGAP3.kAug10	AGAP3	complex locus AGAP3, encoding ArfGAP with GTPase domain, ankyrin repeat and PH domain 3.	chr7:150815381-150833804	116988		42.5	-41.1	35.6
AGAP3.lAug10	AGAP3	complex locus AGAP3, encoding ArfGAP with GTPase domain, ankyrin repeat and PH domain 3.	chr7:150783989-150819927	116988		67.9			-56
AGAP3.mAug10	AGAP3	complex locus AGAP3, encoding ArfGAP with GTPase domain, ankyrin repeat and PH domain 3.	chr7:150815089-150819979	116988		64.2			-50.7
AGAP3.qAug10	AGAP3	complex locus AGAP3, encoding ArfGAP with GTPase domain, ankyrin repeat and PH domain 3.	chr7:150840208-150841521	116988	UKv4_A_23_P111452	32.9	-33.9
AGAP3.sAug10	AGAP3	complex locus AGAP3, encoding ArfGAP with GTPase domain, ankyrin repeat and PH domain 3.	chr7:150825420-150835203	116988		36.3	-40.3	27.7
AGAP3.tAug10-unspliced	AGAP3	complex locus AGAP3, encoding ArfGAP with GTPase domain, ankyrin repeat and PH domain 3.	chr7:150834396-150835229	116988		33	-44.8	33.3
AGAP3.uAug10	AGAP3	complex locus AGAP3, encoding ArfGAP with GTPase domain, ankyrin repeat and PH domain 3.	chr7:150817156-150818252	116988		41.9	-40.8	35.4
AGAP3.vcAug10	AGAP3	complex locus AGAP3, encoding ArfGAP with GTPase domain, ankyrin repeat and PH domain 3.	chr7:150820707-150835256	116988		60.2	-45.8	55.9	-48.9
AGAP3.vdAug10-unspliced	AGAP3	complex locus AGAP3, encoding ArfGAP with GTPase domain, ankyrin repeat and PH domain 3.	chr7:150825260-150825809	116988		31.6			-25.1
AGAP6.cAug10	AGAP6	gene AGAP6, encoding ArfGAP with GTPase domain, ankyrin repeat and PH domain 6.	chr10:51748099-51770269	414189		20.8		29.4
AGBL2.aAug10	AGBL2	gene AGBL2, encoding ATP\/GTP binding protein-like 2.	chr11:47681145-47736948	79841	UKv4_A_32_P167705		33.3		-65.9	UKv4_A_32_P167705	29.1			-60	###
AGBL2.cAug10	AGBL2	gene AGBL2, encoding ATP\/GTP binding protein-like 2.	chr11:47689242-47736927	79841			32.5		-43.9
AGBL3.aAug10	AGBL3	gene AGBL3, encoding ATP\/GTP binding protein-like 3.	chr7:134671259-134820534	340351	UKv4_A_32_P82623	68.5		60.9	-95.6
AGBL3.bAug10	AGBL3	gene AGBL3, encoding ATP\/GTP binding protein-like 3.	chr7:134671266-134800624	340351	UKv4_A_32_P82623	26.3			-54.7
AGBL3.cAug10	AGBL3	gene AGBL3, encoding ATP\/GTP binding protein-like 3.	chr7:134671299-134697262	340351	UKv4_A_24_P374572;UKv4_A_32_P82623	44.7		54.3	-74.8	UKv4_A_24_P374572	50.5		60.1	-71.2	###
AGBL3.dAug10-unspliced	AGBL3	gene AGBL3, encoding ATP\/GTP binding protein-like 3.	chr7:134671244-134674438	340351	UKv4_Hs196342.1					UKv4_Hs196342.1				-56	###
AGBL4.aAug10	AGBL4	complex locus AGBL4, encoding ATP\/GTP binding protein-like 4.	chr1:48998527-50489584	84871		59.4	39.6	43.2	-146.8
AGBL4.bAug10	AGBL4	complex locus AGBL4, encoding ATP\/GTP binding protein-like 4.	chr1:48998527-50489626	84871		36.9	30.4		-99.2
AGBL4.cAug10	AGBL4	complex locus AGBL4, encoding ATP\/GTP binding protein-like 4.	chr1:49049542-49723486	84871	UKv4_A_24_P231361;UKv4_A_23_P12303					UKv4_A_24_P231361	54.1		65.7	-119.3	##	UKv4_A_23_P12303	55.9		61.4	-123.9
AGBL5.cAug10	AGBL5	complex locus AGBL5, encoding ATP\/GTP binding protein-like 5.	chr2:27274549-27293568	60509	UKv4_A_23_P154466;UKv4_A_24_P196372;UKv4_A_24_P45767	-45.5			44.3	UKv4_A_23_P154466	-30.7				###
AGBL5.dAug10	AGBL5	complex locus AGBL5, encoding ATP\/GTP binding protein-like 5.	chr2:27274536-27290957	60509	UKv4_A_23_P154466;UKv4_A_24_P196372				-46.2	UKv4_A_23_P154466	-30.7				###
AGBL5.eAug10	AGBL5	complex locus AGBL5, encoding ATP\/GTP binding protein-like 5.	chr2:27274492-27282401	60509	UKv4_A_23_P154466;UKv4_A_24_P196372	-37.8				UKv4_A_23_P154466	-30.7				###
AGBL5.lAug10-unspliced	AGBL5	complex locus AGBL5, encoding ATP\/GTP binding protein-like 5.	chr2:27291835-27293481	60509					-45.5
AGBL5.qAug10	AGBL5	complex locus AGBL5, encoding ATP\/GTP binding protein-like 5.	chr2:27287403-27290493	60509					-46.1
AGFG1.dAug10	AGFG1	gene AGFG1, encoding ArfGAP with FG repeats 1.	chr2:228336873-228425938	3267	UKv4_A_23_P169529;UKv4_Hs352962.1		34.7			UKv4_Hs352962.1	37.1		24.4	-46	###
AGFG1.iAug10	AGFG1	gene AGFG1, encoding ArfGAP with FG repeats 1.	chr2:228401671-228419628	3267	UKv4_A_23_P169529	76.1		48	-85.7
AGFG1.mAug10-unspliced	AGFG1	gene AGFG1, encoding ArfGAP with FG repeats 1.	chr2:228415977-228416786	3267		29.3		29.4	-30.7
AGFG1.nAug10-unspliced	AGFG1	gene AGFG1, encoding ArfGAP with FG repeats 1.	chr2:228397950-228398604	3267					-24.6
AGFG2andIRS3L.aAug10	AGFG2andIRS3L	gene AGFG2andIRS3L, encoding ArfGAP with FG repeats 2 and insulin receptor substrate 3-like.	chr7:100136834-100165843	3268;442338	UKv4_A_23_P311640;UKv4_A_24_P363583		36.5		-82.7	UKv4_A_23_P311640		39.6			##	UKv4_A_24_P363583				-40.2
AGFG2andIRS3L.bAug10	AGFG2andIRS3L	gene AGFG2andIRS3L, encoding ArfGAP with FG repeats 2 and insulin receptor substrate 3-like.	chr7:100136855-100162695	3268;442338		33.6			-84
AGFG2andIRS3L.eAug10	AGFG2andIRS3L	gene AGFG2andIRS3L, encoding ArfGAP with FG repeats 2 and insulin receptor substrate 3-like.	chr7:100136834-100153990	3268;442338					-35.8
AGFG2andIRS3L.gAug10	AGFG2andIRS3L	gene AGFG2andIRS3L, encoding ArfGAP with FG repeats 2 and insulin receptor substrate 3-like.	chr7:100107341-100153989	3268;442338		36.1	33.9		-98.1
AGGF1P1.aAug10-unspliced	AGGF1P1	gene AGGF1P1, encoding angiogenic factor with G patch and FHA domains 1 pseudogene 1.	chr4:190962400-190963068	100132380		-57.5		-37.2	100.9
AGMAT.aAug10	AGMAT	gene AGMAT, encoding agmatine ureohydrolase (agmatinase).	chr1:15899148-15911605	79814	UKv4_A_23_P103720;UKv4_A_24_P936171		33.5		-41	UKv4_A_23_P103720		23			###
AGPAT2.aAug10	AGPAT2	gene AGPAT2, encoding 1-acylglycerol-3-phosphate O-acyltransferase 2 (lysophosphatidic acid acyltransferase, beta).	chr9:139567446-139581916	10555	UKv4_A_32_P26103				-26.4
AGPAT3.bAug10	AGPAT3	complex locus AGPAT3, encoding 1-acylglycerol-3-phosphate O-acyltransferase 3.	chr21:45384817-45402258	56894			-44.8		27.9
AGPAT3.dAug10	AGPAT3	complex locus AGPAT3, encoding 1-acylglycerol-3-phosphate O-acyltransferase 3.	chr21:45302425-45402605	56894	UKv4_A_23_P218743				30.8
AGPAT3.fAug10	AGPAT3	complex locus AGPAT3, encoding 1-acylglycerol-3-phosphate O-acyltransferase 3.	chr21:45285030-45407475	56894	UKv4_A_23_P356466					UKv4_A_23_P356466				27.8	###
AGPAT3.gAug10	AGPAT3	complex locus AGPAT3, encoding 1-acylglycerol-3-phosphate O-acyltransferase 3.	chr21:45366831-45401293	56894					32.9
AGPAT3.sAug10-unspliced	AGPAT3	complex locus AGPAT3, encoding 1-acylglycerol-3-phosphate O-acyltransferase 3.	chr21:45401983-45402801	56894					45.6
AGPAT4.aAug10	AGPAT4	complex locus AGPAT4, encoding 1-acylglycerol-3-phosphate O-acyltransferase 4 (lysophosphatidic acid acyltransferase, delta).	chr6:161557141-161694969	56895	UKv4_A_23_P58960	65.5			-53.3	UKv4_A_23_P58960	49.7	-24.4		-29	###
AGPAT4.bAug10	AGPAT4	complex locus AGPAT4, encoding 1-acylglycerol-3-phosphate O-acyltransferase 4 (lysophosphatidic acid acyltransferase, delta).	chr6:161551058-161695208	56895	UKv4_A_23_P58960;UKv4_A_32_P141768	70.6	-33.2	41	-64.4	UKv4_A_23_P58960	49.7	-24.4		-29	##	UKv4_A_32_P141768	62.2	-24.8		-48.7
AGPAT4.eAug10	AGPAT4	complex locus AGPAT4, encoding 1-acylglycerol-3-phosphate O-acyltransferase 4 (lysophosphatidic acid acyltransferase, delta).	chr6:161564988-161575599	56895		38.9	-41	35.4
AGPAT4.fAug10	AGPAT4	complex locus AGPAT4, encoding 1-acylglycerol-3-phosphate O-acyltransferase 4 (lysophosphatidic acid acyltransferase, delta).	chr6:161551010-161695147	56895	UKv4_A_23_P58960;UKv4_A_32_P141768	59.8	-28.8	28.8	-52.4	UKv4_A_23_P58960	49.7	-24.4		-29	##	UKv4_A_32_P141768	62.2	-24.8		-48.7
AGPAT4.gAug10-unspliced	AGPAT4	complex locus AGPAT4, encoding 1-acylglycerol-3-phosphate O-acyltransferase 4 (lysophosphatidic acid acyltransferase, delta).	chr6:161557107-161562653	56895		63.5	-40.3		-32.7
AGPAT4.jAug10	AGPAT4	complex locus AGPAT4, encoding 1-acylglycerol-3-phosphate O-acyltransferase 4 (lysophosphatidic acid acyltransferase, delta).	chr6:161557165-161570465	56895	UKv4_A_23_P58960	37.5	-26.6			UKv4_A_23_P58960	49.7	-24.4		-29	###
AGPAT4.nAug10	AGPAT4	complex locus AGPAT4, encoding 1-acylglycerol-3-phosphate O-acyltransferase 4 (lysophosphatidic acid acyltransferase, delta).	chr6:161574693-161695096	56895		62.3	-47	39.4	-38.7
AGPAT4.rAug10	AGPAT4	complex locus AGPAT4, encoding 1-acylglycerol-3-phosphate O-acyltransferase 4 (lysophosphatidic acid acyltransferase, delta).	chr6:161557107-161695092	56895	UKv4_A_23_P58960	65.1	-47	33.9	-38.5	UKv4_A_23_P58960	49.7	-24.4		-29	###
AGPAT4.tAug10-unspliced	AGPAT4	complex locus AGPAT4, encoding 1-acylglycerol-3-phosphate O-acyltransferase 4 (lysophosphatidic acid acyltransferase, delta).	chr6:161576678-161578133	56895		31.8	-35.9	28.5
AGPAT4.vaAug10	AGPAT4	complex locus AGPAT4, encoding 1-acylglycerol-3-phosphate O-acyltransferase 4 (lysophosphatidic acid acyltransferase, delta).	chr6:161570233-161695093	56895	UKv4_A_23_P329452					UKv4_A_23_P329452	20.2		23.2	-22.3	###
AGPAT5.aAug10	AGPAT5	gene AGPAT5, encoding 1-acylglycerol-3-phosphate O-acyltransferase 5 (lysophosphatidic acid acyltransferase, epsilon).	chr8:6565866-6619024	55326	UKv4_A_23_P216200;UKv4_A_24_P29876				47.9	UKv4_A_23_P216200			-32.8	36.4	###
AGPAT5.eAug10-unspliced	AGPAT5	gene AGPAT5, encoding 1-acylglycerol-3-phosphate O-acyltransferase 5 (lysophosphatidic acid acyltransferase, epsilon).	chr8:6565892-6568091	55326				-61.6	34.9
AGPAT5.jAug10	AGPAT5	gene AGPAT5, encoding 1-acylglycerol-3-phosphate O-acyltransferase 5 (lysophosphatidic acid acyltransferase, epsilon).	chr8:6566382-6588264	55326				-44.2	40.8
AGPAT6.aAug10	AGPAT6	gene AGPAT6, encoding 1-acylglycerol-3-phosphate O-acyltransferase 6 (lysophosphatidic acid acyltransferase, zeta).	chr8:41435722-41482520	137964	UKv4_A_23_P82839;UKv4_A_24_P103686	45.4
AGPAT6.cAug10	AGPAT6	gene AGPAT6, encoding 1-acylglycerol-3-phosphate O-acyltransferase 6 (lysophosphatidic acid acyltransferase, zeta).	chr8:41467787-41479431	137964	UKv4_A_23_P82839;UKv4_A_24_P103686	32.2
AGPAT6.eAug10	AGPAT6	gene AGPAT6, encoding 1-acylglycerol-3-phosphate O-acyltransferase 6 (lysophosphatidic acid acyltransferase, zeta).	chr8:41467333-41478903	137964	UKv4_A_23_P82839;UKv4_A_24_P103686	30.5	-28.1
AGPAT6.fAug10	AGPAT6	gene AGPAT6, encoding 1-acylglycerol-3-phosphate O-acyltransferase 6 (lysophosphatidic acid acyltransferase, zeta).	chr8:41476051-41479116	137964	UKv4_A_24_P103686	54.7	-36	32	-37.6
AGPAT6.gAug10	AGPAT6	gene AGPAT6, encoding 1-acylglycerol-3-phosphate O-acyltransferase 6 (lysophosphatidic acid acyltransferase, zeta).	chr8:41435934-41476496	137964	UKv4_A_23_P82839;UKv4_A_24_P103686	40.7			-32.2
AGPAT6.hAug10-unspliced	AGPAT6	gene AGPAT6, encoding 1-acylglycerol-3-phosphate O-acyltransferase 6 (lysophosphatidic acid acyltransferase, zeta).	chr8:41478308-41478814	137964		38.8	-37.9
AGPAT6.iAug10-unspliced	AGPAT6	gene AGPAT6, encoding 1-acylglycerol-3-phosphate O-acyltransferase 6 (lysophosphatidic acid acyltransferase, zeta).	chr8:41475470-41476687	137964		50.1	-35.7	41.3	-38.4
AGPAT9.aAug10	AGPAT9	gene AGPAT9, encoding 1-acylglycerol-3-phosphate O-acyltransferase 9.	chr4:84457128-84526700	84803	UKv4_A_23_P69810				-55.1	UKv4_A_23_P69810				-38.6	###
AGPAT9.bAug10	AGPAT9	gene AGPAT9, encoding 1-acylglycerol-3-phosphate O-acyltransferase 9.	chr4:84457194-84527028	84803	UKv4_A_23_P69810				-26.6	UKv4_A_23_P69810				-38.6	###
AGPS.aAug10	AGPS	complex locus AGPS, encoding alkylglycerone phosphate synthase.	chr2:178257372-178408570	8540	UKv4_A_32_P27706;UKv4_A_32_P27712					UKv4_A_32_P27706	25.3			-64.7	##	UKv4_A_32_P27712	32.4		27	-69.6
AGPS.fAug10	AGPS	complex locus AGPS, encoding alkylglycerone phosphate synthase.	chr2:178257497-178306471	8540					50.8
AGRN.aAug10	AGRN	complex locus AGRN, encoding agrin.	chr1:955503-991502	375790	UKv4_A_23_P343411;UKv4_A_24_P24819;UKv4_A_24_P358462	76.4	-59.2	63.7	-59.2	UKv4_A_23_P343411	62.2	-45.2	47.5	-44.9	##	UKv4_A_24_P24819	59.9	-41.6	46.9	-43.9	UKv4_A_24_P358462	46.8	-38.1	35.3	-28.8
AGRN.bAug10	AGRN	complex locus AGRN, encoding agrin.	chr1:985009-990230	375790	UKv4_A_24_P358462	91.3	-61.6	62.8	-80.6	UKv4_A_24_P358462	46.8	-38.1	35.3	-28.8	###
AGRN.cAug10	AGRN	complex locus AGRN, encoding agrin.	chr1:985889-989324	375790		90.9	-52.8	62.7	-86.9
AGRN.dAug10	AGRN	complex locus AGRN, encoding agrin.	chr1:987006-991492	375790	UKv4_A_23_P343411;UKv4_A_24_P24819	91.4	-82.7	72.9	-70.3	UKv4_A_23_P343411	62.2	-45.2	47.5	-44.9	##	UKv4_A_24_P24819	59.9	-41.6	46.9	-43.9
AGRN.eAug10	AGRN	complex locus AGRN, encoding agrin.	chr1:986322-989518	375790	UKv4_A_24_P358462	65.1	-76.1	61.8	-30.5	UKv4_A_24_P358462	46.8	-38.1	35.3	-28.8	###
AGRN.fAug10	AGRN	complex locus AGRN, encoding agrin.	chr1:988828-991504	375790		79.5	-45.7	53.8	-72.3
AGRN.gAug10	AGRN	complex locus AGRN, encoding agrin.	chr1:980773-981719	375790		88.2	-55.7	65.5	-76
AGRN.hAug10	AGRN	complex locus AGRN, encoding agrin.	chr1:986853-989343	375790		34.8
AGRN.iAug10	AGRN	complex locus AGRN, encoding agrin.	chr1:986979-990264	375790		83.5	-65.3	55.4	-59.8
AGRN.kAug10	AGRN	complex locus AGRN, encoding agrin.	chr1:982058-983245	375790		82.8	-78.9	67.9	-57.1
AGRN.lAug10	AGRN	complex locus AGRN, encoding agrin.	chr1:986203-987329	375790		76.1	-65.6	62.7	-53.1
AGRN.mAug10	AGRN	complex locus AGRN, encoding agrin.	chr1:982855-983218	375790		47.3		38.8
AGRN.nAug10	AGRN	complex locus AGRN, encoding agrin.	chr1:969486-976105	375790		102.8	-48.2	67	-103.1
AGRP.aAug10	AGRP	gene AGRP, encoding agouti related protein homolog (mouse).	chr16:67516474-67517967	181	UKv4_A_23_P502320	22.8				UKv4_A_23_P502320	29.1				###
AGT.aAug10	AGT	gene AGT, encoding angiotensinogen (serpin peptidase inhibitor, clade A, member 8).	chr1:230838266-230850351	183	UKv4_A_23_P115261	38.4	-40.4	68.8	-33.6	UKv4_A_23_P115261	32.8	-35.5	63.9	-24.5	###
AGT.hAug10-unspliced	AGT	gene AGT, encoding angiotensinogen (serpin peptidase inhibitor, clade A, member 8).	chr1:230838274-230841367	183				53.7
AGTPBP1.kAug10	AGTPBP1	complex locus AGTPBP1, encoding ATP\/GTP binding protein 1.	chr9:88248006-88261389	23287					35
AGTPBP1.nAug10-unspliced	AGTPBP1	complex locus AGTPBP1, encoding ATP\/GTP binding protein 1.	chr9:88261104-88261898	23287		-33.8			57.7
AGTPBP1.oAug10-unspliced	AGTPBP1	complex locus AGTPBP1, encoding ATP\/GTP binding protein 1.	chr9:88164085-88164833	23287		45.8		39.3	-65.4
AGTR1.aAug10	AGTR1	gene AGTR1, encoding angiotensin II receptor, type 1.	chr3:148415659-148460796	185	UKv4_A_23_P166616;UKv4_A_23_P211835	39.6	-33.4	43.9	-32.1	UKv4_A_23_P166616	37.7	-33.2	44.2	-27.1	##	UKv4_A_23_P211835	22.1	-22	35.4	-16.6
AGTRAP.aAug10	AGTRAP	gene AGTRAP, encoding angiotensin II receptor-associated protein.	chr1:11796199-11810509	57085	UKv4_A_23_P158596;UKv4_Hs12854.26				-29.6
AGTRAP.bAug10	AGTRAP	gene AGTRAP, encoding angiotensin II receptor-associated protein.	chr1:11796142-11810827	57085	UKv4_A_23_P158596;UKv4_Hs12854.26				-28.2
AGTRAP.cAug10	AGTRAP	gene AGTRAP, encoding angiotensin II receptor-associated protein.	chr1:11796207-11810541	57085	UKv4_A_23_P158596;UKv4_Hs12854.26				-33.1
AGXT.aAug10	AGXT	complex locus AGXT, encoding alanine-glyoxylate aminotransferase.	chr2:241807896-241818537	189	UKv4_A_23_P83590	-42.9			59.3	UKv4_A_23_P83590			30.3		###
AGXT2L1.fAug10	AGXT2L1	gene AGXT2L1, encoding alanine-glyoxylate aminotransferase 2-like 1.	chr4:109663204-109675946	64850	UKv4_A_23_P257231					UKv4_A_23_P257231			26	-23.4	###
AGXT2L2.eAug10	AGXT2L2	complex locus AGXT2L2, encoding alanine-glyoxylate aminotransferase 2-like 2.	chr5:177635642-177659784	85007	UKv4_A_23_P41888	30			-45
AGXT2L2.lAug10	AGXT2L2	complex locus AGXT2L2, encoding alanine-glyoxylate aminotransferase 2-like 2.	chr5:177635502-177658578	85007	UKv4_A_23_P41888		-30.9	28.5
AGXT2L2.nAug10-unspliced	AGXT2L2	complex locus AGXT2L2, encoding alanine-glyoxylate aminotransferase 2-like 2.	chr5:177635496-177639072	85007			-33.5
AGXT2L2.oAug10	AGXT2L2	complex locus AGXT2L2, encoding alanine-glyoxylate aminotransferase 2-like 2.	chr5:177635585-177657949	85007	UKv4_A_23_P41888		-31.1	26.6
AGXT2L2.vaAug10-unspliced	AGXT2L2	complex locus AGXT2L2, encoding alanine-glyoxylate aminotransferase 2-like 2.	chr5:177649356-177650264	85007			-31.6
AHCTF1.eAug10	AHCTF1	complex locus AHCTF1, encoding AT hook containing transcription factor 1.	chr1:247013173-247040575	25909					34.2
AHCTF1.lAug10	AHCTF1	complex locus AHCTF1, encoding AT hook containing transcription factor 1.	chr1:247079616-247095279	25909		-37.2	31.7
AHCY.aAug10	AHCY	complex locus AHCY, encoding adenosylhomocysteinase.	chr20:32868074-32891164	191	UKv4_A_23_P17575;UKv4_A_23_P22086;UKv4_A_24_P57367;UKv4_Hs172673.9	-84.1		-48.9	138.8	UKv4_A_23_P17575	-76.4		-45.5	136.4	##	UKv4_A_23_P22086	-61.7			110.1	UKv4_A_24_P57367	-69.7		-39.6	118.9	UKv4_Hs172673.9	-66.6		-37.8	114.4
AHCY.bAug10	AHCY	complex locus AHCY, encoding adenosylhomocysteinase.	chr20:32868067-32891215	191	UKv4_A_23_P17575;UKv4_A_23_P22086;UKv4_A_24_P57367;UKv4_Hs172673.9	-84.1		-48.9	142.9	UKv4_A_23_P17575	-76.4		-45.5	136.4	##	UKv4_A_23_P22086	-61.7			110.1	UKv4_A_24_P57367	-69.7		-39.6	118.9	UKv4_Hs172673.9	-66.6		-37.8	114.4
AHCY.eAug10	AHCY	complex locus AHCY, encoding adenosylhomocysteinase.	chr20:32881272-32891164	191					50
AHCY.gAug10	AHCY	complex locus AHCY, encoding adenosylhomocysteinase.	chr20:32880178-32891163	191					46.8
AHCY.lAug10-unspliced	AHCY	complex locus AHCY, encoding adenosylhomocysteinase.	chr20:32877279-32878352	191					37.5
AHCYL1.uAug10	AHCYL1	complex locus AHCYL1, encoding adenosylhomocysteinase-like 1.	chr1:110560952-110563747	10768	UKv4_A_24_P11307		-31.1
AHCYL1.vcAug10-unspliced	AHCYL1	complex locus AHCYL1, encoding adenosylhomocysteinase-like 1.	chr1:110563827-110564999	10768			-33.8
AHCYL2.aAug10	AHCYL2	complex locus AHCYL2, encoding adenosylhomocysteinase-like 2.	chr7:128864855-129070051	23382	UKv4_A_23_P252075;UKv4_A_24_P72518	58.6			-90.3	UKv4_A_24_P72518	52.9			-74	###
AHCYL2.bAug10	AHCYL2	complex locus AHCYL2, encoding adenosylhomocysteinase-like 2.	chr7:128864852-129070059	23382	UKv4_A_23_P252075;UKv4_A_24_P72518	38			-68.8	UKv4_A_24_P72518	52.9			-74	###
AHCYL2.hAug10	AHCYL2	complex locus AHCYL2, encoding adenosylhomocysteinase-like 2.	chr7:129062060-129067010	23382	UKv4_A_23_P252075			45	-44.9
AHCYL2.mAug10	AHCYL2	complex locus AHCYL2, encoding adenosylhomocysteinase-like 2.	chr7:129064568-129067457	23382	UKv4_A_23_P252075	26.2
AHCYL2.oAug10-unspliced	AHCYL2	complex locus AHCYL2, encoding adenosylhomocysteinase-like 2.	chr7:129065963-129066559	23382		50.8			-61.5
AHDC1.aAug10	AHDC1	complex locus AHDC1, encoding AT hook, DNA binding motif, containing 1.	chr1:27860814-27930147	27245	UKv4_A_23_P115331;UKv4_A_24_P924999;UKv4_Hs10700.1	62.6			-114	UKv4_A_23_P115331	49.1			-98	##	UKv4_Hs10700.1				-22.6
AHDC1.cAug10	AHDC1	complex locus AHDC1, encoding AT hook, DNA binding motif, containing 1.	chr1:27877603-27930103	27245		72.4		36.9	-101.5
AHDC1.eAug10	AHDC1	complex locus AHDC1, encoding AT hook, DNA binding motif, containing 1.	chr1:27879284-27880910	27245		66.6		39.7	-85.1
AHDC1.fAug10	AHDC1	complex locus AHDC1, encoding AT hook, DNA binding motif, containing 1.	chr1:27878929-27929925	27245		49.9		27.2	-64.7
AHDC1.hAug10	AHDC1	complex locus AHDC1, encoding AT hook, DNA binding motif, containing 1.	chr1:27878179-27930358	27245		48.9		30	-88.4
AHI1.aAug10	AHI1	complex locus AHI1, encoding Abelson helper integration site 1.	chr6:135605109-135818903	54806	UKv4_A_23_P70746;UKv4_A_24_P38143;UKv4_A_24_P943484	80.7		43.7	-120.5	UKv4_A_23_P70746	72.7		33.2	-103.8	##	UKv4_A_24_P38143	78.6		42.7	-106.9	UKv4_A_24_P943484	76.9		35.9	-101.2
AHI1.bAug10	AHI1	complex locus AHI1, encoding Abelson helper integration site 1.	chr6:135605109-135818904	54806	UKv4_A_23_P70746;UKv4_A_24_P213710;UKv4_A_24_P38143;UKv4_A_24_P943484	53.1			-88.1	UKv4_A_23_P70746	72.7		33.2	-103.8	##	UKv4_A_24_P213710	65.3		36.1	-109.8	UKv4_A_24_P38143	78.6		42.7	-106.9	UKv4_A_24_P943484	76.9		35.9	-101.2
AHI1.cAug10	AHI1	complex locus AHI1, encoding Abelson helper integration site 1.	chr6:135605109-135818914	54806	UKv4_A_23_P70746;UKv4_A_24_P213710;UKv4_A_24_P38143;UKv4_A_24_P943484	34.1			-70.3	UKv4_A_23_P70746	72.7		33.2	-103.8	##	UKv4_A_24_P213710	65.3		36.1	-109.8	UKv4_A_24_P38143	78.6		42.7	-106.9	UKv4_A_24_P943484	76.9		35.9	-101.2
AHI1.eAug10	AHI1	complex locus AHI1, encoding Abelson helper integration site 1.	chr6:135604670-135769552	54806	UKv4_A_23_P70746;UKv4_A_24_P38143;UKv4_A_24_P943484	75.8		39.6	-103.8	UKv4_A_23_P70746	72.7		33.2	-103.8	##	UKv4_A_24_P38143	78.6		42.7	-106.9	UKv4_A_24_P943484	76.9		35.9	-101.2
AHI1.gAug10	AHI1	complex locus AHI1, encoding Abelson helper integration site 1.	chr6:135606034-135763822	54806	UKv4_A_23_P70746;UKv4_A_24_P943484	72		45.7	-104.2	UKv4_A_23_P70746	72.7		33.2	-103.8	##	UKv4_A_24_P943484	76.9		35.9	-101.2
AHI1.jAug10	AHI1	complex locus AHI1, encoding Abelson helper integration site 1.	chr6:135623319-135648120	54806		81.6		48.8	-104.7
AHI1.lAug10	AHI1	complex locus AHI1, encoding Abelson helper integration site 1.	chr6:135787488-135818877	54806		67.5		30.5	-113.9
AHI1.mAug10	AHI1	complex locus AHI1, encoding Abelson helper integration site 1.	chr6:135606325-135621955	54806	UKv4_A_24_P943484	91.8	-37.1	61.8	-110	UKv4_A_24_P943484	76.9		35.9	-101.2	###
AHI1.nAug10	AHI1	complex locus AHI1, encoding Abelson helper integration site 1.	chr6:135606430-135625150	54806	UKv4_A_24_P943484	86.9		55.8	-111.3	UKv4_A_24_P943484	76.9		35.9	-101.2	###
AHI1.oAug10-unspliced	AHI1	complex locus AHI1, encoding Abelson helper integration site 1.	chr6:135811597-135815682	54806		54			-58.9
AHI1.pAug10	AHI1	complex locus AHI1, encoding Abelson helper integration site 1.	chr6:135605125-135623140	54806	UKv4_A_24_P38143;UKv4_A_24_P943484	91.9	-38.7	64	-100.3	UKv4_A_24_P38143	78.6		42.7	-106.9	##	UKv4_A_24_P943484	76.9		35.9	-101.2
AHI1.qAug10-unspliced	AHI1	complex locus AHI1, encoding Abelson helper integration site 1.	chr6:135606430-135608621	54806		74.4	-25	40.7	-72.7
AHI1.rAug10	AHI1	complex locus AHI1, encoding Abelson helper integration site 1.	chr6:135606434-135613690	54806	UKv4_A_24_P943484	74.4		53.1	-100.8	UKv4_A_24_P943484	76.9		35.9	-101.2	###
AHI1.sAug10	AHI1	complex locus AHI1, encoding Abelson helper integration site 1.	chr6:135811600-135816778	54806		30.7			-49.4
AHI1.vaAug10	AHI1	complex locus AHI1, encoding Abelson helper integration site 1.	chr6:135606435-135621671	54806	UKv4_A_24_P943484	53.8			-73.3	UKv4_A_24_P943484	76.9		35.9	-101.2	###
AHI1.vbAug10	AHI1	complex locus AHI1, encoding Abelson helper integration site 1.	chr6:135813390-135818877	54806	UKv4_A_24_P213710	55.2			-86.5	UKv4_A_24_P213710	65.3		36.1	-109.8	###
AHNAK.aAug10	AHNAK	gene AHNAK, encoding AHNAK nucleoprotein.	chr11:62283370-62314332	79026	UKv4_A_23_P127789;UKv4_A_23_P426636;UKv4_A_24_P912684;UKv4_A_24_P943393	31.2		31.7	-46.1	UKv4_A_23_P127789	27.4		21.8	-43.1	##	UKv4_A_23_P426636	31		30.4	-38.6	UKv4_A_24_P912684				-19.6	UKv4_A_24_P943393	37.3		31.8	-45.8
AHNAK.bAug10	AHNAK	gene AHNAK, encoding AHNAK nucleoprotein.	chr11:62201019-62284830	79026	UKv4_A_23_P21363		52.1		-55.7	UKv4_A_23_P21363		44.8		-49.9	###
AHNAK2.aAug10	AHNAK2	gene AHNAK2, encoding AHNAK nucleoprotein 2.	chr14:105403587-105444694	113146	UKv4_A_23_P311912;UKv4_A_24_P178618;UKv4_A_24_P273253		26		-39.1	UKv4_A_23_P311912				-29.7	##	UKv4_A_24_P273253				-31.5
AHR.aAug10	AHR	gene AHR, encoding aryl hydrocarbon receptor.	chr7:17338277-17385775	196	UKv4_A_23_P215566	43.8			-62.2	UKv4_A_23_P215566	40.8			-66.7	###
AHR.eAug10-unspliced	AHR	gene AHR, encoding aryl hydrocarbon receptor.	chr7:17382031-17382702	196		67			-61.5
AHSA1.aAug10	AHSA1	complex locus AHSA1, encoding AHA1, activator of heat shock 90kDa protein ATPase homolog 1 (yeast).	chr14:77924381-77935815	10598	UKv4_A_23_P117599	-40.2			48.9	UKv4_A_23_P117599				36.5	###
AHSA1.dAug10	AHSA1	complex locus AHSA1, encoding AHA1, activator of heat shock 90kDa protein ATPase homolog 1 (yeast).	chr14:77926043-77934655	10598	UKv4_A_23_P117599				35.6	UKv4_A_23_P117599				36.5	###
AHSA1.eAug10	AHSA1	complex locus AHSA1, encoding AHA1, activator of heat shock 90kDa protein ATPase homolog 1 (yeast).	chr14:77924559-77929927	10598	UKv4_A_23_P117599				32.1	UKv4_A_23_P117599				36.5	###
AHSA1.lAug10-unspliced	AHSA1	complex locus AHSA1, encoding AHA1, activator of heat shock 90kDa protein ATPase homolog 1 (yeast).	chr14:77928789-77929460	10598					36.7
AHSA1.mAug10	AHSA1	complex locus AHSA1, encoding AHA1, activator of heat shock 90kDa protein ATPase homolog 1 (yeast).	chr14:77924381-77926555	10598					41.8
AHSA2.hAug10	AHSA2	complex locus AHSA2, encoding AHA1, activator of heat shock 90kDa protein ATPase homolog 2 (yeast).	chr2:61408485-61414370	130872	UKv4_A_23_P372467	30.4				UKv4_A_23_P372467	22				###
AHSA2.oAug10	AHSA2	complex locus AHSA2, encoding AHA1, activator of heat shock 90kDa protein ATPase homolog 2 (yeast).	chr2:61404567-61414058	130872	UKv4_A_23_P372467	22.4				UKv4_A_23_P372467	22				###
AHSA2.qAug10-unspliced	AHSA2	complex locus AHSA2, encoding AHA1, activator of heat shock 90kDa protein ATPase homolog 2 (yeast).	chr2:61412432-61412947	130872		41.3			-32
AHSG.aAug10	AHSG	gene AHSG, encoding alpha-2-HS-glycoprotein.	chr3:186330855-186339089	197	UKv4_A_23_P155509;UKv4_A_23_P155514	-48.7		34.7		UKv4_A_23_P155509			31.1		##	UKv4_A_23_P155514			30.7
AHSG.bAug10	AHSG	gene AHSG, encoding alpha-2-HS-glycoprotein.	chr3:186330712-186339107	197	UKv4_A_23_P155509;UKv4_A_23_P155514			31.4		UKv4_A_23_P155509			31.1		##	UKv4_A_23_P155514			30.7
AHSG.eAug10	AHSG	gene AHSG, encoding alpha-2-HS-glycoprotein.	chr3:186330850-186338090	197				28.4
AIDA.bAug10	AIDA	gene AIDA, encoding axin interactor, dorsalization associated.	chr1:222833829-222886594	64853					-45.3
AIDA.kAug10-unspliced	AIDA	gene AIDA, encoding axin interactor, dorsalization associated.	chr1:222832209-222837501	64853	UKv4_A_32_P425876	54.7			-92.4	UKv4_A_32_P425876	52		25.8	-93.7	###
AIDA.lAug10	AIDA	gene AIDA, encoding axin interactor, dorsalization associated.	chr1:222841355-222886085	64853	UKv4_A_23_P97457				-55.8
AIF1.aAug10	AIF1	complex locus AIF1, encoding allograft inflammatory factor 1.	chr6:31582996-31584803	199	UKv4_A_23_P214627				-69.8	UKv4_A_23_P214627				-63.5	###
AIF1.bAug10	AIF1	complex locus AIF1, encoding allograft inflammatory factor 1.	chr6:31582985-31584801	199	UKv4_A_23_P214627	35.9		30	-73.7	UKv4_A_23_P214627				-63.5	###
AIF1.cAug10	AIF1	complex locus AIF1, encoding allograft inflammatory factor 1.	chr6:31582989-31584796	199	UKv4_A_23_P214627	31.8		31.8	-60.2	UKv4_A_23_P214627				-63.5	###
AIF1.dAug10	AIF1	complex locus AIF1, encoding allograft inflammatory factor 1.	chr6:31583768-31584801	199	UKv4_A_23_P214627				-49.3	UKv4_A_23_P214627				-63.5	###
AIF1L.aAug10	AIF1L	complex locus AIF1L, encoding allograft inflammatory factor 1-like.	chr9:133971976-133995700	83543			-37.5
AIF1L.bAug10	AIF1L	complex locus AIF1L, encoding allograft inflammatory factor 1-like.	chr9:133978190-133996399	83543			-38.4
AIF1L.cAug10	AIF1L	complex locus AIF1L, encoding allograft inflammatory factor 1-like.	chr9:133971863-133998539	83543	UKv4_A_23_P392384;UKv4_A_23_P94380		-34.1			UKv4_A_23_P392384		-26.8			##	UKv4_A_23_P94380		-26.5
AIF1L.dAug10	AIF1L	complex locus AIF1L, encoding allograft inflammatory factor 1-like.	chr9:133971923-133993289	83543			-25.4
AIFM1.fAug10	AIFM1	complex locus AIFM1, encoding apoptosis-inducing factor, mitochondrion-associated, 1.	chrX:129263337-129272015	9131	UKv4_A_23_P72537;UKv4_Hs18720.2				-25.1
AIFM3andLZTR1.eAug10	AIFM3andLZTR1	complex locus AIFM3andLZTR1, encoding leucine-zipper-like transcription regulator 1 and apoptosis-inducing factor, mitochondrion-associated, 3.	chr22:21321448-21335649	8216;150209	UKv4_A_23_P258194		31.3			UKv4_A_23_P258194		27.1			###
AIFM3andLZTR1.fAug10	AIFM3andLZTR1	complex locus AIFM3andLZTR1, encoding leucine-zipper-like transcription regulator 1 and apoptosis-inducing factor, mitochondrion-associated, 3.	chr22:21319418-21335649	8216;150209	UKv4_A_23_P258194		22.1			UKv4_A_23_P258194		27.1			###
AIFM3andLZTR1.nAug10	AIFM3andLZTR1	complex locus AIFM3andLZTR1, encoding leucine-zipper-like transcription regulator 1 and apoptosis-inducing factor, mitochondrion-associated, 3.	chr22:21336559-21348558	8216;150209		23.9		30.8	-36.4
AIFM3andLZTR1.oAug10	AIFM3andLZTR1	complex locus AIFM3andLZTR1, encoding leucine-zipper-like transcription regulator 1 and apoptosis-inducing factor, mitochondrion-associated, 3.	chr22:21348950-21353274	8216;150209	UKv4_A_23_P57401	31.6			-44.7
AIFM3andLZTR1.tAug10	AIFM3andLZTR1	complex locus AIFM3andLZTR1, encoding leucine-zipper-like transcription regulator 1 and apoptosis-inducing factor, mitochondrion-associated, 3.	chr22:21330362-21335649	8216;150209					-22.2
AIFM3andLZTR1.vjAug10	AIFM3andLZTR1	complex locus AIFM3andLZTR1, encoding leucine-zipper-like transcription regulator 1 and apoptosis-inducing factor, mitochondrion-associated, 3.	chr22:21348972-21353311	8216;150209	UKv4_A_23_P57401	41.5		35.4	-57.6
AIFM3andLZTR1.vlAug10-unspliced	AIFM3andLZTR1	complex locus AIFM3andLZTR1, encoding leucine-zipper-like transcription regulator 1 and apoptosis-inducing factor, mitochondrion-associated, 3.	chr22:21340352-21341172	8216;150209				30
AIG1.eAug10	AIG1	complex locus AIG1, encoding androgen-induced 1 and similar to presenilin associated, rhomboid-like isoform 1 preproprotein.	chr6:143382039-143657082	51390;100131471		40.8			-39.3
AIG1.oAug10	AIG1	complex locus AIG1, encoding androgen-induced 1 and similar to presenilin associated, rhomboid-like isoform 1 preproprotein.	chr6:143655835-143661439	51390;100131471	UKv4_A_23_P93431	27			-38.8
AIG1.rAug10	AIG1	complex locus AIG1, encoding androgen-induced 1 and similar to presenilin associated, rhomboid-like isoform 1 preproprotein.	chr6:143382039-143382743	51390;100131471					46.6
AIM1.aAug10	AIM1	complex locus AIM1, encoding absent in melanoma 1.	chr6:106808684-107018335	202	UKv4_A_23_P70785;UKv4_Hs457783.2	36.3			-72.2	UKv4_A_23_P70785	32.4			-66.9	##	UKv4_Hs457783.2	31.6			-73.2
AIM1.eAug10	AIM1	complex locus AIM1, encoding absent in melanoma 1.	chr6:107005940-107016816	202		29.4	-33.7	33.2
AIM1.gAug10-unspliced	AIM1	complex locus AIM1, encoding absent in melanoma 1.	chr6:107003683-107004443	202		42.3		40.8	-63.9
AIM1L.aAug10	AIM1L	complex locus AIM1L, encoding absent in melanoma 1-like.	chr1:26648351-26680616	55057	UKv4_A_23_P360329;UKv4_A_24_P308229;UKv4_A_24_P68358	-58.2	89.4	-40.7		UKv4_A_23_P360329	-55.3	91.7	-40.2	-15.8	##	UKv4_A_24_P308229		48.4		-24.1	UKv4_A_24_P68358		23.9		-19.5
AIM2.aAug10	AIM2	complex locus AIM2, encoding absent in melanoma 2 and RAD1 homolog (S. pombe) pseudogene.	chr1:159032041-159046691	9447;100129690	UKv4_A_32_P44394		47.4		-44.7	UKv4_A_32_P44394		36.5		-42.8	###
AIMP1.aAug10	AIMP1	gene AIMP1, encoding aminoacyl tRNA synthetase complex-interacting multifunctional protein 1.	chr4:107237668-107270379	9255	UKv4_A_23_P121686;UKv4_A_24_P354523;UKv4_Hs333513.4				66.8	UKv4_A_23_P121686	-27.9			62.3	##	UKv4_A_24_P354523				28	UKv4_Hs333513.4				53.5
AIMP1.bAug10	AIMP1	gene AIMP1, encoding aminoacyl tRNA synthetase complex-interacting multifunctional protein 1.	chr4:107239802-107268924	9255	UKv4_A_23_P121686;UKv4_Hs333513.4				68.9	UKv4_A_23_P121686	-27.9			62.3	##	UKv4_Hs333513.4				53.5
AIMP1.fAug10	AIMP1	gene AIMP1, encoding aminoacyl tRNA synthetase complex-interacting multifunctional protein 1.	chr4:107237731-107258098	9255	UKv4_Hs333513.4	-28.8			41.3	UKv4_Hs333513.4				53.5	###
AIMP1.jAug10-unspliced	AIMP1	gene AIMP1, encoding aminoacyl tRNA synthetase complex-interacting multifunctional protein 1.	chr4:107237510-107239566	9255					58
AIMP2.aAug10	AIMP2	gene AIMP2, encoding aminoacyl tRNA synthetase complex-interacting multifunctional protein 2.	chr7:6048877-6064441	7965	UKv4_A_23_P70991				60.2	UKv4_A_23_P70991	-30.1			66.2	###
AIMP2.bAug10	AIMP2	gene AIMP2, encoding aminoacyl tRNA synthetase complex-interacting multifunctional protein 2.	chr7:6048893-6063298	7965	UKv4_A_23_P70991	-42.1			58.9	UKv4_A_23_P70991	-30.1			66.2	###
AIMP2.cAug10	AIMP2	gene AIMP2, encoding aminoacyl tRNA synthetase complex-interacting multifunctional protein 2.	chr7:6048929-6063456	7965	UKv4_A_23_P70991	-28			57.6	UKv4_A_23_P70991	-30.1			66.2	###
AIP.aAug10	AIP	gene AIP, encoding aryl hydrocarbon receptor interacting protein.	chr11:67250497-67258582	9049	UKv4_A_23_P75380;UKv4_A_24_P38865	-40.7				UKv4_A_23_P75380	-31.5		-39.7	33.4	##	UKv4_A_24_P38865	-32.6		-38.4	35.8
AIP.eAug10	AIP	gene AIP, encoding aryl hydrocarbon receptor interacting protein.	chr11:67250511-67258574	9049	UKv4_A_23_P75380;UKv4_A_24_P38865	-43.7	24.1		42.7	UKv4_A_23_P75380	-31.5		-39.7	33.4	##	UKv4_A_24_P38865	-32.6		-38.4	35.8
AIP.hAug10	AIP	gene AIP, encoding aryl hydrocarbon receptor interacting protein.	chr11:67250514-67258459	9049	UKv4_A_23_P75380;UKv4_A_24_P38865		35.7			UKv4_A_23_P75380	-31.5		-39.7	33.4	##	UKv4_A_24_P38865	-32.6		-38.4	35.8
AIRE.aAug10	AIRE	gene AIRE, encoding autoimmune regulator.	chr21:45705763-45718102	326	UKv4_A_23_P68740		-26.4
AIRE.eAug10	AIRE	gene AIRE, encoding autoimmune regulator.	chr21:45705729-45718529	326	UKv4_A_23_P68740		-25.8
AK2.bAug10	AK2	gene AK2, encoding adenylate kinase 2.	chr1:33475523-33502427	204	UKv4_A_23_P200404;UKv4_A_24_P179903;UKv4_A_24_P500891		36.6		-57.8	UKv4_A_23_P200404				25.4	##	UKv4_A_24_P179903	-26.7			37.5
AK2.cAug10	AK2	gene AK2, encoding adenylate kinase 2.	chr1:33473586-33502495	204	UKv4_A_24_P500891		38.5		-73.3
AK2.eAug10	AK2	gene AK2, encoding adenylate kinase 2.	chr1:33479501-33502463	204		33.5			-36.3
AK2.iAug10	AK2	gene AK2, encoding adenylate kinase 2.	chr1:33484653-33502491	204			32.3		-21.2
AK3.fAug10-unspliced	AK3	gene AK3, encoding adenylate kinase 3.	chr9:4739491-4741258	50808		-42.7			35.5
AK3P1.aAug10-unspliced	AK3P1	gene AK3P1, encoding adenylate kinase 3 pseudogene 1.	chr17:29672333-29674073	206					-36.2
AK4.cAug10	AK4	gene AK4, encoding adenylate kinase 4.	chr1:65613232-65697828	205	UKv4_A_24_P789425					UKv4_A_24_P789425	23.7				###
AK5.aAug10	AK5	complex locus AK5, encoding adenylate kinase 5.	chr1:77747657-78026101	26289	UKv4_A_23_P200015;UKv4_A_24_P342632	83.6		31.4	-105.7	UKv4_A_23_P200015	65.9			-76.9	##	UKv4_A_24_P342632	84.4		36.2	-98
AK5.cAug10	AK5	complex locus AK5, encoding adenylate kinase 5.	chr1:77747697-77780745	26289		53.2			-61.6
AK5.lAug10-unspliced	AK5	complex locus AK5, encoding adenylate kinase 5.	chr1:78020661-78024414	26289		98.8	-33.6	37.4	-92.4
AK7.aAug10	AK7	complex locus AK7, encoding adenylate kinase 7.	chr14:96858471-96955764	122481	UKv4_A_23_P105963	34.1	44.2		-93.2	UKv4_A_23_P105963		24.7		-66.4	###
AK7.fAug10	AK7	complex locus AK7, encoding adenylate kinase 7.	chr14:96858471-96865899	122481		30.2	53.9		-82.4
AKAP1.aAug10	AKAP1	complex locus AKAP1, encoding A kinase (PRKA) anchor protein 1.	chr17:55163079-55197931	8165					37.7
AKAP1.eAug10	AKAP1	complex locus AKAP1, encoding A kinase (PRKA) anchor protein 1.	chr17:55162555-55198710	8165	UKv4_A_32_P132438				44.6	UKv4_A_32_P132438				44.3	###
AKAP10.hAug10	AKAP10	complex locus AKAP10, encoding A kinase (PRKA) anchor protein 10.	chr17:19861735-19867005	11216		-36.7			49
AKAP10.lAug10-unspliced	AKAP10	complex locus AKAP10, encoding A kinase (PRKA) anchor protein 10.	chr17:19808661-19809952	11216		49.3	-27.7
AKAP10.nAug10-unspliced	AKAP10	complex locus AKAP10, encoding A kinase (PRKA) anchor protein 10.	chr17:19812086-19812634	11216		22.8
AKAP11.aAug10	AKAP11	gene AKAP11, encoding A kinase (PRKA) anchor protein 11.	chr13:42846289-42897402	11215	UKv4_A_23_P204929					UKv4_A_23_P204929	35.8				###
AKAP11.cAug10	AKAP11	gene AKAP11, encoding A kinase (PRKA) anchor protein 11.	chr13:42877467-42893511	11215		26.6			-47.8
AKAP11.jAug10-unspliced	AKAP11	gene AKAP11, encoding A kinase (PRKA) anchor protein 11.	chr13:42884084-42884735	11215	UKv4_A_23_P418477					UKv4_A_23_P418477	42.8	-34.4	44.4	-27.8	###
AKAP12.bAug10	AKAP12	complex locus AKAP12, encoding A kinase (PRKA) anchor protein 12.	chr6:151561134-151679692	9590	UKv4_A_23_P111311;UKv4_A_23_P214897;UKv4_A_32_P152437	35.8				UKv4_A_23_P214897	29.6				###
AKAP12.cAug10	AKAP12	complex locus AKAP12, encoding A kinase (PRKA) anchor protein 12.	chr6:151646667-151679692	9590	UKv4_A_23_P111311;UKv4_A_23_P214897;UKv4_A_32_P152437			30.6		UKv4_A_23_P214897	29.6				###
AKAP12.eAug10-unspliced	AKAP12	complex locus AKAP12, encoding A kinase (PRKA) anchor protein 12.	chr6:151561524-151562961	9590		33.4			-39
AKAP12.fAug10	AKAP12	complex locus AKAP12, encoding A kinase (PRKA) anchor protein 12.	chr6:151561536-151645926	9590		25.2
AKAP12.hAug10-unspliced	AKAP12	complex locus AKAP12, encoding A kinase (PRKA) anchor protein 12.	chr6:151674543-151675665	9590		51.1	-42.6
AKAP13.gAug10	AKAP13	complex locus AKAP13, encoding A kinase (PRKA) anchor protein 13.	chr15:86162582-86270645	11214	UKv4_A_24_P155761					UKv4_A_24_P155761		-22.6			###
AKAP13.mAug10	AKAP13	complex locus AKAP13, encoding A kinase (PRKA) anchor protein 13.	chr15:85923871-86080236	11214					35.4
AKAP13.pAug10	AKAP13	complex locus AKAP13, encoding A kinase (PRKA) anchor protein 13.	chr15:86285226-86288598	11214	UKv4_A_23_P137276		-25.7
AKAP13.sAug10	AKAP13	complex locus AKAP13, encoding A kinase (PRKA) anchor protein 13.	chr15:86290835-86292590	11214	UKv4_A_24_P142095					UKv4_A_24_P142095		-24.3			###
AKAP3.aAug10	AKAP3	gene AKAP3, encoding A kinase (PRKA) anchor protein 3.	chr12:4724735-4758213	10566	UKv4_A_23_P14035		31.5		-49.4	UKv4_A_23_P14035				-32.9	###
AKAP4.aAug10	AKAP4	complex locus AKAP4, encoding A kinase (PRKA) anchor protein 4.	chrX:49955411-49965689	8852	UKv4_A_23_P11081			70.4	-67.3	UKv4_A_23_P11081	34.7		61.2	-75.5	###
AKAP5.aAug10	AKAP5	gene AKAP5, encoding A kinase (PRKA) anchor protein 5.	chr14:64932220-64941221	9495	UKv4_A_23_P106103		41.9
AKAP6.aAug10	AKAP6	complex locus AKAP6, encoding A kinase (PRKA) anchor protein 6.	chr14:32798479-33302270	9472	UKv4_A_23_P14343;UKv4_A_23_P14351;UKv4_A_32_P502567	39			-58	UKv4_A_23_P14343	51.6			-60.4	##	UKv4_A_23_P14351	57.2			-65.5	UKv4_A_32_P502567	35.7			-43.2
AKAP6.bAug10	AKAP6	complex locus AKAP6, encoding A kinase (PRKA) anchor protein 6.	chr14:32798556-33203818	9472					44
AKAP6.jAug10	AKAP6	complex locus AKAP6, encoding A kinase (PRKA) anchor protein 6.	chr14:32902377-32908934	9472		-29.6	26.8
AKAP6.nAug10-unspliced	AKAP6	complex locus AKAP6, encoding A kinase (PRKA) anchor protein 6.	chr14:33301583-33303524	9472		57.8			-62.8
AKAP7.aAug10	AKAP7	complex locus AKAP7, encoding A kinase (PRKA) anchor protein 7.	chr6:131456820-131604290	9465		57.9	-33.2	84.8	-75.7
AKAP7.bAug10	AKAP7	complex locus AKAP7, encoding A kinase (PRKA) anchor protein 7.	chr6:131456871-131604675	9465	UKv4_A_23_P259594	67.3	-38.1	91	-86.8	UKv4_A_23_P259594	61	-33.3	86.5	-80.7	###
AKAP7.gAug10	AKAP7	complex locus AKAP7, encoding A kinase (PRKA) anchor protein 7.	chr6:131571504-131604673	9465	UKv4_A_23_P259594	47.6	-30.7	82.6	-67.9	UKv4_A_23_P259594	61	-33.3	86.5	-80.7	###
AKAP7.iAug10	AKAP7	complex locus AKAP7, encoding A kinase (PRKA) anchor protein 7.	chr6:131571419-131604673	9465	UKv4_A_23_P259594	61.6	-40.5	91.9	-78.1	UKv4_A_23_P259594	61	-33.3	86.5	-80.7	###
AKAP8.dAug10	AKAP8	complex locus AKAP8, encoding A kinase (PRKA) anchor protein 8.	chr19:15480089-15490609	10270				36
AKAP8.eAug10-unspliced	AKAP8	complex locus AKAP8, encoding A kinase (PRKA) anchor protein 8.	chr19:15483169-15484208	10270				29
AKAP8L.cAug10	AKAP8L	complex locus AKAP8L, encoding A kinase (PRKA) anchor protein 8-like.	chr19:15490862-15529801	26993	UKv4_A_23_P153767	-36.9			76.4
AKAP8L.eAug10	AKAP8L	complex locus AKAP8L, encoding A kinase (PRKA) anchor protein 8-like.	chr19:15490862-15529799	26993	UKv4_A_23_P153767		-31.2
AKAP8L.fAug10	AKAP8L	complex locus AKAP8L, encoding A kinase (PRKA) anchor protein 8-like.	chr19:15490862-15529779	26993			-32.4
AKAP8L.kAug10	AKAP8L	complex locus AKAP8L, encoding A kinase (PRKA) anchor protein 8-like.	chr19:15492220-15509577	26993		28.2	-40.6	30
AKAP8L.oAug10	AKAP8L	complex locus AKAP8L, encoding A kinase (PRKA) anchor protein 8-like.	chr19:15507967-15509214	26993			-31.3
AKAP8L.qAug10	AKAP8L	complex locus AKAP8L, encoding A kinase (PRKA) anchor protein 8-like.	chr19:15513841-15529838	26993			-30.6
AKAP8L.tAug10-unspliced	AKAP8L	complex locus AKAP8L, encoding A kinase (PRKA) anchor protein 8-like.	chr19:15492442-15493518	26993		30	-40.2	28.3
AKAP9.bAug10	AKAP9	complex locus AKAP9, encoding A kinase (PRKA) anchor protein (yotiao) 9.	chr7:91570183-91739987	10142	UKv4_A_23_P309261		34.7
AKAP9.eAug10	AKAP9	complex locus AKAP9, encoding A kinase (PRKA) anchor protein (yotiao) 9.	chr7:91570230-91671095	10142	UKv4_A_23_P123108					UKv4_A_23_P123108				-23.1	###
AKAP9.jAug10	AKAP9	complex locus AKAP9, encoding A kinase (PRKA) anchor protein (yotiao) 9.	chr7:91727468-91737178	10142		47.2			-38.6
AKAP9.qAug10-unspliced	AKAP9	complex locus AKAP9, encoding A kinase (PRKA) anchor protein (yotiao) 9.	chr7:91737007-91739981	10142		56.6			-47
AKAP9.tAug10	AKAP9	complex locus AKAP9, encoding A kinase (PRKA) anchor protein (yotiao) 9.	chr7:91715508-91719219	10142	UKv4_A_24_P916797					UKv4_A_24_P916797	18.2	-23.7	34.4		###
AKAP9.uAug10-unspliced	AKAP9	complex locus AKAP9, encoding A kinase (PRKA) anchor protein (yotiao) 9.	chr7:91734655-91735395	10142		35.5
AKAP9.vaAug10	AKAP9	complex locus AKAP9, encoding A kinase (PRKA) anchor protein (yotiao) 9.	chr7:91736252-91737863	10142		37.2			-35.8
AKD1.aAug10	AKD1	complex locus AKD1, encoding adenylate kinase domain containing 1.	chr6:109814059-110012387	221264	UKv4_A_23_P392476;UKv4_A_32_P36341	38.1				UKv4_A_23_P392476	37.8	-53.7	36.8		##	UKv4_A_32_P36341	27.5	-40.7
AKD1.cAug10	AKD1	complex locus AKD1, encoding adenylate kinase domain containing 1.	chr6:109952399-110012387	221264	UKv4_A_23_P348749;UKv4_A_32_P36341	37.8			-44.2	UKv4_A_23_P348749	27.9			-36.9	##	UKv4_A_32_P36341	27.5	-40.7
AKD1.eAug10	AKD1	complex locus AKD1, encoding adenylate kinase domain containing 1.	chr6:109848831-109871740	221264		34.6	-32	38.4
AKD1.jAug10-unspliced	AKD1	complex locus AKD1, encoding adenylate kinase domain containing 1.	chr6:109933085-109934007	221264		39.9
AKIRIN1.aAug10	AKIRIN1	gene AKIRIN1, encoding akirin 1.	chr1:39456895-39471737	79647	UKv4_A_23_P256142;UKv4_A_23_P256148;UKv4_Hs23767.2		38.8		-89.7	UKv4_A_23_P256142	32.1			-89.2	##	UKv4_A_23_P256148				-84.2	UKv4_Hs23767.2		21.1		-84.8
AKIRIN1.eAug10	AKIRIN1	gene AKIRIN1, encoding akirin 1.	chr1:39462384-39470979	79647	UKv4_A_23_P256142;UKv4_A_23_P256148;UKv4_Hs23767.2	41.5		37.8	-76.3	UKv4_A_23_P256142	32.1			-89.2	##	UKv4_A_23_P256148				-84.2	UKv4_Hs23767.2		21.1		-84.8
AKIRIN1.gAug10-unspliced	AKIRIN1	gene AKIRIN1, encoding akirin 1.	chr1:39469305-39470102	79647		31.7			-27
AKIRIN2andNCRNA00120.bAug10	AKIRIN2andNCRNA00120	complex locus AKIRIN2andNCRNA00120, encoding akirin 2 and non-protein coding RNA 120.	chr6:88384400-88411974	55122;55389	UKv4_A_23_P428819;UKv4_A_23_P428827	28.8
AKIRIN2andNCRNA00120.cAug10-unspliced	AKIRIN2andNCRNA00120	complex locus AKIRIN2andNCRNA00120, encoding akirin 2 and non-protein coding RNA 120.	chr6:88408121-88411153	55122;55389	UKv4_A_23_P19243				34.2
AKIRIN2andNCRNA00120.eAug10-unspliced	AKIRIN2andNCRNA00120	complex locus AKIRIN2andNCRNA00120, encoding akirin 2 and non-protein coding RNA 120.	chr6:88387511-88388619	55122;55389		48.4	-33.5	30	-34.3
AKIRIN2andNCRNA00120.hAug10-unspliced	AKIRIN2andNCRNA00120	complex locus AKIRIN2andNCRNA00120, encoding akirin 2 and non-protein coding RNA 120.	chr6:88384969-88385385	55122;55389		30.1
AKNA.aAug10	AKNA	complex locus AKNA, encoding AT-hook transcription factor.	chr9:117098445-117143748	80709	UKv4_A_23_P71948;UKv4_Hs159578.1				-31.2
AKNA.bAug10	AKNA	complex locus AKNA, encoding AT-hook transcription factor.	chr9:117098418-117150243	80709	UKv4_A_23_P71948;UKv4_Hs159578.1				-51.1
AKNA.cAug10	AKNA	complex locus AKNA, encoding AT-hook transcription factor.	chr9:117094679-117160783	80709	UKv4_A_23_P71948;UKv4_Hs159578.1				-44.8
AKNA.gAug10	AKNA	complex locus AKNA, encoding AT-hook transcription factor.	chr9:117121367-117150361	80709	UKv4_A_24_P912439				-30.5	UKv4_A_24_P912439	16.6			-24.4	###
AKNA.mAug10	AKNA	complex locus AKNA, encoding AT-hook transcription factor.	chr9:117098414-117119170	80709	UKv4_A_23_P71948;UKv4_Hs159578.1	34.8			-39.4
AKNA.oAug10-unspliced	AKNA	complex locus AKNA, encoding AT-hook transcription factor.	chr9:117098479-117099985	80709		26.4			-36
AKNA.pAug10-unspliced	AKNA	complex locus AKNA, encoding AT-hook transcription factor.	chr9:117112717-117115466	80709		37.1			-31.4
AKR1A1.iAug10	AKR1A1	complex locus AKR1A1, encoding aldo-keto reductase family 1, member A1 (aldehyde reductase).	chr1:46016551-46035685	10327	UKv4_A_24_P79750;UKv4_A_24_P79755				29.7
AKR1B1.fAug10	AKR1B1	complex locus AKR1B1, encoding aldo-keto reductase family 1, member B1 (aldose reductase).	chr7:134134087-134143894	231		36.5	-27.3	38.2	-30.8
AKR1B1.kAug10-unspliced	AKR1B1	complex locus AKR1B1, encoding aldo-keto reductase family 1, member B1 (aldose reductase).	chr7:134127108-134129401	231		32.9	-36.9
AKR1B1.lAug10	AKR1B1	complex locus AKR1B1, encoding aldo-keto reductase family 1, member B1 (aldose reductase).	chr7:134132708-134762541	231		38	-31.8
AKR1B1.oAug10-unspliced	AKR1B1	complex locus AKR1B1, encoding aldo-keto reductase family 1, member B1 (aldose reductase).	chr7:134129609-134130174	231		33.8	-40.3
AKR1B10.gAug10	AKR1B10	gene AKR1B10, encoding aldo-keto reductase family 1, member B10 (aldose reductase).	chr7:134222365-134226158	57016	UKv4_A_24_P129341					UKv4_A_24_P129341			34.6		###
AKR1B1P3.aAug10-unspliced	AKR1B1P3	gene AKR1B1P3, encoding aldo-keto reductase family 1, member B1 pseudogene 3.	chr11:16504894-16506258	729347	UKv4_A_24_P409440					UKv4_A_24_P409440				-16.7	###
AKR1C2.aAug10	AKR1C2	complex locus AKR1C2, encoding aldo-keto reductase family 1, member C2 (dihydrodiol dehydrogenase 2\; bile acid binding protein\; 3-alpha hydroxysteroid dehydrogenase, type III).	chr10:5031966-5060195	1646;100134257		79	-26.6		-75.7
AKR1C2.bAug10	AKR1C2	complex locus AKR1C2, encoding aldo-keto reductase family 1, member C2 (dihydrodiol dehydrogenase 2\; bile acid binding protein\; 3-alpha hydroxysteroid dehydrogenase, type III).	chr10:5031678-5060195	1646;100134257		66.8	-33.8	38.6	-58
AKR1C2.dAug10	AKR1C2	complex locus AKR1C2, encoding aldo-keto reductase family 1, member C2 (dihydrodiol dehydrogenase 2\; bile acid binding protein\; 3-alpha hydroxysteroid dehydrogenase, type III).	chr10:5029759-5060195	1646;100134257		48.3			-48.3
AKR1C2.jAug10	AKR1C2	complex locus AKR1C2, encoding aldo-keto reductase family 1, member C2 (dihydrodiol dehydrogenase 2\; bile acid binding protein\; 3-alpha hydroxysteroid dehydrogenase, type III).	chr10:5031981-5060195	1646;100134257		90.4	-32.7	36.6	-86.1
AKR1C2.mAug10	AKR1C2	complex locus AKR1C2, encoding aldo-keto reductase family 1, member C2 (dihydrodiol dehydrogenase 2\; bile acid binding protein\; 3-alpha hydroxysteroid dehydrogenase, type III).	chr10:5041457-5046053	1646;100134257		67.5	-24.8	44.5	-72.2
AKR1C2.nAug10	AKR1C2	complex locus AKR1C2, encoding aldo-keto reductase family 1, member C2 (dihydrodiol dehydrogenase 2\; bile acid binding protein\; 3-alpha hydroxysteroid dehydrogenase, type III).	chr10:5055499-5060195	1646;100134257	UKv4_A_24_P312578					UKv4_A_24_P312578			26		###
AKR1C2.qAug10-unspliced	AKR1C2	complex locus AKR1C2, encoding aldo-keto reductase family 1, member C2 (dihydrodiol dehydrogenase 2\; bile acid binding protein\; 3-alpha hydroxysteroid dehydrogenase, type III).	chr10:5033957-5034996	1646;100134257		63.2	-22.6		-53.3
AKR1C2.sAug10	AKR1C2	complex locus AKR1C2, encoding aldo-keto reductase family 1, member C2 (dihydrodiol dehydrogenase 2\; bile acid binding protein\; 3-alpha hydroxysteroid dehydrogenase, type III).	chr10:5038001-5041707	1646;100134257		75	-30.5	37.7	-72
AKR1C2.tAug10-unspliced	AKR1C2	complex locus AKR1C2, encoding aldo-keto reductase family 1, member C2 (dihydrodiol dehydrogenase 2\; bile acid binding protein\; 3-alpha hydroxysteroid dehydrogenase, type III).	chr10:5031981-5032781	1646;100134257		65.9			-53.9
AKR1E2andAKR1C1andAKR1C3.cAug10	AKR1E2andAKR1C1andAKR1C3	complex locus AKR1E2andAKR1C1andAKR1C3, encoding aldo-keto reductase family 1, member C1 (dihydrodiol dehydrogenase 1\; 20-alpha (3-alpha)-hydroxysteroid dehydrogenase) and aldo-keto reductase family 1, member C3 (3-alpha hydroxysteroid dehydrogenase, type II) and aldo-keto reductase family 1, member E2.	chr10:4934795-5020163	1645;8644;83592	UKv4_A_24_P152968	67.9		43.2	-86.5	UKv4_A_24_P152968	54.4	-22.4		-37.8	###
AKR1E2andAKR1C1andAKR1C3.oAug10	AKR1E2andAKR1C1andAKR1C3	complex locus AKR1E2andAKR1C1andAKR1C3, encoding aldo-keto reductase family 1, member C1 (dihydrodiol dehydrogenase 1\; 20-alpha (3-alpha)-hydroxysteroid dehydrogenase) and aldo-keto reductase family 1, member C3 (3-alpha hydroxysteroid dehydrogenase, type II) and aldo-keto reductase family 1, member E2.	chr10:4868448-4888391	1645;8644;83592					50.5
AKR1E2andAKR1C1andAKR1C3.vbAug10	AKR1E2andAKR1C1andAKR1C3	complex locus AKR1E2andAKR1C1andAKR1C3, encoding aldo-keto reductase family 1, member C1 (dihydrodiol dehydrogenase 1\; 20-alpha (3-alpha)-hydroxysteroid dehydrogenase) and aldo-keto reductase family 1, member C3 (3-alpha hydroxysteroid dehydrogenase, type II) and aldo-keto reductase family 1, member E2.	chr10:5005607-5010035	1645;8644;83592	UKv4_A_24_P152968	69.3	-34.3	62.1	-77.4	UKv4_A_24_P152968	54.4	-22.4		-37.8	###
AKR1E2andAKR1C1andAKR1C3.vfAug10-unspliced	AKR1E2andAKR1C1andAKR1C3	complex locus AKR1E2andAKR1C1andAKR1C3, encoding aldo-keto reductase family 1, member C1 (dihydrodiol dehydrogenase 1\; 20-alpha (3-alpha)-hydroxysteroid dehydrogenase) and aldo-keto reductase family 1, member C3 (3-alpha hydroxysteroid dehydrogenase, type II) and aldo-keto reductase family 1, member E2.	chr10:5016768-5020158	1645;8644;83592		81.9	-30.3	43.7	-85.7
AKR1E2andAKR1C1andAKR1C3.vkAug10-unspliced	AKR1E2andAKR1C1andAKR1C3	complex locus AKR1E2andAKR1C1andAKR1C3, encoding aldo-keto reductase family 1, member C1 (dihydrodiol dehydrogenase 1\; 20-alpha (3-alpha)-hydroxysteroid dehydrogenase) and aldo-keto reductase family 1, member C3 (3-alpha hydroxysteroid dehydrogenase, type II) and aldo-keto reductase family 1, member E2.	chr10:5005352-5006275	1645;8644;83592		32.7		47.6	-39.2
AKR1E2andAKR1C1andAKR1C3.vlAug10	AKR1E2andAKR1C1andAKR1C3	complex locus AKR1E2andAKR1C1andAKR1C3, encoding aldo-keto reductase family 1, member C1 (dihydrodiol dehydrogenase 1\; 20-alpha (3-alpha)-hydroxysteroid dehydrogenase) and aldo-keto reductase family 1, member C3 (3-alpha hydroxysteroid dehydrogenase, type II) and aldo-keto reductase family 1, member E2.	chr10:5147209-5149876	1645;8644;83592	UKv4_A_23_P138541					UKv4_A_23_P138541	48.7			-43.2	###
AKR1E2andAKR1C1andAKR1C3.voAug10-unspliced	AKR1E2andAKR1C1andAKR1C3	complex locus AKR1E2andAKR1C1andAKR1C3, encoding aldo-keto reductase family 1, member C1 (dihydrodiol dehydrogenase 1\; 20-alpha (3-alpha)-hydroxysteroid dehydrogenase) and aldo-keto reductase family 1, member C3 (3-alpha hydroxysteroid dehydrogenase, type II) and aldo-keto reductase family 1, member E2.	chr10:5010264-5010941	1645;8644;83592		66.6	-42	57.5	-60.7
AKR7A2.bAug10	AKR7A2	gene AKR7A2, encoding aldo-keto reductase family 7, member A2 (aflatoxin aldehyde reductase).	chr1:19628240-19638588	8574	UKv4_A_23_P115356		40.2		-34.2
AKR7A2.cAug10	AKR7A2	gene AKR7A2, encoding aldo-keto reductase family 7, member A2 (aflatoxin aldehyde reductase).	chr1:19634233-19638596	8574		41		28.3	-65.6
AKR7A2.dAug10-unspliced	AKR7A2	gene AKR7A2, encoding aldo-keto reductase family 7, member A2 (aflatoxin aldehyde reductase).	chr1:19637723-19638336	8574		26.2		36.4	-42.5
AKR7A3.aAug10	AKR7A3	gene AKR7A3, encoding aldo-keto reductase family 7, member A3 (aflatoxin aldehyde reductase).	chr1:19608530-19615747	22977	UKv4_A_23_P103968	48.3		52.1	-72.4
AKR7L.aAug10	AKR7L	gene AKR7L, encoding aldo-keto reductase family 7-like.	chr1:19592478-19600568	246181	UKv4_A_23_P320304	39.9		42.9	-66.4
AKT1.cAug10	AKT1	complex locus AKT1, encoding v-akt murine thymoma viral oncogene homolog 1.	chr14:105235689-105262080	207	UKv4_A_23_P2960	-25.9
AKT1.dAug10	AKT1	complex locus AKT1, encoding v-akt murine thymoma viral oncogene homolog 1.	chr14:105235170-105261381	207	UKv4_A_23_P2960			26.8
AKT1.hAug10	AKT1	complex locus AKT1, encoding v-akt murine thymoma viral oncogene homolog 1.	chr14:105235689-105244908	207	UKv4_A_23_P2960		-42.2	32.1
AKT1.nAug10-unspliced	AKT1	complex locus AKT1, encoding v-akt murine thymoma viral oncogene homolog 1.	chr14:105246485-105247071	207			-39.5
AKT1.oAug10	AKT1	complex locus AKT1, encoding v-akt murine thymoma viral oncogene homolog 1.	chr14:105241034-105241696	207			-51.1	28.4
AKT1S1andPNKP.gAug10	AKT1S1andPNKP	complex locus AKT1S1andPNKP, encoding polynucleotide kinase 3'-phosphatase and AKT1 substrate 1 (proline-rich).	chr19:50364461-50381608	11284;84335	UKv4_A_23_P164883	35		44.3	-61.8	UKv4_A_23_P164883				36.5	###
AKT1S1andPNKP.iAug10	AKT1S1andPNKP	complex locus AKT1S1andPNKP, encoding polynucleotide kinase 3'-phosphatase and AKT1 substrate 1 (proline-rich).	chr19:50372299-50381284	11284;84335	UKv4_A_24_P944472					UKv4_A_24_P944472				-26.3	###
AKT1S1andPNKP.jAug10	AKT1S1andPNKP	complex locus AKT1S1andPNKP, encoding polynucleotide kinase 3'-phosphatase and AKT1 substrate 1 (proline-rich).	chr19:50372299-50380640	11284;84335	UKv4_A_23_P153502	-30.7	23.2
AKT1S1andPNKP.kAug10	AKT1S1andPNKP	complex locus AKT1S1andPNKP, encoding polynucleotide kinase 3'-phosphatase and AKT1 substrate 1 (proline-rich).	chr19:50372299-50378945	11284;84335	UKv4_A_23_P153502				42.3
AKT1S1andPNKP.mAug10	AKT1S1andPNKP	complex locus AKT1S1andPNKP, encoding polynucleotide kinase 3'-phosphatase and AKT1 substrate 1 (proline-rich).	chr19:50372299-50380644	11284;84335	UKv4_A_23_P153502	-34.5	23.6
AKT1S1andPNKP.qAug10	AKT1S1andPNKP	complex locus AKT1S1andPNKP, encoding polynucleotide kinase 3'-phosphatase and AKT1 substrate 1 (proline-rich).	chr19:50368884-50370818	11284;84335				27.2
AKT1S1andPNKP.vaAug10	AKT1S1andPNKP	complex locus AKT1S1andPNKP, encoding polynucleotide kinase 3'-phosphatase and AKT1 substrate 1 (proline-rich).	chr19:50372358-50381863	11284;84335			27.2		-31.9
AKT1S1andPNKP.vbAug10-unspliced	AKT1S1andPNKP	complex locus AKT1S1andPNKP, encoding polynucleotide kinase 3'-phosphatase and AKT1 substrate 1 (proline-rich).	chr19:50379572-50380402	11284;84335					31.6
AKT2.gAug10	AKT2	complex locus AKT2, encoding v-akt murine thymoma viral oncogene homolog 2.	chr19:40739696-40791443	208		-46.9			48.6
AKT2.hAug10	AKT2	complex locus AKT2, encoding v-akt murine thymoma viral oncogene homolog 2.	chr19:40741939-40791125	208			-35.3
AKT2.iAug10	AKT2	complex locus AKT2, encoding v-akt murine thymoma viral oncogene homolog 2.	chr19:40739104-40787671	208	UKv4_A_23_P373475				48.8	UKv4_A_23_P373475				28.3	###
AKT2.jAug10	AKT2	complex locus AKT2, encoding v-akt murine thymoma viral oncogene homolog 2.	chr19:40741931-40785124	208			-29.6
AKT2.kAug10	AKT2	complex locus AKT2, encoding v-akt murine thymoma viral oncogene homolog 2.	chr19:40736224-40745406	208	UKv4_A_23_P208870;UKv4_A_23_P373475;UKv4_A_24_P359267		-36.6			UKv4_A_23_P208870				40	##	UKv4_A_23_P373475				28.3	UKv4_A_24_P359267				48.8
AKT2.lAug10-unspliced	AKT2	complex locus AKT2, encoding v-akt murine thymoma viral oncogene homolog 2.	chr19:40746698-40750033	208			-36.2
AKT2.mAug10	AKT2	complex locus AKT2, encoding v-akt murine thymoma viral oncogene homolog 2.	chr19:40739662-40742487	208	UKv4_A_23_P373475	30.6	-35.5			UKv4_A_23_P373475				28.3	###
AKT2.oAug10-unspliced	AKT2	complex locus AKT2, encoding v-akt murine thymoma viral oncogene homolog 2.	chr19:40745764-40746472	208			-37.4
AKT2.pAug10	AKT2	complex locus AKT2, encoding v-akt murine thymoma viral oncogene homolog 2.	chr19:40747289-40791280	208			-29.6
AKT2.tAug10	AKT2	complex locus AKT2, encoding v-akt murine thymoma viral oncogene homolog 2.	chr19:40748481-40771454	208			-22.4
AKT2.uAug10	AKT2	complex locus AKT2, encoding v-akt murine thymoma viral oncogene homolog 2.	chr19:40748484-40775495	208					46.3
AKT2.vcAug10	AKT2	complex locus AKT2, encoding v-akt murine thymoma viral oncogene homolog 2.	chr19:40748523-40790728	208			-25.2		55.5
AKT2.vdAug10	AKT2	complex locus AKT2, encoding v-akt murine thymoma viral oncogene homolog 2.	chr19:40739786-40741865	208	UKv4_A_23_P373475	-32.1			41.3	UKv4_A_23_P373475				28.3	###
AKT2.viAug10	AKT2	complex locus AKT2, encoding v-akt murine thymoma viral oncogene homolog 2.	chr19:40774549-40785130	208					38.1
AKT2.vkAug10	AKT2	complex locus AKT2, encoding v-akt murine thymoma viral oncogene homolog 2.	chr19:40788155-40789154	208			-31.3		48.3
AKT2.vlAug10-unspliced	AKT2	complex locus AKT2, encoding v-akt murine thymoma viral oncogene homolog 2.	chr19:40774948-40775474	208					34.3
AKTIP.fAug10	AKTIP	complex locus AKTIP, encoding AKT interacting protein.	chr16:53520720-53537190	64400	UKv4_A_23_P163622;UKv4_Hs288929.2	49.9			-83.1	UKv4_A_23_P163622				-18.6	##	UKv4_Hs288929.2	27.8			-35.2
ALAD.kAug10	ALAD	complex locus ALAD, encoding aminolevulinate dehydratase.	chr9:116151893-116154834	210		34.5		29.8	-32.3
ALAD.nAug10	ALAD	complex locus ALAD, encoding aminolevulinate dehydratase.	chr9:116153029-116154074	210		27.8			-30
ALAD.qAug10-unspliced	ALAD	complex locus ALAD, encoding aminolevulinate dehydratase.	chr9:116154138-116154696	210		39.6	-29.2	39.5	-33.7
ALAD.sAug10	ALAD	complex locus ALAD, encoding aminolevulinate dehydratase.	chr9:116155441-116163563	210				34.1
ALAS1.bAug10	ALAS1	gene ALAS1, encoding aminolevulinate, delta-, synthase 1.	chr3:52232147-52248343	211	UKv4_A_23_P57877;UKv4_A_24_P191588				53.4
ALAS1.eAug10	ALAS1	gene ALAS1, encoding aminolevulinate, delta-, synthase 1.	chr3:52244678-52246523	211	UKv4_A_24_P191588		-23.7
ALAS1.fAug10-unspliced	ALAS1	gene ALAS1, encoding aminolevulinate, delta-, synthase 1.	chr3:52232147-52233810	211			-22.9
ALAS2.aAug10	ALAS2	complex locus ALAS2, encoding aminolevulinate, delta-, synthase 2.	chrX:55035482-55057496	212	UKv4_A_32_P22654;UKv4_A_32_P385587	-51.5			53	UKv4_A_32_P22654	-49.7			54.1	##	UKv4_A_32_P385587	-31.9			37.7
ALB.aAug10	ALB	complex locus ALB, encoding albumin.	chr4:74269972-74287133	213	UKv4_A_23_P257834	-38		67.3		UKv4_A_23_P257834			40.1		###
ALB.mAug10	ALB	complex locus ALB, encoding albumin.	chr4:74279198-74286972	213				39.4
ALCAM.aAug10	ALCAM	complex locus ALCAM, encoding activated leukocyte cell adhesion molecule.	chr3:105085756-105295705	214	UKv4_A_23_P41227;UKv4_A_32_P74643	68.9		53.3	-124.2	UKv4_A_23_P41227	49.7		43.3	-103.9	##	UKv4_A_32_P74643	50		50.1	-95.4
ALCAM.bAug10	ALCAM	complex locus ALCAM, encoding activated leukocyte cell adhesion molecule.	chr3:105085713-105295756	214	UKv4_A_23_P41227;UKv4_A_32_P74643	50.2		52.7	-109.9	UKv4_A_23_P41227	49.7		43.3	-103.9	##	UKv4_A_32_P74643	50		50.1	-95.4
ALCAM.cAug10	ALCAM	complex locus ALCAM, encoding activated leukocyte cell adhesion molecule.	chr3:105085605-105272012	214	UKv4_A_32_P74643	33.8	29.3		-90.7	UKv4_A_32_P74643	50		50.1	-95.4	###
ALCAM.gAug10	ALCAM	complex locus ALCAM, encoding activated leukocyte cell adhesion molecule.	chr3:105085756-105244228	214	UKv4_A_32_P74643		29.3		-33.7	UKv4_A_32_P74643	50		50.1	-95.4	###
ALCAM.iAug10	ALCAM	complex locus ALCAM, encoding activated leukocyte cell adhesion molecule.	chr3:105266043-105269247	214				32.6	-55.3
ALCAM.lAug10-unspliced	ALCAM	complex locus ALCAM, encoding activated leukocyte cell adhesion molecule.	chr3:105292869-105293330	214		62.6		44.2	-77
ALDH16A1.aAug10	ALDH16A1	complex locus ALDH16A1, encoding aldehyde dehydrogenase 16 family, member A1.	chr19:49956426-49974385	126133	UKv4_A_23_P50472;UKv4_A_24_P5743	-37.5			51.3	UKv4_A_23_P50472	-30.6			47.9	##	UKv4_A_24_P5743	-28.1			47.5
ALDH18A1.aAug10	ALDH18A1	gene ALDH18A1, encoding aldehyde dehydrogenase 18 family, member A1.	chr10:97365679-97416758	5832	UKv4_A_23_P1361	-61			122.5	UKv4_A_23_P1361	-42.1			101.5	###
ALDH18A1.bAug10	ALDH18A1	gene ALDH18A1, encoding aldehyde dehydrogenase 18 family, member A1.	chr10:97365702-97416447	5832	UKv4_A_23_P1361				72.8	UKv4_A_23_P1361	-42.1			101.5	###
ALDH18A1.fAug10	ALDH18A1	gene ALDH18A1, encoding aldehyde dehydrogenase 18 family, member A1.	chr10:97365702-97369528	5832	UKv4_A_23_P1361		-36.4		31.4	UKv4_A_23_P1361	-42.1			101.5	###
ALDH18A1.gAug10-unspliced	ALDH18A1	gene ALDH18A1, encoding aldehyde dehydrogenase 18 family, member A1.	chr10:97365702-97369528	5832			-40.4
ALDH1A1.aAug10	ALDH1A1	gene ALDH1A1, encoding aldehyde dehydrogenase 1 family, member A1.	chr9:75515776-75695409	216	UKv4_A_23_P83098	50.4		33.1	-75.9	UKv4_A_23_P83098	45.3		25.1	-69.3	###
ALDH1A1.bAug10	ALDH1A1	gene ALDH1A1, encoding aldehyde dehydrogenase 1 family, member A1.	chr9:75515585-75568252	216	UKv4_A_23_P83098	53.1		39	-78	UKv4_A_23_P83098	45.3		25.1	-69.3	###
ALDH1A1.nAug10-unspliced	ALDH1A1	gene ALDH1A1, encoding aldehyde dehydrogenase 1 family, member A1.	chr9:75515821-75516865	216		47.4	-24.7	41.2	-49.4
ALDH1A2.aAug10	ALDH1A2	complex locus ALDH1A2, encoding aldehyde dehydrogenase 1 family, member A2.	chr15:58245628-58358615	8854	UKv4_A_23_P99956;UKv4_A_24_P73577	-43.4	50.7	-57.3		UKv4_A_23_P99956		18.6		-23.4	###
ALDH1A2.lAug10-unspliced	ALDH1A2	complex locus ALDH1A2, encoding aldehyde dehydrogenase 1 family, member A2.	chr15:58245629-58250021	8854		-24.7	38.9	-46.2
ALDH1A3.aAug10	ALDH1A3	gene ALDH1A3, encoding aldehyde dehydrogenase 1 family, member A3.	chr15:101419581-101456829	220	UKv4_A_23_P205959				-20.6	UKv4_A_23_P205959	20.8			-17.3	###
ALDH1B1.aAug10	ALDH1B1	gene ALDH1B1, encoding aldehyde dehydrogenase 1 family, member B1.	chr9:38392648-38398662	219	UKv4_A_23_P135294;UKv4_A_24_P64233	-47.9			92.7	UKv4_A_23_P135294				43.4	##	UKv4_A_24_P64233				58
ALDH1L1.aAug10	ALDH1L1	complex locus ALDH1L1, encoding aldehyde dehydrogenase 1 family, member L1.	chr3:125822412-125900029	10840	UKv4_A_23_P258887			32.4
ALDH1L2.aAug10	ALDH1L2	complex locus ALDH1L2, encoding aldehyde dehydrogenase 1 family, member L2.	chr12:105413564-105478341	160428	UKv4_A_23_P87941;UKv4_A_32_P117016	37.6				UKv4_A_32_P117016	43.3	-39.3			###
ALDH3A2.aAug10	ALDH3A2	complex locus ALDH3A2, encoding aldehyde dehydrogenase 3 family, member A2.	chr17:19552064-19580904	224	UKv4_A_23_P129896;UKv4_Hs159608.3	79.9	-51.5	80.7	-79.3	UKv4_A_23_P129896	79.2	-50.6	72.6	-71.2	##	UKv4_Hs159608.3	46.1	-30.2	53.6	-44.1
ALDH3A2.bAug10	ALDH3A2	complex locus ALDH3A2, encoding aldehyde dehydrogenase 3 family, member A2.	chr17:19551838-19580909	224	UKv4_A_23_P129896;UKv4_Hs159608.3	47.9		31.7	-49.2	UKv4_A_23_P129896	79.2	-50.6	72.6	-71.2	##	UKv4_Hs159608.3	46.1	-30.2	53.6	-44.1
ALDH3A2.dAug10	ALDH3A2	complex locus ALDH3A2, encoding aldehyde dehydrogenase 3 family, member A2.	chr17:19558489-19579055	224	UKv4_Hs159608.3	79	-53.9	84	-75.4	UKv4_Hs159608.3	46.1	-30.2	53.6	-44.1	###
ALDH3A2.hAug10	ALDH3A2	complex locus ALDH3A2, encoding aldehyde dehydrogenase 3 family, member A2.	chr17:19552240-19556010	224				36.4
ALDH3A2.kAug10-unspliced	ALDH3A2	complex locus ALDH3A2, encoding aldehyde dehydrogenase 3 family, member A2.	chr17:19577398-19580908	224		64.5	-57.5	71.1	-49.4
ALDH3A2.mAug10	ALDH3A2	complex locus ALDH3A2, encoding aldehyde dehydrogenase 3 family, member A2.	chr17:19574361-19579055	224	UKv4_Hs159608.3	27	-33.5	55.3	-22.9	UKv4_Hs159608.3	46.1	-30.2	53.6	-44.1	###
ALDH3B1.dAug10	ALDH3B1	gene ALDH3B1, encoding aldehyde dehydrogenase 3 family, member B1.	chr11:67777797-67796748	221	UKv4_A_24_P218688				49
ALDH3B1.eAug10	ALDH3B1	gene ALDH3B1, encoding aldehyde dehydrogenase 3 family, member B1.	chr11:67786051-67792081	221					38.2
ALDH4A1.aAug10	ALDH4A1	complex locus ALDH4A1, encoding aldehyde dehydrogenase 4 family, member A1.	chr1:19197926-19217385	8659	UKv4_A_23_P170337;UKv4_A_24_P263036;UKv4_A_32_P192970				-55.8	UKv4_A_23_P170337				-32.3	##	UKv4_A_24_P263036				-24.6	UKv4_A_32_P192970		28.5		-29.1
ALDH4A1.bAug10	ALDH4A1	complex locus ALDH4A1, encoding aldehyde dehydrogenase 4 family, member A1.	chr1:19197926-19229296	8659	UKv4_A_23_P170337;UKv4_A_24_P263036;UKv4_A_32_P192970				-55.1	UKv4_A_23_P170337				-32.3	##	UKv4_A_24_P263036				-24.6	UKv4_A_32_P192970		28.5		-29.1
ALDH4A1.kAug10	ALDH4A1	complex locus ALDH4A1, encoding aldehyde dehydrogenase 4 family, member A1.	chr1:19197926-19201898	8659	UKv4_A_23_P170337;UKv4_A_24_P263036	33.6			-49.2	UKv4_A_23_P170337				-32.3	##	UKv4_A_24_P263036				-24.6
ALDH5A1.aAug10	ALDH5A1	gene ALDH5A1, encoding aldehyde dehydrogenase 5 family, member A1.	chr6:24494994-24537435	7915	UKv4_A_24_P115007;UKv4_A_24_P3761;UKv4_A_24_P923353		-31.9			UKv4_A_24_P115007		-20.8			##	UKv4_A_24_P3761		-16.8			UKv4_A_24_P923353	21.3	-27.1
ALDH7A1.aAug10	ALDH7A1	complex locus ALDH7A1, encoding aldehyde dehydrogenase 7 family, member A1.	chr5:125878918-125931110	501	UKv4_A_23_P70231;UKv4_A_24_P269006				41.5	UKv4_A_23_P70231				51.7	###
ALDH7A1.gAug10	ALDH7A1	complex locus ALDH7A1, encoding aldehyde dehydrogenase 7 family, member A1.	chr5:125880449-125897896	501	UKv4_A_23_P70231		-43.5			UKv4_A_23_P70231				51.7	###
ALDH7A1.nAug10	ALDH7A1	complex locus ALDH7A1, encoding aldehyde dehydrogenase 7 family, member A1.	chr5:125918471-125930130	501			-21.9
ALDH9A1.aAug10	ALDH9A1	complex locus ALDH9A1, encoding aldehyde dehydrogenase 9 family, member A1.	chr1:165631449-165668100	223	UKv4_A_24_P385280				-50.7	UKv4_A_24_P385280				-45.2	###
ALDH9A1.hAug10	ALDH9A1	complex locus ALDH9A1, encoding aldehyde dehydrogenase 9 family, member A1.	chr1:165631460-165634663	223	UKv4_A_24_P385280	34.9				UKv4_A_24_P385280				-45.2	###
ALDOA.aAug10	ALDOA	complex locus ALDOA, encoding aldolase A, fructose-bisphosphate.	chr16:30064472-30081741	226	UKv4_A_23_P88963			-39.6		UKv4_A_23_P88963			-30.7		###
ALDOA.eAug10	ALDOA	complex locus ALDOA, encoding aldolase A, fructose-bisphosphate.	chr16:30064411-30081734	226	UKv4_A_23_P88963				-55.8	UKv4_A_23_P88963			-30.7		###
ALDOA.hAug10	ALDOA	complex locus ALDOA, encoding aldolase A, fructose-bisphosphate.	chr16:30075595-30081734	226	UKv4_A_23_P88963	-32.5			49.3	UKv4_A_23_P88963			-30.7		###
ALDOA.jAug10	ALDOA	complex locus ALDOA, encoding aldolase A, fructose-bisphosphate.	chr16:30077508-30081212	226		32.3
ALDOA.nAug10	ALDOA	complex locus ALDOA, encoding aldolase A, fructose-bisphosphate.	chr16:30065897-30075070	226		19.8			-46.9
ALDOA.rAug10	ALDOA	complex locus ALDOA, encoding aldolase A, fructose-bisphosphate.	chr16:30075756-30079694	226		44.1
ALDOA.uAug10-unspliced	ALDOA	complex locus ALDOA, encoding aldolase A, fructose-bisphosphate.	chr16:30077090-30078053	226		31.8			-38.3
ALDOA.vdAug10-unspliced	ALDOA	complex locus ALDOA, encoding aldolase A, fructose-bisphosphate.	chr16:30079566-30080138	226		33.3
ALDOB.aAug10	ALDOB	gene ALDOB, encoding aldolase B, fructose-bisphosphate.	chr9:104182842-104198105	229	UKv4_A_23_P32143;UKv4_A_23_P415974;UKv4_Hs234234.2			56.7		UKv4_A_23_P32143			34.4		##	UKv4_A_23_P415974			53.3		UKv4_Hs234234.2			46.4
ALDOB.dAug10-unspliced	ALDOB	gene ALDOB, encoding aldolase B, fructose-bisphosphate.	chr9:104181266-104186640	229				31.1
ALDOC.aAug10	ALDOC	gene ALDOC, encoding aldolase C, fructose-bisphosphate.	chr17:26900107-26904282	230	UKv4_A_23_P78108	75.9			-111.5	UKv4_A_23_P78108	65.6			-98	###
ALDOC.cAug10	ALDOC	gene ALDOC, encoding aldolase C, fructose-bisphosphate.	chr17:26900140-26903966	230	UKv4_A_23_P78108	37.9			-60	UKv4_A_23_P78108	65.6			-98	###
ALDOC.dAug10	ALDOC	gene ALDOC, encoding aldolase C, fructose-bisphosphate.	chr17:26901714-26903377	230		64.3		30.2	-73.8
ALDOC.iAug10	ALDOC	gene ALDOC, encoding aldolase C, fructose-bisphosphate.	chr17:26901982-26903912	230		27.7	-24	30.4	-31.3
ALG11andUTP14C.cAug10	ALG11andUTP14C	complex locus ALG11andUTP14C, encoding UTP14, U3 small nucleolar ribonucleoprotein, homolog C (yeast) and asparagine-linked glycosylation 11, alpha-1,2-mannosyltransferase homolog (yeast).	chr13:52593985-52602885	9724;440138	UKv4_A_24_P102389	-48.3			45
ALG11andUTP14C.kAug10	ALG11andUTP14C	complex locus ALG11andUTP14C, encoding UTP14, U3 small nucleolar ribonucleoprotein, homolog C (yeast) and asparagine-linked glycosylation 11, alpha-1,2-mannosyltransferase homolog (yeast).	chr13:52586533-52591939	9724;440138		-43.4	39.5	-48.4	34.9
ALG12.bAug10	ALG12	gene ALG12, encoding asparagine-linked glycosylation 12, alpha-1,6-mannosyltransferase homolog (S. cerevisiae).	chr22:50297482-50312048	79087					32.6
ALG13.aAug10	ALG13	complex locus ALG13, encoding asparagine-linked glycosylation 13 homolog (S. cerevisiae).	chrX:110924346-111003873	79868	UKv4_A_23_P22672				45.7	UKv4_A_23_P22672				59.5	###
ALG13.hAug10	ALG13	complex locus ALG13, encoding asparagine-linked glycosylation 13 homolog (S. cerevisiae).	chrX:110924436-110931323	79868	UKv4_A_23_P11279		48.2
ALG13.iAug10	ALG13	complex locus ALG13, encoding asparagine-linked glycosylation 13 homolog (S. cerevisiae).	chrX:110924345-110933692	79868	UKv4_A_23_P11279		43.5
ALG13.tAug10	ALG13	complex locus ALG13, encoding asparagine-linked glycosylation 13 homolog (S. cerevisiae).	chrX:111000188-111003127	79868					63.3
ALG13.veAug10	ALG13	complex locus ALG13, encoding asparagine-linked glycosylation 13 homolog (S. cerevisiae).	chrX:110986367-111003873	79868	UKv4_A_23_P22672	-43.5			63.6	UKv4_A_23_P22672				59.5	###
ALG13.vhAug10	ALG13	complex locus ALG13, encoding asparagine-linked glycosylation 13 homolog (S. cerevisiae).	chrX:110988074-110996671	79868					33.9
ALG1L.bAug10	ALG1L	gene ALG1L, encoding asparagine-linked glycosylation 1-like.	chr3:125648115-125655897	200810	UKv4_A_24_P583350					UKv4_A_24_P583350				36.1	###
ALG3.aAug10	ALG3	complex locus ALG3, encoding asparagine-linked glycosylation 3, alpha-1,3- mannosyltransferase homolog (S. cerevisiae).	chr3:183960117-183966759	10195	UKv4_A_23_P7005;UKv4_A_24_P414269	-70.7			101.5	UKv4_A_23_P7005	-38			59.7	##	UKv4_A_24_P414269	-50.9			87.2
ALG3.cAug10	ALG3	complex locus ALG3, encoding asparagine-linked glycosylation 3, alpha-1,3- mannosyltransferase homolog (S. cerevisiae).	chr3:183960117-183966759	10195	UKv4_A_23_P7005;UKv4_A_24_P414269				61.5	UKv4_A_23_P7005	-38			59.7	##	UKv4_A_24_P414269	-50.9			87.2
ALG3.dAug10	ALG3	complex locus ALG3, encoding asparagine-linked glycosylation 3, alpha-1,3- mannosyltransferase homolog (S. cerevisiae).	chr3:183960257-183967308	10195	UKv4_A_23_P7005	-55.1		-47.4	132.6	UKv4_A_23_P7005	-38			59.7	###
ALG3.eAug10	ALG3	complex locus ALG3, encoding asparagine-linked glycosylation 3, alpha-1,3- mannosyltransferase homolog (S. cerevisiae).	chr3:183960120-183966694	10195	UKv4_A_23_P7005;UKv4_A_24_P414269	-30.1			68.2	UKv4_A_23_P7005	-38			59.7	##	UKv4_A_24_P414269	-50.9			87.2
ALG3.fAug10	ALG3	complex locus ALG3, encoding asparagine-linked glycosylation 3, alpha-1,3- mannosyltransferase homolog (S. cerevisiae).	chr3:183960117-183967340	10195	UKv4_A_23_P7005;UKv4_A_24_P414269				74.3	UKv4_A_23_P7005	-38			59.7	##	UKv4_A_24_P414269	-50.9			87.2
ALG3.kAug10	ALG3	complex locus ALG3, encoding asparagine-linked glycosylation 3, alpha-1,3- mannosyltransferase homolog (S. cerevisiae).	chr3:183960252-183966742	10195					61.9
ALG3.mAug10	ALG3	complex locus ALG3, encoding asparagine-linked glycosylation 3, alpha-1,3- mannosyltransferase homolog (S. cerevisiae).	chr3:183962117-183963129	10195					48.2
ALG5.mAug10	ALG5	complex locus ALG5, encoding asparagine-linked glycosylation 5, dolichyl-phosphate beta-glucosyltransferase homolog (S. cerevisiae).	chr13:37523975-37527310	29880	UKv4_A_23_P151436	40.6	-32.6
ALG6.hAug10	ALG6	complex locus ALG6, encoding asparagine-linked glycosylation 6, alpha-1,3-glucosyltransferase homolog (S. cerevisiae).	chr1:63892494-63902873	29929	UKv4_A_23_P35168	32.5	-27.1
ALG8.aAug10	ALG8	complex locus ALG8, encoding asparagine-linked glycosylation 8, alpha-1,3-glucosyltransferase homolog (S. cerevisiae).	chr11:77811987-77850668	79053	UKv4_A_23_P13554				59.4	UKv4_A_23_P13554				64	###
ALG8.bAug10	ALG8	complex locus ALG8, encoding asparagine-linked glycosylation 8, alpha-1,3-glucosyltransferase homolog (S. cerevisiae).	chr11:77811988-77850668	79053	UKv4_A_23_P13554				30.6	UKv4_A_23_P13554				64	###
ALG8.hAug10	ALG8	complex locus ALG8, encoding asparagine-linked glycosylation 8, alpha-1,3-glucosyltransferase homolog (S. cerevisiae).	chr11:77822987-77850664	79053		-30.9			55.8
ALG8.kAug10	ALG8	complex locus ALG8, encoding asparagine-linked glycosylation 8, alpha-1,3-glucosyltransferase homolog (S. cerevisiae).	chr11:77811988-77823722	79053	UKv4_A_23_P13554		-25			UKv4_A_23_P13554				64	###
ALG8.rAug10	ALG8	complex locus ALG8, encoding asparagine-linked glycosylation 8, alpha-1,3-glucosyltransferase homolog (S. cerevisiae).	chr11:77811993-77815595	79053	UKv4_A_23_P13554				38.2	UKv4_A_23_P13554				64	###
ALK.aAug10	ALK	complex locus ALK, encoding anaplastic lymphoma receptor tyrosine kinase.	chr2:29415638-30144436	238	UKv4_A_23_P324304	-45.1			41.3	UKv4_A_23_P324304	-51.5			53.9	###
ALK.bAug10	ALK	complex locus ALK, encoding anaplastic lymphoma receptor tyrosine kinase.	chr2:29415640-29446525	238	UKv4_A_23_P324304	-24.9			29.2	UKv4_A_23_P324304	-51.5			53.9	###
ALK.cAug10	ALK	complex locus ALK, encoding anaplastic lymphoma receptor tyrosine kinase.	chr2:29415698-30144451	238	UKv4_A_23_P324304	-37.2				UKv4_A_23_P324304	-51.5			53.9	###
ALK.dAug10	ALK	complex locus ALK, encoding anaplastic lymphoma receptor tyrosine kinase.	chr2:29443737-29446260	238					31.7
ALK.gAug10-unspliced	ALK	complex locus ALK, encoding anaplastic lymphoma receptor tyrosine kinase.	chr2:29539664-29540673	238		-46.4	42.3	-43.5	28
ALKBH1.eAug10	ALKBH1	gene ALKBH1, encoding alkB, alkylation repair homolog 1 (E. coli).	chr14:78151370-78174366	8846		-32.4	38
ALKBH2.aAug10	ALKBH2	gene ALKBH2, encoding alkB, alkylation repair homolog 2 (E. coli).	chr12:109525988-109531293	121642	UKv4_A_24_P628384;UKv4_A_32_P28939	-65.5		-38.3	118.5	UKv4_A_24_P628384	-44.9		-31.6	94.1	##	UKv4_A_32_P28939	-53.7		-34.9	111.6
ALKBH2.cAug10	ALKBH2	gene ALKBH2, encoding alkB, alkylation repair homolog 2 (E. coli).	chr12:109525988-109531435	121642	UKv4_A_24_P628384;UKv4_A_32_P28939	-64.9			111.6	UKv4_A_24_P628384	-44.9		-31.6	94.1	##	UKv4_A_32_P28939	-53.7		-34.9	111.6
ALKBH2.eAug10	ALKBH2	gene ALKBH2, encoding alkB, alkylation repair homolog 2 (E. coli).	chr12:109525994-109531275	121642	UKv4_A_24_P628384;UKv4_A_32_P28939	-66			86.7	UKv4_A_24_P628384	-44.9		-31.6	94.1	##	UKv4_A_32_P28939	-53.7		-34.9	111.6
ALKBH2.hAug10	ALKBH2	gene ALKBH2, encoding alkB, alkylation repair homolog 2 (E. coli).	chr12:109527492-109530557	121642			-25		40.5
ALKBH2.iAug10	ALKBH2	gene ALKBH2, encoding alkB, alkylation repair homolog 2 (E. coli).	chr12:109525997-109531263	121642	UKv4_A_24_P628384;UKv4_A_32_P28939				82.6	UKv4_A_24_P628384	-44.9		-31.6	94.1	##	UKv4_A_32_P28939	-53.7		-34.9	111.6
ALKBH2.jAug10-unspliced	ALKBH2	gene ALKBH2, encoding alkB, alkylation repair homolog 2 (E. coli).	chr12:109525994-109526964	121642			-28.6		57.7
ALKBH3.jAug10	ALKBH3	complex locus ALKBH3, encoding alkB, alkylation repair homolog 3 (E. coli) and SEC14-like 1 pseudogene.	chr11:43902402-43941816	221120;729799	UKv4_A_23_P35989				30.9
ALKBH5.dAug10	ALKBH5	gene ALKBH5, encoding alkB, alkylation repair homolog 5 (E. coli).	chr17:18109875-18113265	54890	UKv4_A_23_P153050;UKv4_A_23_P416169	62.4	-27.3		-52.5
ALKBH6andC19orf46.bAug10	ALKBH6andC19orf46	complex locus ALKBH6andC19orf46, encoding alkB, alkylation repair homolog 6 (E. coli) and chromosome 19 open reading frame 46.	chr19:36494206-36499668	84964;163183	UKv4_A_23_P350074			26.9
ALKBH7.aAug10	ALKBH7	gene ALKBH7, encoding alkB, alkylation repair homolog 7 (E. coli).	chr19:6372444-6375047	84266	UKv4_A_24_P91472	-46.4			49.6	UKv4_A_24_P91472	-31.8			44.2	###
ALKBH8.aAug10	ALKBH8	gene ALKBH8, encoding alkB, alkylation repair homolog 8 (E. coli).	chr11:107375344-107436469	91801	UKv4_A_23_P371876		-38.1		64.7	UKv4_A_23_P371876		-21.5			###
ALKBH8.bAug10	ALKBH8	gene ALKBH8, encoding alkB, alkylation repair homolog 8 (E. coli).	chr11:107373454-107436473	91801	UKv4_A_23_P371876		-43.9		68.1	UKv4_A_23_P371876		-21.5			###
ALLC.aAug10	ALLC	gene ALLC, encoding allantoicase.	chr2:3705787-3750261	55821	UKv4_A_23_P108734		24.4		-35.5	UKv4_A_23_P108734				-42.6	###
ALLC.cAug10	ALLC	gene ALLC, encoding allantoicase.	chr2:3742207-3750258	55821	UKv4_A_23_P108734			35.3	-34.1	UKv4_A_23_P108734				-42.6	###
ALMS1.aAug10	ALMS1	complex locus ALMS1, encoding Alstrom syndrome 1.	chr2:73612886-73837046	7840	UKv4_A_23_P312174;UKv4_A_23_P312179	-68.4			52	UKv4_A_23_P312174	-48.8			48.6	###
ALMS1.mAug10-unspliced	ALMS1	complex locus ALMS1, encoding Alstrom syndrome 1.	chr2:73835846-73837038	7840					26
ALMS1P.aAug10	ALMS1P	complex locus ALMS1P, encoding Alstrom syndrome 1 pseudogene.	chr2:73867999-73912692	200420	UKv4_A_23_P435657	50.3			-72.1
ALMS1P.bAug10	ALMS1P	complex locus ALMS1P, encoding Alstrom syndrome 1 pseudogene.	chr2:73867836-73900632	200420	UKv4_A_23_P435657	39.7			-52.6
ALMS1P.cAug10	ALMS1P	complex locus ALMS1P, encoding Alstrom syndrome 1 pseudogene.	chr2:73901074-73934687	200420		30			-40
ALOX12.aAug10	ALOX12	gene ALOX12, encoding arachidonate 12-lipoxygenase.	chr17:6899384-6914055	239	UKv4_A_23_P152906;UKv4_A_23_P152909			38
ALOX12.bAug10	ALOX12	gene ALOX12, encoding arachidonate 12-lipoxygenase.	chr17:6900013-6903788	239					-27.8
ALOX12B.aAug10	ALOX12B	gene ALOX12B, encoding arachidonate 12-lipoxygenase, 12R type.	chr17:7975954-7991022	242	UKv4_A_23_P83634	-63.5	35.2		64.9
ALOX12P2.dAug10	ALOX12P2	complex locus ALOX12P2, encoding arachidonate 12-lipoxygenase pseudogene 2.	chr17:6757263-6803660	245	UKv4_A_32_P440768					UKv4_A_32_P440768	16.8		36.9	-24	###
ALOX15.aAug10	ALOX15	gene ALOX15, encoding arachidonate 15-lipoxygenase.	chr17:4534216-4559355	246	UKv4_A_23_P55373				-44.3
ALOX15B.aAug10	ALOX15B	gene ALOX15B, encoding arachidonate 15-lipoxygenase, type B.	chr17:7942358-7952428	247	UKv4_A_23_P60627	33	26.4		-65.6	UKv4_A_23_P60627	19.8			-38.6	###
ALOX5.aAug10	ALOX5	gene ALOX5, encoding arachidonate 5-lipoxygenase.	chr10:45869623-45941569	240	UKv4_A_23_P104464			37.7	-63.4	UKv4_A_23_P104464			29.4	-55.7	###
ALOX5.eAug10	ALOX5	gene ALOX5, encoding arachidonate 5-lipoxygenase.	chr10:45869675-45939682	240					-29.4
ALOX5.fAug10	ALOX5	gene ALOX5, encoding arachidonate 5-lipoxygenase.	chr10:45869676-45937309	240					-30.3
ALOX5.hAug10	ALOX5	gene ALOX5, encoding arachidonate 5-lipoxygenase.	chr10:45869629-45939680	240		-36.1	34	-35.1
ALOX5.iAug10	ALOX5	gene ALOX5, encoding arachidonate 5-lipoxygenase.	chr10:45938864-45940820	240				36.7	-41.3
ALOX5AP.aAug10	ALOX5AP	complex locus ALOX5AP, encoding arachidonate 5-lipoxygenase-activating protein.	chr13:31287616-31338718	241	UKv4_A_23_P2793;UKv4_A_24_P347378		22.2		-65.8	UKv4_A_23_P2793				-50.8	##	UKv4_A_24_P347378				-61
ALOX5AP.eAug10	ALOX5AP	complex locus ALOX5AP, encoding arachidonate 5-lipoxygenase-activating protein.	chr13:31377340-31385868	241			36.9		-53.2
ALOXE3.aAug10	ALOXE3	gene ALOXE3, encoding arachidonate lipoxygenase 3.	chr17:7999213-8021831	59344	UKv4_A_24_P347880				52
ALPK1.aAug10	ALPK1	complex locus ALPK1, encoding alpha-kinase 1.	chr4:113218449-113363751	80216	UKv4_A_23_P133133;UKv4_A_23_P133142	43.1		37.7	-59.9	UKv4_A_23_P133133	33.3			-52.3	##	UKv4_A_23_P133142	40.4			-53.9
ALPK1.nAug10	ALPK1	complex locus ALPK1, encoding alpha-kinase 1.	chr4:113218547-113306856	80216		34.1			-43.3
ALPK2.aAug10	ALPK2	complex locus ALPK2, encoding alpha-kinase 2.	chr18:56148479-56296189	115701	UKv4_A_23_P15876	-29.2		38.1		UKv4_A_23_P15876			34.8		###
ALPK3.aAug10	ALPK3	gene ALPK3, encoding alpha-kinase 3.	chr15:85359892-85416712	57538	UKv4_A_23_P348728	45.9		50.8	-105.4	UKv4_A_23_P348728	32.5		32.3	-75.6	###
ALPL.aAug10	ALPL	gene ALPL, encoding alkaline phosphatase, liver\/bone\/kidney.	chr1:21877743-21904899	249	UKv4_A_23_P97046;UKv4_A_24_P353619	-45.7	58.3			UKv4_A_24_P353619			24.6	-19.1	###
ALPL.bAug10	ALPL	gene ALPL, encoding alkaline phosphatase, liver\/bone\/kidney.	chr1:21835868-21904908	249	UKv4_A_23_P97046;UKv4_A_24_P353619		34.1			UKv4_A_24_P353619			24.6	-19.1	###
ALS2.bAug10	ALS2	complex locus ALS2, encoding amyotrophic lateral sclerosis 2 (juvenile).	chr2:202586715-202645657	57679	UKv4_A_24_P222410		25.2		-59.7	UKv4_A_24_P222410				-29.4	###
ALS2.dAug10	ALS2	complex locus ALS2, encoding amyotrophic lateral sclerosis 2 (juvenile).	chr2:202566410-202609110	57679	UKv4_A_24_P222410				-37	UKv4_A_24_P222410				-29.4	###
ALS2.nAug10-unspliced	ALS2	complex locus ALS2, encoding amyotrophic lateral sclerosis 2 (juvenile).	chr2:202643291-202645619	57679			37.3
ALS2.oAug10-unspliced	ALS2	complex locus ALS2, encoding amyotrophic lateral sclerosis 2 (juvenile).	chr2:202567149-202567588	57679		51.2	-52.7
ALS2.pAug10-unspliced	ALS2	complex locus ALS2, encoding amyotrophic lateral sclerosis 2 (juvenile).	chr2:202568898-202569307	57679		43.1	-25.7
ALS2CL.aAug10	ALS2CL	complex locus ALS2CL, encoding ALS2 C-terminal like.	chr3:46710485-46735145	259173	UKv4_A_23_P416705;UKv4_A_32_P420009	75.9		43	-126.6	UKv4_A_23_P416705	64.9		23	-100.6	##	UKv4_A_32_P420009	38.3			-74.5
ALS2CL.bAug10	ALS2CL	complex locus ALS2CL, encoding ALS2 C-terminal like.	chr3:46710485-46735194	259173	UKv4_A_23_P416705;UKv4_A_32_P420009	44.7		47.9	-60.1	UKv4_A_23_P416705	64.9		23	-100.6	##	UKv4_A_32_P420009	38.3			-74.5
ALS2CL.cAug10	ALS2CL	complex locus ALS2CL, encoding ALS2 C-terminal like.	chr3:46710485-46735194	259173	UKv4_A_23_P416705;UKv4_A_32_P420009	80.8		52.8	-116.8	UKv4_A_23_P416705	64.9		23	-100.6	##	UKv4_A_32_P420009	38.3			-74.5
ALS2CL.eAug10	ALS2CL	complex locus ALS2CL, encoding ALS2 C-terminal like.	chr3:46712083-46735170	259173	UKv4_A_23_P416705	79.9		54.5	-120.9	UKv4_A_23_P416705	64.9		23	-100.6	###
ALS2CL.iAug10	ALS2CL	complex locus ALS2CL, encoding ALS2 C-terminal like.	chr3:46710716-46718604	259173	UKv4_A_23_P416705;UKv4_A_32_P420009	75.9			-105.6	UKv4_A_23_P416705	64.9		23	-100.6	##	UKv4_A_32_P420009	38.3			-74.5
ALS2CL.jAug10	ALS2CL	complex locus ALS2CL, encoding ALS2 C-terminal like.	chr3:46710485-46718898	259173	UKv4_A_23_P416705;UKv4_A_32_P420009	68.9			-124.7	UKv4_A_23_P416705	64.9		23	-100.6	##	UKv4_A_32_P420009	38.3			-74.5
ALS2CL.kAug10	ALS2CL	complex locus ALS2CL, encoding ALS2 C-terminal like.	chr3:46710487-46718944	259173	UKv4_A_23_P416705;UKv4_A_32_P420009	77.3		37.5	-120.7	UKv4_A_23_P416705	64.9		23	-100.6	##	UKv4_A_32_P420009	38.3			-74.5
ALS2CL.oAug10	ALS2CL	complex locus ALS2CL, encoding ALS2 C-terminal like.	chr3:46712090-46716188	259173	UKv4_A_23_P416705	75.5		35.2	-120.3	UKv4_A_23_P416705	64.9		23	-100.6	###
ALS2CL.pAug10	ALS2CL	complex locus ALS2CL, encoding ALS2 C-terminal like.	chr3:46711773-46716442	259173	UKv4_A_23_P416705	80.8		41	-114.6	UKv4_A_23_P416705	64.9		23	-100.6	###
ALS2CL.tAug10-unspliced	ALS2CL	complex locus ALS2CL, encoding ALS2 C-terminal like.	chr3:46710679-46712865	259173		40
ALS2CR11.aAug10	ALS2CR11	gene ALS2CR11, encoding amyotrophic lateral sclerosis 2 (juvenile) chromosome region, candidate 11.	chr2:202352138-202483910	151254	UKv4_A_23_P328642		53.6	-35.8		UKv4_A_23_P328642		34.6		-25.8	###
ALS2CR11.cAug10	ALS2CR11	gene ALS2CR11, encoding amyotrophic lateral sclerosis 2 (juvenile) chromosome region, candidate 11.	chr2:202399045-202483905	151254			28.6
ALS2CR4.iAug10	ALS2CR4	complex locus ALS2CR4, encoding amyotrophic lateral sclerosis 2 (juvenile) chromosome region, candidate 4.	chr2:202484909-202491257	65062	UKv4_A_23_P370097;UKv4_A_24_P941831		-23.6		29.6
ALS2CR8.dAug10	ALS2CR8	gene ALS2CR8, encoding amyotrophic lateral sclerosis 2 (juvenile) chromosome region, candidate 8.	chr2:203777006-203848658	79800	UKv4_A_23_P165828					UKv4_A_23_P165828				-33.8	###
ALS2CR8.kAug10	ALS2CR8	gene ALS2CR8, encoding amyotrophic lateral sclerosis 2 (juvenile) chromosome region, candidate 8.	chr2:203777012-203827256	79800	UKv4_A_24_P911896					UKv4_A_24_P911896	28.3	-35.4	40.9		###
ALX1.aAug10	ALX1	gene ALX1, encoding ALX homeobox 1.	chr12:85673885-85695734	8092	UKv4_A_23_P83798	-32.2	23.7	-50.9	40.3	UKv4_A_23_P83798		18.9			###
ALX3.aAug10	ALX3	gene ALX3, encoding ALX homeobox 3.	chr1:110602497-110613322	257	UKv4_A_23_P85941				-53.8
AMBP.aAug10	AMBP	gene AMBP, encoding alpha-1-microglobulin\/bikunin precursor.	chr9:116822407-116840752	259	UKv4_A_23_P256504			62.5		UKv4_A_23_P256504			40.1		###
AMBP.cAug10	AMBP	gene AMBP, encoding alpha-1-microglobulin\/bikunin precursor.	chr9:116822410-116839888	259				45
AMD1.1.dAug10	AMD1.1	gene AMD1.1, encoding adenosylmethionine decarboxylase 1.	chr5:43576933-43603164	262					50
AMD1.1.hAug10	AMD1.1	gene AMD1.1, encoding adenosylmethionine decarboxylase 1.	chr5:43575742-43585301	262					33.2
AMD1.aAug10	AMD1	complex locus AMD1, encoding adenosylmethionine decarboxylase 1.	chr6:111196000-111216913	262	UKv4_A_23_P214121;UKv4_A_24_P371962;UKv4_Hs262476.3				48.1	UKv4_A_23_P214121				30	##	UKv4_A_24_P371962				55
AMD1.iAug10	AMD1	complex locus AMD1, encoding adenosylmethionine decarboxylase 1.	chr6:111211086-111216907	262	UKv4_A_23_P214121;UKv4_A_24_P371962;UKv4_Hs262476.3		-36			UKv4_A_23_P214121				30	##	UKv4_A_24_P371962				55
AMD1.mAug10-unspliced	AMD1	complex locus AMD1, encoding adenosylmethionine decarboxylase 1.	chr6:111214281-111214855	262			-30.5
AMDHD1.aAug10	AMDHD1	gene AMDHD1, encoding amidohydrolase domain containing 1.	chr12:96337072-96362490	144193	UKv4_A_32_P122226		52.4		-54.7	UKv4_A_32_P122226		30.8		-58.3	###
AMDHD2.eAug10	AMDHD2	complex locus AMDHD2, encoding amidohydrolase domain containing 2.	chr16:2570422-2579692	51005	UKv4_A_23_P49351				-32.9
AMELX.cAug10	AMELX	gene AMELX, encoding amelogenin, X-linked.	chrX:11311533-11318881	265	UKv4_A_23_P96478					UKv4_A_23_P96478			37.3	-21.5	###
AMFR.eAug10-unspliced	AMFR	gene AMFR, encoding autocrine motility factor receptor.	chr16:56395914-56397756	267		43.8
AMH.aAug10	AMH	gene AMH, encoding anti-Mullerian hormone.	chr19:2248545-2252072	268	UKv4_A_23_P78944;UKv4_Hs407463.2	-32.3	-50.5	26.8	73	UKv4_A_23_P78944	-32.1	-43.8		76	###
AMH.bAug10	AMH	gene AMH, encoding anti-Mullerian hormone.	chr19:2249451-2252229	268	UKv4_A_23_P78944	-30.1	-50.9	29.6	72.9	UKv4_A_23_P78944	-32.1	-43.8		76	###
AMH.dAug10	AMH	gene AMH, encoding anti-Mullerian hormone.	chr19:2249687-2250951	268		-30.4	-51.5	29.9	73.8
AMHR2.aAug10	AMHR2	gene AMHR2, encoding anti-Mullerian hormone receptor, type II.	chr12:53817642-53825318	269	UKv4_A_24_P115990	30.2	33.9	38.8	-93.9	UKv4_A_24_P115990	24	25.8		-80.9	###
AMHR2.hAug10	AMHR2	gene AMHR2, encoding anti-Mullerian hormone receptor, type II.	chr12:53818866-53825048	269	UKv4_A_24_P115990	21.5	32	29.8	-84.8	UKv4_A_24_P115990	24	25.8		-80.9	###
AMICA1.aAug10	AMICA1	complex locus AMICA1, encoding adhesion molecule, interacts with CXADR antigen 1.	chr11:118064880-118095743	120425	UKv4_A_23_P1759	43.3			-75.8	UKv4_A_23_P1759	39.5			-76.4	###
AMICA1.bAug10	AMICA1	complex locus AMICA1, encoding adhesion molecule, interacts with CXADR antigen 1.	chr11:118064440-118095806	120425	UKv4_A_23_P1759;UKv4_A_24_P192914	38.7			-69.9	UKv4_A_23_P1759	39.5			-76.4	##	UKv4_A_24_P192914	32.7			-68.8
AMICA1.eAug10	AMICA1	complex locus AMICA1, encoding adhesion molecule, interacts with CXADR antigen 1.	chr11:118066863-118095726	120425	UKv4_A_23_P1759	50.4		30.2	-77.5	UKv4_A_23_P1759	39.5			-76.4	###
AMICA1.hAug10	AMICA1	complex locus AMICA1, encoding adhesion molecule, interacts with CXADR antigen 1.	chr11:118064680-118095755	120425	UKv4_A_23_P1759;UKv4_A_24_P192914	47.3		35.9	-71.3	UKv4_A_23_P1759	39.5			-76.4	##	UKv4_A_24_P192914	32.7			-68.8
AMICA1.iAug10	AMICA1	complex locus AMICA1, encoding adhesion molecule, interacts with CXADR antigen 1.	chr11:118076341-118087754	120425		33.6			-53.8
AMICA1.jAug10	AMICA1	complex locus AMICA1, encoding adhesion molecule, interacts with CXADR antigen 1.	chr11:118064442-118074950	120425	UKv4_A_23_P1759;UKv4_A_24_P192914	46.8			-52.6	UKv4_A_23_P1759	39.5			-76.4	##	UKv4_A_24_P192914	32.7			-68.8
AMICA1.rAug10-unspliced	AMICA1	complex locus AMICA1, encoding adhesion molecule, interacts with CXADR antigen 1.	chr11:118074916-118075600	120425		45.9			-51.3
AMIGO1.aAug10	AMIGO1	gene AMIGO1, encoding adhesion molecule with Ig-like domain 1.	chr1:110046795-110052352	57463	UKv4_A_23_P97598;UKv4_A_24_P302506	34.9			-31.8	UKv4_A_24_P302506	25.2			-25.4	###
AMIGO2.aAug10	AMIGO2	gene AMIGO2, encoding adhesion molecule with Ig-like domain 2.	chr12:47470383-47473734	347902	UKv4_A_23_P14083	93.7	-32.5	52.8	-115.7	UKv4_A_23_P14083	92.9	-34.4	51.2	-116.7	###
AMIGO2.bAug10	AMIGO2	gene AMIGO2, encoding adhesion molecule with Ig-like domain 2.	chr12:47470282-47473425	347902	UKv4_A_23_P14083	91.1	-33.7	50.2	-102.9	UKv4_A_23_P14083	92.9	-34.4	51.2	-116.7	###
AMIGO2.cAug10	AMIGO2	gene AMIGO2, encoding adhesion molecule with Ig-like domain 2.	chr12:47469490-47473734	347902	UKv4_A_23_P14083	90.2	-30.3	49.9	-114	UKv4_A_23_P14083	92.9	-34.4	51.2	-116.7	###
AMMECR1.aAug10	AMMECR1	gene AMMECR1, encoding Alport syndrome, mental retardation, midface hypoplasia and elliptocytosis chromosomal region gene 1.	chrX:109437415-109561467	9949	UKv4_A_23_P137116;UKv4_A_32_P201773	-43.8			61.9	UKv4_A_32_P201773				38.6	###
AMN.aAug10	AMN	gene AMN, encoding amnionless homolog (mouse).	chr14:103388993-103397963	81693	UKv4_A_23_P48455		-33.4	36.9
AMN.bAug10	AMN	gene AMN, encoding amnionless homolog (mouse).	chr14:103388996-103397178	81693	UKv4_A_23_P48455			32.4
AMN.jAug10	AMN	gene AMN, encoding amnionless homolog (mouse).	chr14:103394983-103399933	81693	UKv4_A_24_P313210		-27.1	35
AMN.kAug10	AMN	gene AMN, encoding amnionless homolog (mouse).	chr14:103399221-103403514	81693	UKv4_A_24_P313210		-44.2	31
AMN1.eAug10	AMN1	complex locus AMN1, encoding antagonist of mitotic exit network 1 homolog (S. cerevisiae).	chr12:31841991-31882033	196394					-47.4
AMN1.hAug10	AMN1	complex locus AMN1, encoding antagonist of mitotic exit network 1 homolog (S. cerevisiae).	chr12:31860810-31881947	196394					-50.1
AMN1.iAug10-unspliced	AMN1	complex locus AMN1, encoding antagonist of mitotic exit network 1 homolog (S. cerevisiae).	chr12:31824082-31826878	196394		37.5	-42.9
AMN1.jAug10	AMN1	complex locus AMN1, encoding antagonist of mitotic exit network 1 homolog (S. cerevisiae).	chr12:31824083-31882043	196394	UKv4_A_24_P100830				-26.6	UKv4_A_24_P100830	26.4				###
AMOT.aAug10	AMOT	gene AMOT, encoding angiomotin.	chrX:112018105-112084135	154796	UKv4_A_24_P344961		49.1		-31.4	UKv4_A_24_P344961		39.5		-29.7	###
AMOTL1.aAug10	AMOTL1	gene AMOTL1, encoding angiomotin like 1.	chr11:94501472-94609918	154810	UKv4_A_23_P138796;UKv4_A_24_P329815;UKv4_A_24_P401768		-49.6			UKv4_A_24_P329815		-28.2			##	UKv4_A_24_P401768		-61.5		27.7
AMOTL1.bAug10	AMOTL1	gene AMOTL1, encoding angiomotin like 1.	chr11:94501508-94609912	154810	UKv4_A_23_P138796;UKv4_A_24_P329815;UKv4_A_24_P401768		-24.4		43	UKv4_A_24_P329815		-28.2			##	UKv4_A_24_P401768		-61.5		27.7
AMOTL1.fAug10-unspliced	AMOTL1	gene AMOTL1, encoding angiomotin like 1.	chr11:94602372-94604172	154810					52.3
AMOTL2.aAug10	AMOTL2	gene AMOTL2, encoding angiomotin like 2.	chr3:134074719-134094321	51421	UKv4_A_23_P166686		-41.9		66	UKv4_A_23_P166686		-35.1		65.7	###
AMOTL2.bAug10	AMOTL2	gene AMOTL2, encoding angiomotin like 2.	chr3:134074187-134093436	51421	UKv4_A_23_P166686		-38.7		59.9	UKv4_A_23_P166686		-35.1		65.7	###
AMOTL2.gAug10	AMOTL2	gene AMOTL2, encoding angiomotin like 2.	chr3:134077134-134078980	51421			-23.4		48.3
AMPD1andDENND2CandBCAS2.aAug10	AMPD1andDENND2CandBCAS2	complex locus AMPD1andDENND2CandBCAS2, encoding adenosine monophosphate deaminase 1 and breast carcinoma amplified sequence 2 and DENN\/MADD domain containing 2C.	chr1:115125468-115212656	270;10286;163259	UKv4_A_23_P46315;UKv4_A_24_P247006;UKv4_A_24_P6467			46.2	-24.2	UKv4_A_23_P46315			37.5	-21.7	###
AMPD2.cAug10	AMPD2	complex locus AMPD2, encoding adenosine monophosphate deaminase 2.	chr1:110162470-110174163	271	UKv4_A_23_P201596	74.7		40.9	-92.9
AMPD2.eAug10	AMPD2	complex locus AMPD2, encoding adenosine monophosphate deaminase 2.	chr1:110166435-110173839	271		24.6	-29.9
AMPD2.fAug10	AMPD2	complex locus AMPD2, encoding adenosine monophosphate deaminase 2.	chr1:110168049-110174677	271	UKv4_A_23_P201596	44.9	-37.7	28.5
AMPD2.hAug10	AMPD2	complex locus AMPD2, encoding adenosine monophosphate deaminase 2.	chr1:110162444-110172314	271		33.4	-28
AMPD2.jAug10	AMPD2	complex locus AMPD2, encoding adenosine monophosphate deaminase 2.	chr1:110169359-110172174	271		30.3
AMPD2.kAug10	AMPD2	complex locus AMPD2, encoding adenosine monophosphate deaminase 2.	chr1:110171343-110174677	271	UKv4_A_23_P201596	26.7	-25.7
AMPD3.aAug10	AMPD3	complex locus AMPD3, encoding adenosine monophosphate deaminase 3.	chr11:10472114-10529126	272	UKv4_A_23_P116286;UKv4_A_24_P304154				-35.7	UKv4_A_23_P116286				-21.4	##	UKv4_A_24_P304154				-25.7
AMPD3.bAug10	AMPD3	complex locus AMPD3, encoding adenosine monophosphate deaminase 3.	chr11:10477206-10529126	272	UKv4_A_23_P116286;UKv4_A_24_P304154	33.9		26.5	-57.1	UKv4_A_23_P116286				-21.4	##	UKv4_A_24_P304154				-25.7
AMPD3.qAug10	AMPD3	complex locus AMPD3, encoding adenosine monophosphate deaminase 3.	chr11:10525856-10527928	272					-22
AMPH.aAug10	AMPH	complex locus AMPH, encoding amphiphysin.	chr7:38424419-38670951	273	UKv4_A_24_P218048;UKv4_A_24_P239234	89.9			-95.7	UKv4_A_24_P218048	82.9			-85.7	###
AMPH.cAug10	AMPH	complex locus AMPH, encoding amphiphysin.	chr7:38423307-38671166	273	UKv4_A_23_P31273;UKv4_A_24_P218048	92.5			-99.6	UKv4_A_23_P31273	86.4			-86.1	##	UKv4_A_24_P218048	82.9			-85.7
AMPH.dAug10	AMPH	complex locus AMPH, encoding amphiphysin.	chr7:38423297-38671020	273	UKv4_A_23_P31273;UKv4_A_24_P218048	80.1			-79.2	UKv4_A_23_P31273	86.4			-86.1	##	UKv4_A_24_P218048	82.9			-85.7
AMPH.jAug10	AMPH	complex locus AMPH, encoding amphiphysin.	chr7:38433670-38470088	273		54
AMZ2.aAug10	AMZ2	complex locus AMZ2, encoding archaelysin family metallopeptidase 2 and F-box only protein 36 pseudogene.	chr17:66244145-66253300	51321;732538	UKv4_A_23_P15564		40.3	-49.3
AMZ2.bAug10	AMZ2	complex locus AMZ2, encoding archaelysin family metallopeptidase 2 and F-box only protein 36 pseudogene.	chr17:66244145-66253300	51321;732538	UKv4_A_23_P15564	-24.8	27.6
AMZ2.eAug10	AMZ2	complex locus AMZ2, encoding archaelysin family metallopeptidase 2 and F-box only protein 36 pseudogene.	chr17:66245342-66253873	51321;732538	UKv4_A_23_P15564	35.3			-55.1
AMZ2.gAug10	AMZ2	complex locus AMZ2, encoding archaelysin family metallopeptidase 2 and F-box only protein 36 pseudogene.	chr17:66243716-66253306	51321;732538	UKv4_A_23_P15564			-49.2
AMZ2.hAug10	AMZ2	complex locus AMZ2, encoding archaelysin family metallopeptidase 2 and F-box only protein 36 pseudogene.	chr17:66244145-66253300	51321;732538	UKv4_A_23_P15564	-43.5	40.5
AMZ2.iAug10	AMZ2	complex locus AMZ2, encoding archaelysin family metallopeptidase 2 and F-box only protein 36 pseudogene.	chr17:66244145-66253300	51321;732538	UKv4_A_23_P15564	-54.9			82.5
AMZ2.jAug10	AMZ2	complex locus AMZ2, encoding archaelysin family metallopeptidase 2 and F-box only protein 36 pseudogene.	chr17:66244720-66253294	51321;732538	UKv4_A_23_P15564				25.9
AMZ2.kAug10	AMZ2	complex locus AMZ2, encoding archaelysin family metallopeptidase 2 and F-box only protein 36 pseudogene.	chr17:66244203-66251979	51321;732538			39
AMZ2.sAug10-unspliced	AMZ2	complex locus AMZ2, encoding archaelysin family metallopeptidase 2 and F-box only protein 36 pseudogene.	chr17:66130149-66132140	51321;732538					-37.6
AMZ2.tAug10-unspliced	AMZ2	complex locus AMZ2, encoding archaelysin family metallopeptidase 2 and F-box only protein 36 pseudogene.	chr17:66097840-66098488	51321;732538			29.7		-25.9
AMZ2.uAug10	AMZ2	complex locus AMZ2, encoding archaelysin family metallopeptidase 2 and F-box only protein 36 pseudogene.	chr17:66097862-66103977	51321;732538			34.2		-38.1
AMZ2.vaAug10	AMZ2	complex locus AMZ2, encoding archaelysin family metallopeptidase 2 and F-box only protein 36 pseudogene.	chr17:66097862-66111659	51321;732538			38.3
AMZ2.vbAug10	AMZ2	complex locus AMZ2, encoding archaelysin family metallopeptidase 2 and F-box only protein 36 pseudogene.	chr17:66154629-66157368	51321;732538					-25.2
AMZ2.vdAug10	AMZ2	complex locus AMZ2, encoding archaelysin family metallopeptidase 2 and F-box only protein 36 pseudogene.	chr17:66097691-66132068	51321;732538	UKv4_A_24_P484894				-55.6	UKv4_A_24_P484894				-33.5	###
AMZ2.veAug10	AMZ2	complex locus AMZ2, encoding archaelysin family metallopeptidase 2 and F-box only protein 36 pseudogene.	chr17:66097740-66125026	51321;732538	UKv4_A_24_P484894				-47	UKv4_A_24_P484894				-33.5	###
AMZ2.vfAug10	AMZ2	complex locus AMZ2, encoding archaelysin family metallopeptidase 2 and F-box only protein 36 pseudogene.	chr17:66097889-66125026	51321;732538	UKv4_A_24_P484894				-33.4	UKv4_A_24_P484894				-33.5	###
AMZ2.vgAug10	AMZ2	complex locus AMZ2, encoding archaelysin family metallopeptidase 2 and F-box only protein 36 pseudogene.	chr17:66098098-66158191	51321;732538		40.5			-74.1
AMZ2P1.bAug10	AMZ2P1	gene AMZ2P1, encoding archaelysin family metallopeptidase 2 pseudogene 1.	chr17:62962668-62972169	201283	UKv4_A_23_P329254					UKv4_A_23_P329254	36.1			-82.9	###
AMZ2P1.gAug10	AMZ2P1	gene AMZ2P1, encoding archaelysin family metallopeptidase 2 pseudogene 1.	chr17:62964180-62971647	201283	UKv4_A_24_P410587				-50.3
AMZ2P1.hAug10-unspliced	AMZ2P1	gene AMZ2P1, encoding archaelysin family metallopeptidase 2 pseudogene 1.	chr17:62964270-62965658	201283		33.9
AMZ2P1.qAug10-unspliced	AMZ2P1	gene AMZ2P1, encoding archaelysin family metallopeptidase 2 pseudogene 1.	chr17:62966781-62967213	201283		27.6
ANAPC1.aAug10	ANAPC1	complex locus ANAPC1, encoding anaphase promoting complex subunit 1.	chr2:112524633-112641741	64682	UKv4_A_23_P17204				59.1	UKv4_A_23_P17204				65.7	###
ANAPC1.dAug10	ANAPC1	complex locus ANAPC1, encoding anaphase promoting complex subunit 1.	chr2:112526642-112538329	64682	UKv4_A_23_P17204		-45.3			UKv4_A_23_P17204				65.7	###
ANAPC1.fAug10	ANAPC1	complex locus ANAPC1, encoding anaphase promoting complex subunit 1.	chr2:112630353-112642441	64682					62.1
ANAPC1.gAug10	ANAPC1	complex locus ANAPC1, encoding anaphase promoting complex subunit 1.	chr2:112637988-112641759	64682		-31.5		-34.6	43.5
ANAPC10.aAug10	ANAPC10	gene ANAPC10, encoding anaphase promoting complex subunit 10.	chr4:145915521-146019369	10393	UKv4_A_23_P250994	-39.2
ANAPC10.fAug10	ANAPC10	gene ANAPC10, encoding anaphase promoting complex subunit 10.	chr4:145916306-146019353	10393	UKv4_A_23_P250994	-32.5			38.4
ANAPC10.hAug10	ANAPC10	gene ANAPC10, encoding anaphase promoting complex subunit 10.	chr4:145974719-146019320	10393		-31.1			34.9
ANAPC10P1.aAug10-unspliced	ANAPC10P1	gene ANAPC10P1, encoding anaphase promoting complex subunit 10 pseudogene 1.	chr1:52719272-52720077	729198	UKv4_A_24_P49860					UKv4_A_24_P49860	32	-28.5	35		###
ANAPC11andNPB.bAug10	ANAPC11andNPB	complex locus ANAPC11andNPB, encoding anaphase promoting complex subunit 11 and neuropeptide B.	chr17:79849599-79858363	51529;256933	UKv4_A_23_P27147	-63.2	49.6	-47.5		UKv4_A_23_P27147	-53.3	35.7	-41.8	36.1	###
ANAPC11andNPB.cAug10	ANAPC11andNPB	complex locus ANAPC11andNPB, encoding anaphase promoting complex subunit 11 and neuropeptide B.	chr17:79849866-79857858	51529;256933		-55.6	59.2	-48.4
ANAPC11andNPB.eAug10	ANAPC11andNPB	complex locus ANAPC11andNPB, encoding anaphase promoting complex subunit 11 and neuropeptide B.	chr17:79849638-79857418	51529;256933		-68.7	45.2	-40.4	48
ANAPC11andNPB.gAug10	ANAPC11andNPB	complex locus ANAPC11andNPB, encoding anaphase promoting complex subunit 11 and neuropeptide B.	chr17:79852343-79857920	51529;256933		-32.4	55.8
ANAPC11andNPB.hAug10	ANAPC11andNPB	complex locus ANAPC11andNPB, encoding anaphase promoting complex subunit 11 and neuropeptide B.	chr17:79849939-79858131	51529;256933	UKv4_A_23_P27147	-74.9	49.1	-41.2	50	UKv4_A_23_P27147	-53.3	35.7	-41.8	36.1	###
ANAPC11andNPB.iAug10	ANAPC11andNPB	complex locus ANAPC11andNPB, encoding anaphase promoting complex subunit 11 and neuropeptide B.	chr17:79852174-79860774	51529;256933	UKv4_A_23_P27147;UKv4_A_23_P300740		27.9		-63.7	UKv4_A_23_P27147	-53.3	35.7	-41.8	36.1	###
ANAPC11andNPB.jAug10	ANAPC11andNPB	complex locus ANAPC11andNPB, encoding anaphase promoting complex subunit 11 and neuropeptide B.	chr17:79849813-79858604	51529;256933	UKv4_A_23_P27147	-47.3	54.9	-52.6		UKv4_A_23_P27147	-53.3	35.7	-41.8	36.1	###
ANAPC11andNPB.mAug10	ANAPC11andNPB	complex locus ANAPC11andNPB, encoding anaphase promoting complex subunit 11 and neuropeptide B.	chr17:79849599-79858503	51529;256933	UKv4_A_23_P27147	-49.7	56.8	-55.9		UKv4_A_23_P27147	-53.3	35.7	-41.8	36.1	###
ANAPC11andNPB.nAug10	ANAPC11andNPB	complex locus ANAPC11andNPB, encoding anaphase promoting complex subunit 11 and neuropeptide B.	chr17:79849598-79858409	51529;256933	UKv4_A_23_P27147	-51.5	48.7	-47.9		UKv4_A_23_P27147	-53.3	35.7	-41.8	36.1	###
ANAPC11andNPB.oAug10	ANAPC11andNPB	complex locus ANAPC11andNPB, encoding anaphase promoting complex subunit 11 and neuropeptide B.	chr17:79849599-79858363	51529;256933	UKv4_A_23_P27147	-40.8	29.7	-42.9		UKv4_A_23_P27147	-53.3	35.7	-41.8	36.1	###
ANAPC11andNPB.pAug10	ANAPC11andNPB	complex locus ANAPC11andNPB, encoding anaphase promoting complex subunit 11 and neuropeptide B.	chr17:79849598-79858363	51529;256933	UKv4_A_23_P27147	-70.1	49.5	-54.1	52	UKv4_A_23_P27147	-53.3	35.7	-41.8	36.1	###
ANAPC11andNPB.qAug10	ANAPC11andNPB	complex locus ANAPC11andNPB, encoding anaphase promoting complex subunit 11 and neuropeptide B.	chr17:79849599-79858363	51529;256933	UKv4_A_23_P27147	-68	51.7	-46.8	43.1	UKv4_A_23_P27147	-53.3	35.7	-41.8	36.1	###
ANAPC11andNPB.vaAug10	ANAPC11andNPB	complex locus ANAPC11andNPB, encoding anaphase promoting complex subunit 11 and neuropeptide B.	chr17:79849644-79858130	51529;256933	UKv4_A_23_P27147	-24.8				UKv4_A_23_P27147	-53.3	35.7	-41.8	36.1	###
ANAPC2.dAug10	ANAPC2	complex locus ANAPC2, encoding anaphase promoting complex subunit 2.	chr9:140069236-140083000	29882	UKv4_A_23_P253068		-38.6
ANAPC2.eAug10	ANAPC2	complex locus ANAPC2, encoding anaphase promoting complex subunit 2.	chr9:140069239-140072409	29882			-35.6
ANAPC4.gAug10	ANAPC4	complex locus ANAPC4, encoding anaphase promoting complex subunit 4.	chr4:25396381-25420119	29945	UKv4_A_23_P317800		-33
ANAPC5.dAug10	ANAPC5	complex locus ANAPC5, encoding anaphase promoting complex subunit 5.	chr12:121746161-121769859	51433	UKv4_A_23_P204448;UKv4_A_23_P377830		-30.7	35
ANAPC5.fAug10	ANAPC5	complex locus ANAPC5, encoding anaphase promoting complex subunit 5.	chr12:121755693-121775134	51433	UKv4_A_23_P377830				33.2
ANAPC5.gAug10	ANAPC5	complex locus ANAPC5, encoding anaphase promoting complex subunit 5.	chr12:121746197-121768943	51433	UKv4_A_23_P204448;UKv4_A_23_P377830	58.9	-32.4	64.4	-64.9
ANAPC5.lAug10	ANAPC5	complex locus ANAPC5, encoding anaphase promoting complex subunit 5.	chr12:121746161-121790243	51433	UKv4_A_23_P204448;UKv4_A_23_P377830			30.1
ANAPC5.nAug10	ANAPC5	complex locus ANAPC5, encoding anaphase promoting complex subunit 5.	chr12:121746161-121768909	51433	UKv4_A_23_P204448		-37.2	38.6
ANAPC5.pAug10	ANAPC5	complex locus ANAPC5, encoding anaphase promoting complex subunit 5.	chr12:121746161-121748188	51433	UKv4_A_23_P204448		-30.9
ANAPC5.sAug10	ANAPC5	complex locus ANAPC5, encoding anaphase promoting complex subunit 5.	chr12:121766066-121768900	51433		26.6	-21.6
ANAPC5.vaAug10-unspliced	ANAPC5	complex locus ANAPC5, encoding anaphase promoting complex subunit 5.	chr12:121746050-121746696	51433			-22.3		36.8
ANGEL2.iAug10	ANGEL2	complex locus ANGEL2, encoding angel homolog 2 (Drosophila).	chr1:213184505-213189149	90806					-30.2
ANGEL2.kAug10	ANGEL2	complex locus ANGEL2, encoding angel homolog 2 (Drosophila).	chr1:213170500-213174750	90806			-31.4
ANGPT1.aAug10	ANGPT1	gene ANGPT1, encoding angiopoietin 1.	chr8:108245748-108509642	284	UKv4_A_24_P60887			38.1		UKv4_A_24_P60887			23.6		###
ANGPT1.bAug10	ANGPT1	gene ANGPT1, encoding angiopoietin 1.	chr8:108261710-108510284	284	UKv4_A_23_P216023;UKv4_A_24_P60887			36.1		UKv4_A_23_P216023			29.3		##	UKv4_A_24_P60887			23.6
ANGPTL1.aAug10	ANGPTL1	gene ANGPTL1, encoding angiopoietin-like 1.	chr1:178819761-178840535	9068	UKv4_A_23_P126706			50.3	-31	UKv4_A_23_P126706			43.6	-32.1	###
ANGPTL1.bAug10	ANGPTL1	gene ANGPTL1, encoding angiopoietin-like 1.	chr1:178818671-178840371	9068	UKv4_A_23_P126706;UKv4_A_24_P199484			49.7	-30.9	UKv4_A_23_P126706			43.6	-32.1	###
ANGPTL2.aAug10	ANGPTL2	complex locus ANGPTL2, encoding angiopoietin-like 2.	chr9:129849612-129885175	23452	UKv4_A_23_P20864;UKv4_A_23_P374104			35.3	37.8	UKv4_A_23_P20864				40	##	UKv4_A_23_P374104			22	27
ANGPTL2.dAug10-unspliced	ANGPTL2	complex locus ANGPTL2, encoding angiopoietin-like 2.	chr9:129880353-129882578	23452		-34.8			82.5
ANGPTL3.aAug10	ANGPTL3	gene ANGPTL3, encoding angiopoietin-like 3.	chr1:63063158-63071989	27329	UKv4_A_23_P160262;UKv4_Hs209153.7			44	-31.8
ANGPTL4.eAug10	ANGPTL4	complex locus ANGPTL4, encoding angiopoietin-like 4.	chr19:8429053-8439253	51129	UKv4_A_23_P159325;UKv4_A_23_P170719				32.6
ANGPTL6.aAug10	ANGPTL6	gene ANGPTL6, encoding angiopoietin-like 6.	chr19:10203015-10213335	83854	UKv4_A_23_P50276	28.9			-39.6
ANGPTL7.aAug10	ANGPTL7	gene ANGPTL7, encoding angiopoietin-like 7.	chr1:11249415-11256157	10218	UKv4_A_23_P114862	70.7	-20.8		-74	UKv4_A_23_P114862	63.3		22.1	-74.1	###
ANGandRNASE4.aAug10	ANGandRNASE4	complex locus ANGandRNASE4, encoding angiogenin, ribonuclease, RNase A family, 5 and ribonuclease, RNase A family, 4.	chr14:21152356-21168776	283;6038	UKv4_A_23_P205531			33	-42.8	UKv4_A_23_P205531			23.6	-29	###
ANGandRNASE4.bAug10	ANGandRNASE4	complex locus ANGandRNASE4, encoding angiogenin, ribonuclease, RNase A family, 5 and ribonuclease, RNase A family, 4.	chr14:21152256-21162491	283;6038	UKv4_A_23_P428738			26.9	-33.6	UKv4_A_23_P428738			27.1	-16.5	###
ANGandRNASE4.dAug10	ANGandRNASE4	complex locus ANGandRNASE4, encoding angiogenin, ribonuclease, RNase A family, 5 and ribonuclease, RNase A family, 4.	chr14:21152372-21168759	283;6038	UKv4_A_23_P205531			33.5	-45.2	UKv4_A_23_P205531			23.6	-29	###
ANK1.aAug10	ANK1	complex locus ANK1, encoding ankyrin 1, erythrocytic.	chr8:41510738-41754280	286	UKv4_A_23_P216108;UKv4_A_24_P162483;UKv4_A_24_P162485	58.1			-75.1	UKv4_A_23_P216108	29.5			-46.9	##	UKv4_A_24_P162483	31.2			-41.7	UKv4_A_24_P162485				-22.3
ANK1.bAug10	ANK1	complex locus ANK1, encoding ankyrin 1, erythrocytic.	chr8:41510738-41655140	286	UKv4_A_23_P216108;UKv4_A_24_P162483;UKv4_A_24_P162485	45.3			-55.1	UKv4_A_23_P216108	29.5			-46.9	##	UKv4_A_24_P162483	31.2			-41.7	UKv4_A_24_P162485				-22.3
ANK1.cAug10	ANK1	complex locus ANK1, encoding ankyrin 1, erythrocytic.	chr8:41510738-41655140	286	UKv4_A_23_P216108;UKv4_A_24_P162483;UKv4_A_24_P162485	70.1			-86.3	UKv4_A_23_P216108	29.5			-46.9	##	UKv4_A_24_P162483	31.2			-41.7	UKv4_A_24_P162485				-22.3
ANK1.gAug10	ANK1	complex locus ANK1, encoding ankyrin 1, erythrocytic.	chr8:41518509-41555354	286		42.1			-44.7
ANK1.iAug10-unspliced	ANK1	complex locus ANK1, encoding ankyrin 1, erythrocytic.	chr8:41510739-41513533	286		51.5			-49.4
ANK2.bAug10	ANK2	gene ANK2, encoding ankyrin 2, neuronal.	chr4:113970785-114304896	287	UKv4_A_23_P133068				60.6
ANK2.cAug10	ANK2	gene ANK2, encoding ankyrin 2, neuronal.	chr4:113739214-114304896	287	UKv4_A_23_P133068	-38			44
ANK2.gAug10	ANK2	gene ANK2, encoding ankyrin 2, neuronal.	chr4:114214517-114304885	287	UKv4_A_23_P133068		-56.2	38.3
ANK2.sAug10-unspliced	ANK2	gene ANK2, encoding ankyrin 2, neuronal.	chr4:114290843-114291913	287			-30.6	37.2	39.5
ANK2.vaAug10-unspliced	ANK2	gene ANK2, encoding ankyrin 2, neuronal.	chr4:114299966-114302161	287	UKv4_Hs146014.1		-66.4	36.6	34.5	UKv4_Hs146014.1		-63.1	35	30.9	###
ANK2.viAug10-unspliced	ANK2	gene ANK2, encoding ankyrin 2, neuronal.	chr4:114302399-114302930	287		41.3	-72.5	41.4
ANK3.aAug10	ANK3	complex locus ANK3, encoding ankyrin 3, node of Ranvier (ankyrin G).	chr10:61788066-62149634	288	UKv4_A_23_P202269;UKv4_A_23_P301530;UKv4_A_24_P162173	44.5			-35	UKv4_A_23_P202269	52.7	-31.7		-21.9	##	UKv4_A_23_P301530	41.5			-25.3	UKv4_A_24_P162173	29.3
ANK3.bAug10	ANK3	complex locus ANK3, encoding ankyrin 3, node of Ranvier (ankyrin G).	chr10:61789555-62332735	288	UKv4_A_24_P162173;UKv4_A_32_P33304	47.6			-40.7	UKv4_A_24_P162173	29.3				##	UKv4_A_32_P33304	38.3			-20.9
ANK3.gAug10	ANK3	complex locus ANK3, encoding ankyrin 3, node of Ranvier (ankyrin G).	chr10:61787066-61900659	288	UKv4_A_23_P301530;UKv4_A_24_P162173	64.5	-37.3		-40.8	UKv4_A_23_P301530	41.5			-25.3	##	UKv4_A_24_P162173	29.3
ANK3.jAug10	ANK3	complex locus ANK3, encoding ankyrin 3, node of Ranvier (ankyrin G).	chr10:61789458-61842395	288	UKv4_A_23_P301530	45			-37.2	UKv4_A_23_P301530	41.5			-25.3	###
ANK3.oAug10	ANK3	complex locus ANK3, encoding ankyrin 3, node of Ranvier (ankyrin G).	chr10:61789458-61820355	288	UKv4_A_23_P301530	27	-27.7			UKv4_A_23_P301530	41.5			-25.3	###
ANK3.sAug10	ANK3	complex locus ANK3, encoding ankyrin 3, node of Ranvier (ankyrin G).	chr10:61821389-61843307	288	UKv4_A_24_P162173	31.4	-31			UKv4_A_24_P162173	29.3				###
ANK3.tAug10	ANK3	complex locus ANK3, encoding ankyrin 3, node of Ranvier (ankyrin G).	chr10:61789458-61821282	288	UKv4_A_23_P301530	35.9	-23.2			UKv4_A_23_P301530	41.5			-25.3	###
ANK3.vkAug10	ANK3	complex locus ANK3, encoding ankyrin 3, node of Ranvier (ankyrin G).	chr10:61789453-61804886	288	UKv4_A_23_P301530	71.3	-56.8	43.8	-40.7	UKv4_A_23_P301530	41.5			-25.3	###
ANK3.vlAug10-unspliced	ANK3	complex locus ANK3, encoding ankyrin 3, node of Ranvier (ankyrin G).	chr10:61786058-61788045	288		62.2	-35.1		-36.3
ANK3.vmAug10-unspliced	ANK3	complex locus ANK3, encoding ankyrin 3, node of Ranvier (ankyrin G).	chr10:61789458-61790361	288		42.6	-58.7
ANK3.vpAug10-unspliced	ANK3	complex locus ANK3, encoding ankyrin 3, node of Ranvier (ankyrin G).	chr10:61827895-61828449	288		34			-22.8
ANK3.vqAug10-unspliced	ANK3	complex locus ANK3, encoding ankyrin 3, node of Ranvier (ankyrin G).	chr10:61790357-61790902	288		50	-57.9	31.6
ANKAR.aAug10	ANKAR	complex locus ANKAR, encoding ankyrin and armadillo repeat containing.	chr2:190538351-190611375	150709	UKv4_A_23_P370544				45.2	UKv4_A_23_P370544		-35			###
ANKAR.bAug10	ANKAR	complex locus ANKAR, encoding ankyrin and armadillo repeat containing.	chr2:190540712-190613707	150709	UKv4_A_23_P370544		-35.3			UKv4_A_23_P370544		-35			###
ANKAR.nAug10-unspliced	ANKAR	complex locus ANKAR, encoding ankyrin and armadillo repeat containing.	chr2:190612327-190613212	150709			-39.3
ANKAR.oAug10	ANKAR	complex locus ANKAR, encoding ankyrin and armadillo repeat containing.	chr2:190602559-190618546	150709			-49.5	41.2
ANKAR.qAug10	ANKAR	complex locus ANKAR, encoding ankyrin and armadillo repeat containing.	chr2:190606110-190621144	150709			-60.5	35.6
ANKDD1B.aAug10	ANKDD1B	gene ANKDD1B, encoding ankyrin repeat and death domain containing 1B.	chr5:74906654-74968032	728780		64.1	-46.9	74.8	-66.3
ANKDD1B.dAug10-unspliced	ANKDD1B	gene ANKDD1B, encoding ankyrin repeat and death domain containing 1B.	chr5:74965146-74966550	728780		59.3	-52.6	69.4	-47.5
ANKFN1.aAug10	ANKFN1	gene ANKFN1, encoding ankyrin-repeat and fibronectin type III domain containing 1.	chr17:54230837-54560007	162282	UKv4_A_23_P350698	61.5	30.2	66.5	-124	UKv4_A_23_P350698	77		78.8	-125.5	###
ANKFN1.eAug10-unspliced	ANKFN1	gene ANKFN1, encoding ankyrin-repeat and fibronectin type III domain containing 1.	chr17:54305278-54307022	162282	UKv4_A_32_P316545					UKv4_A_32_P316545	72.7		87.2	-124.3	###
ANKFN1.gAug10	ANKFN1	gene ANKFN1, encoding ankyrin-repeat and fibronectin type III domain containing 1.	chr17:54305274-54335716	162282		49		34.1	-70.2
ANKFY1.aAug10	ANKFY1	complex locus ANKFY1, encoding ankyrin repeat and FYVE domain containing 1.	chr17:4068368-4167142	51479		62.3		35.8	-87.7
ANKFY1.bAug10	ANKFY1	complex locus ANKFY1, encoding ankyrin repeat and FYVE domain containing 1.	chr17:4066665-4167271	51479	UKv4_A_23_P207620	64.9		40.6	-82.5	UKv4_A_23_P207620	57.5		30.7	-71.4	###
ANKFY1.eAug10	ANKFY1	complex locus ANKFY1, encoding ankyrin repeat and FYVE domain containing 1.	chr17:4097775-4167271	51479	UKv4_A_24_P151834					UKv4_A_24_P151834	27.4	-28.8			###
ANKFY1.mAug10	ANKFY1	complex locus ANKFY1, encoding ankyrin repeat and FYVE domain containing 1.	chr17:4070949-4072890	51479		40.4		33.5	-44.6
ANKH.aAug10	ANKH	complex locus ANKH, encoding ankylosis, progressive homolog (mouse).	chr5:14704878-14871894	56172	UKv4_A_24_P303145					UKv4_A_24_P303145	24.9				###
ANKH.gAug10	ANKH	complex locus ANKH, encoding ankylosis, progressive homolog (mouse).	chr5:14767889-14769268	56172				-36.5	28.9
ANKH.hAug10	ANKH	complex locus ANKH, encoding ankylosis, progressive homolog (mouse).	chr5:14845979-14871717	56172		23.7			-28.5
ANKH.mAug10	ANKH	complex locus ANKH, encoding ankylosis, progressive homolog (mouse).	chr5:14768273-14788326	56172				-46.4
ANKHD1-EIF4EBP3.gAug10	ANKHD1-EIF4EBP3	complex locus ANKHD1-EIF4EBP3, encoding eukaryotic translation initiation factor 4E binding protein 3 and ankyrin repeat and KH domain containing 1 and ANKHD1-EIF4EBP3 readthrough.	chr5:139781429-139852062	8637;54882;404734	UKv4_A_23_P92642	-46.3		-53	77.2	UKv4_A_23_P92642	-46.6		-37.9	79.3	###
ANKHD1-EIF4EBP3.iAug10	ANKHD1-EIF4EBP3	complex locus ANKHD1-EIF4EBP3, encoding eukaryotic translation initiation factor 4E binding protein 3 and ankyrin repeat and KH domain containing 1 and ANKHD1-EIF4EBP3 readthrough.	chr5:139781428-139852028	8637;54882;404734	UKv4_A_23_P92642	-35			33.9	UKv4_A_23_P92642	-46.6		-37.9	79.3	###
ANKHD1-EIF4EBP3.kAug10	ANKHD1-EIF4EBP3	complex locus ANKHD1-EIF4EBP3, encoding eukaryotic translation initiation factor 4E binding protein 3 and ankyrin repeat and KH domain containing 1 and ANKHD1-EIF4EBP3 readthrough.	chr5:139908411-139929163	8637;54882;404734	UKv4_A_23_P213326;UKv4_A_23_P58443				-32.6
ANKHD1-EIF4EBP3.vdAug10	ANKHD1-EIF4EBP3	complex locus ANKHD1-EIF4EBP3, encoding eukaryotic translation initiation factor 4E binding protein 3 and ankyrin repeat and KH domain containing 1 and ANKHD1-EIF4EBP3 readthrough.	chr5:139927242-139929163	8637;54882;404734	UKv4_A_23_P58443	-32.6	-40.3		97.9
ANKHD1-EIF4EBP3.vgAug10-unspliced	ANKHD1-EIF4EBP3	complex locus ANKHD1-EIF4EBP3, encoding eukaryotic translation initiation factor 4E binding protein 3 and ankyrin repeat and KH domain containing 1 and ANKHD1-EIF4EBP3 readthrough.	chr5:139923856-139928304	8637;54882;404734		46.5		42.9	-53.9
ANKHD1-EIF4EBP3.vkAug10	ANKHD1-EIF4EBP3	complex locus ANKHD1-EIF4EBP3, encoding eukaryotic translation initiation factor 4E binding protein 3 and ankyrin repeat and KH domain containing 1 and ANKHD1-EIF4EBP3 readthrough.	chr5:139928305-139929158	8637;54882;404734	UKv4_A_23_P58443	40.4	-27.7	35	-31.5
ANKHD1-EIF4EBP3.vlAug10-unspliced	ANKHD1-EIF4EBP3	complex locus ANKHD1-EIF4EBP3, encoding eukaryotic translation initiation factor 4E binding protein 3 and ankyrin repeat and KH domain containing 1 and ANKHD1-EIF4EBP3 readthrough.	chr5:139919447-139922284	8637;54882;404734					-26.3
ANKHD1-EIF4EBP3.voAug10-unspliced	ANKHD1-EIF4EBP3	complex locus ANKHD1-EIF4EBP3, encoding eukaryotic translation initiation factor 4E binding protein 3 and ankyrin repeat and KH domain containing 1 and ANKHD1-EIF4EBP3 readthrough.	chr5:139850864-139852253	8637;54882;404734		34.2
ANKIB1.aAug10	ANKIB1	complex locus ANKIB1, encoding ankyrin repeat and IBR domain containing 1.	chr7:91875497-92030698	54467	UKv4_A_23_P355623;UKv4_A_23_P93912;UKv4_A_24_P18020	36.2			-73.1	UKv4_A_23_P355623	47.8			-66.5	##	UKv4_A_23_P93912	35.1			-66	UKv4_A_24_P18020	28.5			-60.5
ANKIB1.bAug10	ANKIB1	complex locus ANKIB1, encoding ankyrin repeat and IBR domain containing 1.	chr7:92019362-92028647	54467	UKv4_A_24_P18020	28.6			-46.4	UKv4_A_24_P18020	28.5			-60.5	###
ANKIB1.gAug10	ANKIB1	complex locus ANKIB1, encoding ankyrin repeat and IBR domain containing 1.	chr7:92023560-92027151	54467					-40
ANKIB1.hAug10-unspliced	ANKIB1	complex locus ANKIB1, encoding ankyrin repeat and IBR domain containing 1.	chr7:92029083-92031380	54467					-39.6
ANKIB1.iAug10-unspliced	ANKIB1	complex locus ANKIB1, encoding ankyrin repeat and IBR domain containing 1.	chr7:91976937-91978444	54467		-38.8	54.6
ANKK1.aAug10	ANKK1	gene ANKK1, encoding ankyrin repeat and kinase domain containing 1.	chr11:113258513-113271140	255239	UKv4_A_23_P35943;UKv4_Hs447003.1	41.3			-47.7
ANKLE2.dAug10	ANKLE2	complex locus ANKLE2, encoding ankyrin repeat and LEM domain containing 2.	chr12:133310516-133331279	23141			46.3		-31.6
ANKLE2.gAug10	ANKLE2	complex locus ANKLE2, encoding ankyrin repeat and LEM domain containing 2.	chr12:133302255-133314148	23141	UKv4_A_23_P10858	37.3			-40.1
ANKMY1.bAug10	ANKMY1	complex locus ANKMY1, encoding ankyrin repeat and MYND domain containing 1.	chr2:241418917-241500192	51281	UKv4_A_23_P131463;UKv4_A_24_P402106			36.3		UKv4_A_23_P131463	23.2		35.6	-28.7	###
ANKMY1.kAug10	ANKMY1	complex locus ANKMY1, encoding ankyrin repeat and MYND domain containing 1.	chr2:241461356-241494976	51281	UKv4_A_24_P402106;UKv4_A_24_P940863		-35.8		34.8	UKv4_A_24_P940863		-40			###
ANKMY1.mAug10	ANKMY1	complex locus ANKMY1, encoding ankyrin repeat and MYND domain containing 1.	chr2:241461356-241467459	51281	UKv4_A_24_P402106;UKv4_A_24_P940863		-33.4		48.3	UKv4_A_24_P940863		-40			###
ANKMY2.aAug10	ANKMY2	gene ANKMY2, encoding ankyrin repeat and MYND domain containing 2.	chr7:16639407-16685440	57037	UKv4_A_23_P20002				-39.5	UKv4_A_23_P20002				-36.3	###
ANKMY2.cAug10	ANKMY2	gene ANKMY2, encoding ankyrin repeat and MYND domain containing 2.	chr7:16633933-16685305	57037	UKv4_A_23_P20002	37.3			-61.7	UKv4_A_23_P20002				-36.3	###
ANKMY2.hAug10-unspliced	ANKMY2	gene ANKMY2, encoding ankyrin repeat and MYND domain containing 2.	chr7:16633248-16635193	57037		37			-63.1
ANKRA2.hAug10	ANKRA2	complex locus ANKRA2, encoding ankyrin repeat, family A (RFXANK-like), 2.	chr5:72848161-72851725	57763	UKv4_A_23_P159012;UKv4_A_24_P337397		-32.3			UKv4_A_24_P337397	28.1				###
ANKRA2.jAug10-unspliced	ANKRA2	complex locus ANKRA2, encoding ankyrin repeat, family A (RFXANK-like), 2.	chr5:72849087-72849985	57763		32.7	-37.6
ANKRD1.aAug10	ANKRD1	gene ANKRD1, encoding ankyrin repeat domain 1 (cardiac muscle).	chr10:92671660-92681032	27063	UKv4_A_23_P161218			46.2	-34.8
ANKRD10.gAug10	ANKRD10	complex locus ANKRD10, encoding ankyrin repeat domain 10.	chr13:111545045-111567379	55608	UKv4_A_24_P298077	27			-30.4
ANKRD10.mAug10	ANKRD10	complex locus ANKRD10, encoding ankyrin repeat domain 10.	chr13:111530888-111558468	55608	UKv4_A_23_P205046;UKv4_A_24_P298077	31.4				UKv4_A_23_P205046	30.1				###
ANKRD10.rAug10	ANKRD10	complex locus ANKRD10, encoding ankyrin repeat domain 10.	chr13:111530882-111553262	55608	UKv4_A_23_P205046;UKv4_A_24_P298077			39.4		UKv4_A_23_P205046	30.1				###
ANKRD11.dAug10	ANKRD11	complex locus ANKRD11, encoding ankyrin repeat domain 11.	chr16:89351063-89484706	29123	UKv4_A_23_P3632				-52.9
ANKRD11.fAug10-unspliced	ANKRD11	complex locus ANKRD11, encoding ankyrin repeat domain 11.	chr16:89343886-89346123	29123	UKv4_A_24_P929449		-30.3
ANKRD12.aAug10	ANKRD12	gene ANKRD12, encoding ankyrin repeat domain 12.	chr18:9136751-9285206	23253	UKv4_A_23_P130293;UKv4_A_24_P133991;UKv4_A_24_P179183;UKv4_A_24_P25252				-74.8	UKv4_A_23_P130293	31.7			-68.4	##	UKv4_A_24_P133991	33.3			-67	UKv4_A_24_P179183	42.5			-87.6	UKv4_A_24_P25252	43			-88.2
ANKRD12.bAug10	ANKRD12	gene ANKRD12, encoding ankyrin repeat domain 12.	chr18:9137561-9283757	23253	UKv4_A_23_P130293;UKv4_A_24_P133991;UKv4_A_24_P179183;UKv4_A_24_P25252		37.4			UKv4_A_23_P130293	31.7			-68.4	##	UKv4_A_24_P133991	33.3			-67	UKv4_A_24_P179183	42.5			-87.6	UKv4_A_24_P25252	43			-88.2
ANKRD12.dAug10-unspliced	ANKRD12	gene ANKRD12, encoding ankyrin repeat domain 12.	chr18:9257046-9260425	23253			31.2		-24.3
ANKRD12.gAug10	ANKRD12	gene ANKRD12, encoding ankyrin repeat domain 12.	chr18:9136794-9211782	23253					-41
ANKRD13A.aAug10	ANKRD13A	complex locus ANKRD13A, encoding ankyrin repeat domain 13A.	chr12:110437394-110475394	88455	UKv4_A_24_P307572				-42
ANKRD13A.eAug10	ANKRD13A	complex locus ANKRD13A, encoding ankyrin repeat domain 13A.	chr12:110437236-110462238	88455	UKv4_A_24_P307572				-34.5
ANKRD13A.nAug10-unspliced	ANKRD13A	complex locus ANKRD13A, encoding ankyrin repeat domain 13A.	chr12:110456124-110456823	88455					-78.3
ANKRD13B.aAug10	ANKRD13B	gene ANKRD13B, encoding ankyrin repeat domain 13B.	chr17:27920209-27942023	124930	UKv4_A_23_P380881		-56.1			UKv4_A_23_P380881		-39.2		23.7	###
ANKRD13B.bAug10	ANKRD13B	gene ANKRD13B, encoding ankyrin repeat domain 13B.	chr17:27920521-27941778	124930	UKv4_A_23_P380881		-56.2			UKv4_A_23_P380881		-39.2		23.7	###
ANKRD13B.cAug10	ANKRD13B	gene ANKRD13B, encoding ankyrin repeat domain 13B.	chr17:27916801-27942510	124930	UKv4_A_23_P380881	28.8	-39.9			UKv4_A_23_P380881		-39.2		23.7	###
ANKRD13B.gAug10	ANKRD13B	gene ANKRD13B, encoding ankyrin repeat domain 13B.	chr17:27939482-27940918	124930			-66.3		34.6
ANKRD13B.hAug10-unspliced	ANKRD13B	gene ANKRD13B, encoding ankyrin repeat domain 13B.	chr17:27916821-27917627	124930					38
ANKRD13B.iAug10	ANKRD13B	gene ANKRD13B, encoding ankyrin repeat domain 13B.	chr17:27935670-27937766	124930		30.8	-67	33.5
ANKRD13B.kAug10	ANKRD13B	gene ANKRD13B, encoding ankyrin repeat domain 13B.	chr17:27926431-27935974	124930		30.6	-43.3
ANKRD13C.aAug10	ANKRD13C	complex locus ANKRD13C, encoding ankyrin repeat domain 13C.	chr1:70724686-70820476	81573	UKv4_A_23_P114616	43.8			-70.2	UKv4_A_23_P114616	31.6			-53.4	###
ANKRD13C.eAug10-unspliced	ANKRD13C	complex locus ANKRD13C, encoding ankyrin repeat domain 13C.	chr1:70818487-70820399	81573			57.6	-41.6
ANKRD13C.jAug10-unspliced	ANKRD13C	complex locus ANKRD13C, encoding ankyrin repeat domain 13C.	chr1:70766865-70768139	81573		47.6	-21.8	30.6	-45.6
ANKRD13D.aAug10	ANKRD13D	complex locus ANKRD13D, encoding ankyrin repeat domain 13 family, member D.	chr11:67056018-67069955	338692	UKv4_A_24_P349356;UKv4_A_24_P76105				-55.6	UKv4_A_24_P349356				-29.5	##	UKv4_A_24_P76105				-26.8
ANKRD13D.bAug10	ANKRD13D	complex locus ANKRD13D, encoding ankyrin repeat domain 13 family, member D.	chr11:67056817-67069954	338692	UKv4_A_24_P349356;UKv4_A_24_P76105			-37.5		UKv4_A_24_P349356				-29.5	##	UKv4_A_24_P76105				-26.8
ANKRD13D.cAug10	ANKRD13D	complex locus ANKRD13D, encoding ankyrin repeat domain 13 family, member D.	chr11:67056874-67069956	338692	UKv4_A_24_P349356;UKv4_A_24_P76105	47.3			-84.2	UKv4_A_24_P349356				-29.5	##	UKv4_A_24_P76105				-26.8
ANKRD13D.eAug10	ANKRD13D	complex locus ANKRD13D, encoding ankyrin repeat domain 13 family, member D.	chr11:67056820-67059643	338692	UKv4_A_24_P76105				-23.8	UKv4_A_24_P76105				-26.8	###
ANKRD13D.fAug10	ANKRD13D	complex locus ANKRD13D, encoding ankyrin repeat domain 13 family, member D.	chr11:67056820-67058737	338692					-48.4
ANKRD13D.gAug10	ANKRD13D	complex locus ANKRD13D, encoding ankyrin repeat domain 13 family, member D.	chr11:67068217-67069954	338692	UKv4_A_24_P349356	35.4			-68.7	UKv4_A_24_P349356				-29.5	###
ANKRD13D.hAug10	ANKRD13D	complex locus ANKRD13D, encoding ankyrin repeat domain 13 family, member D.	chr11:67056817-67069892	338692	UKv4_A_24_P349356;UKv4_A_24_P76105				-45.6	UKv4_A_24_P349356				-29.5	##	UKv4_A_24_P76105				-26.8
ANKRD13D.iAug10	ANKRD13D	complex locus ANKRD13D, encoding ankyrin repeat domain 13 family, member D.	chr11:67068459-67069955	338692	UKv4_A_24_P349356	34.2			-58.4	UKv4_A_24_P349356				-29.5	###
ANKRD13D.jAug10	ANKRD13D	complex locus ANKRD13D, encoding ankyrin repeat domain 13 family, member D.	chr11:67057405-67060280	338692	UKv4_A_24_P667838;UKv4_A_24_P76105				-26.4	UKv4_A_24_P76105				-26.8	###
ANKRD13D.kAug10	ANKRD13D	complex locus ANKRD13D, encoding ankyrin repeat domain 13 family, member D.	chr11:67067472-67069922	338692					-57.8
ANKRD13D.nAug10	ANKRD13D	complex locus ANKRD13D, encoding ankyrin repeat domain 13 family, member D.	chr11:67057349-67058836	338692					-34.4
ANKRD13D.oAug10	ANKRD13D	complex locus ANKRD13D, encoding ankyrin repeat domain 13 family, member D.	chr11:67063080-67069954	338692		24.8			-25.2
ANKRD13D.pAug10	ANKRD13D	complex locus ANKRD13D, encoding ankyrin repeat domain 13 family, member D.	chr11:67059609-67068385	338692		48.1			-78.2
ANKRD13D.qAug10	ANKRD13D	complex locus ANKRD13D, encoding ankyrin repeat domain 13 family, member D.	chr11:67067028-67069049	338692					-35.3
ANKRD16andRPL12P28.aAug10	ANKRD16andRPL12P28	complex locus ANKRD16andRPL12P28, encoding ankyrin repeat domain 16 and ribosomal protein L12 pseudogene 28.	chr10:5903691-5931860	54522;100271273	UKv4_A_23_P150069				61.6	UKv4_A_23_P150069				60.3	###
ANKRD16andRPL12P28.dAug10	ANKRD16andRPL12P28	complex locus ANKRD16andRPL12P28, encoding ankyrin repeat domain 16 and ribosomal protein L12 pseudogene 28.	chr10:5919582-5931937	54522;100271273	UKv4_A_23_P150069				51.1	UKv4_A_23_P150069				60.3	###
ANKRD16andRPL12P28.eAug10	ANKRD16andRPL12P28	complex locus ANKRD16andRPL12P28, encoding ankyrin repeat domain 16 and ribosomal protein L12 pseudogene 28.	chr10:5902989-5931869	54522;100271273	UKv4_A_23_P150069				40.7	UKv4_A_23_P150069				60.3	###
ANKRD16andRPL12P28.gAug10	ANKRD16andRPL12P28	complex locus ANKRD16andRPL12P28, encoding ankyrin repeat domain 16 and ribosomal protein L12 pseudogene 28.	chr10:5924669-5929939	54522;100271273	UKv4_A_23_P150069				70.1	UKv4_A_23_P150069				60.3	###
ANKRD16andRPL12P28.hAug10-unspliced	ANKRD16andRPL12P28	complex locus ANKRD16andRPL12P28, encoding ankyrin repeat domain 16 and ribosomal protein L12 pseudogene 28.	chr10:5904300-5906245	54522;100271273			-46.7
ANKRD17.eAug10	ANKRD17	complex locus ANKRD17, encoding ankyrin repeat domain 17.	chr4:73977001-74019652	26057	UKv4_A_23_P144378;UKv4_A_24_P220771				-37
ANKRD17.iAug10	ANKRD17	complex locus ANKRD17, encoding ankyrin repeat domain 17.	chr4:73959110-73964868	26057					49.3
ANKRD17.oAug10-unspliced	ANKRD17	complex locus ANKRD17, encoding ankyrin repeat domain 17.	chr4:73966394-73967233	26057					30.4
ANKRD18B.aAug10	ANKRD18B	gene ANKRD18B, encoding ankyrin repeat domain 18B.	chr9:33548398-33555798	441459		-85.1		-57.9	142.6
ANKRD2.bAug10	ANKRD2	gene ANKRD2, encoding ankyrin repeat domain 2 (stretch responsive muscle).	chr10:99332257-99343652	26287	UKv4_A_24_P188116					UKv4_A_24_P188116	-54.7			70.2	###
ANKRD20A1.aAug10	ANKRD20A1	gene ANKRD20A1, encoding ankyrin repeat domain 20 family, member A1.	chr9:67926760-67969840	84210			38.4
ANKRD20A1.cAug10	ANKRD20A1	gene ANKRD20A1, encoding ankyrin repeat domain 20 family, member A1.	chr9:67966703-67970805	84210	UKv4_A_24_P851132					UKv4_A_24_P851132		23.1	23.2	-20.7	###
ANKRD20A4.aAug10	ANKRD20A4	gene ANKRD20A4, encoding ankyrin repeat domain 20 family, member A4.	chr9:69381812-69425109	728747					-32.6
ANKRD20A5.cAug10	ANKRD20A5	gene ANKRD20A5, encoding ankyrin repeat domain 20 family, member A5.	chr18:14179095-14185525	440482	UKv4_A_32_P68942					UKv4_A_32_P68942	-35.7				###
ANKRD20B.aAug10	ANKRD20B	gene ANKRD20B, encoding ankyrin repeat domain 20B.	chr2:95426673-95522820	729171	UKv4_A_32_P168326		59.2			UKv4_A_32_P168326		25.1		-27.4	###
ANKRD20B.fAug10	ANKRD20B	gene ANKRD20B, encoding ankyrin repeat domain 20B.	chr2:95534422-95613086	729171	UKv4_Hs374621.2		52.7			UKv4_Hs374621.2		48.9			###
ANKRD22.aAug10	ANKRD22	gene ANKRD22, encoding ankyrin repeat domain 22.	chr10:90579655-90611731	118932	UKv4_A_23_P161428		60.1		-50.9	UKv4_A_23_P161428		40.9		-48.7	###
ANKRD24.aAug10	ANKRD24	gene ANKRD24, encoding ankyrin repeat domain 24.	chr19:4183351-4224815	170961	UKv4_A_24_P375227;UKv4_A_32_P191786;UKv4_A_32_P451874		-25.3	33.4		UKv4_A_24_P375227	18.1			-19.8	###
ANKRD26.lAug10-unspliced	ANKRD26	complex locus ANKRD26, encoding ankyrin repeat domain 26.	chr10:27280383-27281121	22852			-28.1		35.4
ANKRD26.mAug10	ANKRD26	complex locus ANKRD26, encoding ankyrin repeat domain 26.	chr10:27262599-27269949	22852	UKv4_A_32_P116176					UKv4_A_32_P116176		-26.6		33.8	###
ANKRD26P1.aAug10	ANKRD26P1	gene ANKRD26P1, encoding ankyrin repeat domain 26 pseudogene 1.	chr16:46503251-46603009	124149			75.5	-37.2	-54
ANKRD27.cAug10	ANKRD27	complex locus ANKRD27, encoding ankyrin repeat domain 27 (VPS9 domain).	chr19:33127984-33166076	84079		-46.3			82.7
ANKRD27.iAug10-unspliced	ANKRD27	complex locus ANKRD27, encoding ankyrin repeat domain 27 (VPS9 domain).	chr19:33091280-33091868	84079		30.3	-30.4
ANKRD28.bAug10	ANKRD28	complex locus ANKRD28, encoding ankyrin repeat domain 28.	chr3:15708746-15900929	23243	UKv4_A_23_P109794;UKv4_A_24_P217365;UKv4_Hs32556.2	30.4				UKv4_A_24_P217365		-26.4			###
ANKRD28.gAug10	ANKRD28	complex locus ANKRD28, encoding ankyrin repeat domain 28.	chr3:15710116-15838013	23243	UKv4_Hs32556.2	31.6	-41.3
ANKRD29.aAug10	ANKRD29	complex locus ANKRD29, encoding ankyrin repeat domain 29.	chr18:21217980-21242824	147463		52.1		46.6	-69.8
ANKRD29.bAug10	ANKRD29	complex locus ANKRD29, encoding ankyrin repeat domain 29.	chr18:21179980-21242855	147463	UKv4_A_23_P412577	62.4		46.6	-81.8	UKv4_A_23_P412577	55.5		37.2	-71.7	###
ANKRD29.gAug10	ANKRD29	complex locus ANKRD29, encoding ankyrin repeat domain 29.	chr18:21179974-21227960	147463	UKv4_A_23_P412577	59.3		48.4	-75.8	UKv4_A_23_P412577	55.5		37.2	-71.7	###
ANKRD29.mAug10-unspliced	ANKRD29	complex locus ANKRD29, encoding ankyrin repeat domain 29.	chr18:21178888-21179558	147463		58.8		46.2	-74.6
ANKRD30BP2.aAug10	ANKRD30BP2	complex locus ANKRD30BP2, encoding ankyrin repeat domain 30B pseudogene 2.	chr21:14410487-14490569	149992	UKv4_A_23_P321496				45.9
ANKRD32.aAug10	ANKRD32	complex locus ANKRD32, encoding ankyrin repeat domain 32.	chr5:93954052-94033326	84250	UKv4_A_23_P144684;UKv4_A_24_P212072	-43.9			38.6	UKv4_A_23_P144684				28.4	##	UKv4_A_24_P212072	-24.9
ANKRD33.aAug10	ANKRD33	complex locus ANKRD33, encoding ankyrin repeat domain 33.	chr12:52281745-52285505	341405	UKv4_A_32_P516342	67.7		42.2	-98.9
ANKRD33.gAug10	ANKRD33	complex locus ANKRD33, encoding ankyrin repeat domain 33.	chr12:52281887-52285501	341405	UKv4_A_32_P516342	54.9		42.2	-78.9
ANKRD34A.aAug10	ANKRD34A	gene ANKRD34A, encoding ankyrin repeat domain 34A.	chr1:145470509-145475647	284615	UKv4_A_24_P212811			-75.6	38.3	UKv4_A_24_P212811			-76.7	27.4	###
ANKRD35andPIAS3.aAug10	ANKRD35andPIAS3	complex locus ANKRD35andPIAS3, encoding protein inhibitor of activated STAT, 3 and ankyrin repeat domain 35.	chr1:145549210-145568526	10401;148741	UKv4_A_23_P325690	58.8			-80.1	UKv4_A_23_P325690	43.2			-54.3	###
ANKRD35andPIAS3.bAug10	ANKRD35andPIAS3	complex locus ANKRD35andPIAS3, encoding protein inhibitor of activated STAT, 3 and ankyrin repeat domain 35.	chr1:145575994-145586546	10401;148741	UKv4_A_23_P149678;UKv4_A_24_P6889	54.5			-44.3	UKv4_A_23_P149678	30.2				##	UKv4_A_24_P6889				-22.5
ANKRD35andPIAS3.cAug10	ANKRD35andPIAS3	complex locus ANKRD35andPIAS3, encoding protein inhibitor of activated STAT, 3 and ankyrin repeat domain 35.	chr1:145575994-145586459	10401;148741	UKv4_A_23_P149678	66.4	-34.7	38.2	-54	UKv4_A_23_P149678	30.2				###
ANKRD35andPIAS3.dAug10	ANKRD35andPIAS3	complex locus ANKRD35andPIAS3, encoding protein inhibitor of activated STAT, 3 and ankyrin repeat domain 35.	chr1:145580405-145586547	10401;148741	UKv4_A_23_P149678	80.8	-41	34.4	-61.1	UKv4_A_23_P149678	30.2				###
ANKRD35andPIAS3.eAug10	ANKRD35andPIAS3	complex locus ANKRD35andPIAS3, encoding protein inhibitor of activated STAT, 3 and ankyrin repeat domain 35.	chr1:145575224-145580662	10401;148741	UKv4_A_24_P6889	62.5	-36	32.8	-46	UKv4_A_24_P6889				-22.5	###
ANKRD35andPIAS3.kAug10	ANKRD35andPIAS3	complex locus ANKRD35andPIAS3, encoding protein inhibitor of activated STAT, 3 and ankyrin repeat domain 35.	chr1:145584362-145585120	10401;148741		38.6	-40.2
ANKRD35andPIAS3.oAug10	ANKRD35andPIAS3	complex locus ANKRD35andPIAS3, encoding protein inhibitor of activated STAT, 3 and ankyrin repeat domain 35.	chr1:145582746-145586546	10401;148741	UKv4_A_23_P149678	56	-46.9	31.6		UKv4_A_23_P149678	30.2				###
ANKRD35andPIAS3.qAug10-unspliced	ANKRD35andPIAS3	complex locus ANKRD35andPIAS3, encoding protein inhibitor of activated STAT, 3 and ankyrin repeat domain 35.	chr1:145580866-145582503	10401;148741		58.2	-44.8	36.6	-41.1
ANKRD36.aAug10	ANKRD36	complex locus ANKRD36, encoding ankyrin repeat domain 36.	chr2:97778811-97930258	375248		29.3			-54.6
ANKRD36.bAug10	ANKRD36	complex locus ANKRD36, encoding ankyrin repeat domain 36.	chr2:97878263-97930246	375248		52.8			-62.8
ANKRD36.dAug10	ANKRD36	complex locus ANKRD36, encoding ankyrin repeat domain 36.	chr2:97829615-97864401	375248		76.9			-82.3
ANKRD36.nAug10	ANKRD36	complex locus ANKRD36, encoding ankyrin repeat domain 36.	chr2:97779294-97829345	375248		51.7			-76.8
ANKRD36.vbAug10	ANKRD36	complex locus ANKRD36, encoding ankyrin repeat domain 36.	chr2:97855008-97877416	375248		33.6			-43.9
ANKRD36B.aAug10	ANKRD36B	complex locus ANKRD36B, encoding ankyrin repeat domain 36B.	chr2:98121261-98206707	57730	UKv4_A_24_P135092				-34.1
ANKRD36B.jAug10	ANKRD36B	complex locus ANKRD36B, encoding ankyrin repeat domain 36B.	chr2:98137666-98156542	57730					-26.5
ANKRD36B.pAug10	ANKRD36B	complex locus ANKRD36B, encoding ankyrin repeat domain 36B.	chr2:98109139-98125256	57730				48.8
ANKRD36B.qAug10-unspliced	ANKRD36B	complex locus ANKRD36B, encoding ankyrin repeat domain 36B.	chr2:98123192-98124406	57730		53.1	-31.1		-36.7
ANKRD36BP1.aAug10-unspliced	ANKRD36BP1	gene ANKRD36BP1, encoding ankyrin repeat domain 36B pseudogene 1.	chr1:168214803-168216668	84832	UKv4_A_23_P97123					UKv4_A_23_P97123	35.6		25.1	-48	###
ANKRD37.aAug10	ANKRD37	gene ANKRD37, encoding ankyrin repeat domain 37.	chr4:186317176-186321506	353322	UKv4_A_24_P237586	-31.9		-40.7	40.5	UKv4_A_24_P237586			-35.5	33.4	###
ANKRD37.cAug10	ANKRD37	gene ANKRD37, encoding ankyrin repeat domain 37.	chr4:186316945-186321396	353322	UKv4_A_24_P237586			-32.6		UKv4_A_24_P237586			-35.5	33.4	###
ANKRD39andANKRD23.aAug10	ANKRD39andANKRD23	complex locus ANKRD39andANKRD23, encoding ankyrin repeat domain 39 and ankyrin repeat domain 23.	chr2:97503652-97509758	51239;200539			-26.5		43.7
ANKRD39andANKRD23.cAug10	ANKRD39andANKRD23	complex locus ANKRD39andANKRD23, encoding ankyrin repeat domain 39 and ankyrin repeat domain 23.	chr2:97496234-97523671	51239;200539			-41	40.6
ANKRD39andANKRD23.iAug10	ANKRD39andANKRD23	complex locus ANKRD39andANKRD23, encoding ankyrin repeat domain 39 and ankyrin repeat domain 23.	chr2:97504469-97506999	51239;200539			-36.9	31.1
ANKRD39andANKRD23.lAug10	ANKRD39andANKRD23	complex locus ANKRD39andANKRD23, encoding ankyrin repeat domain 39 and ankyrin repeat domain 23.	chr2:97490266-97499237	51239;200539				35.9
ANKRD39andANKRD23.mAug10	ANKRD39andANKRD23	complex locus ANKRD39andANKRD23, encoding ankyrin repeat domain 39 and ankyrin repeat domain 23.	chr2:97501983-97523751	51239;200539	UKv4_A_23_P305120;UKv4_A_23_P95027		-35.3		53.1	UKv4_A_23_P305120		-25.9		30.2	###
ANKRD40.bAug10	ANKRD40	gene ANKRD40, encoding ankyrin repeat domain 40.	chr17:48772225-48778813	91369	UKv4_A_23_P15580					UKv4_A_23_P15580		29.3			###
ANKRD42andRPL32P24.aAug10	ANKRD42andRPL32P24	complex locus ANKRD42andRPL32P24, encoding ankyrin repeat domain 42 and ribosomal protein L32 pseudogene 24.	chr11:82904918-82967140	338699;100271489	UKv4_A_24_P357572;UKv4_A_32_P69166	28				UKv4_A_24_P357572	24.8			-31.1	##	UKv4_A_32_P69166	33.5			-45.4
ANKRD42andRPL32P24.cAug10	ANKRD42andRPL32P24	complex locus ANKRD42andRPL32P24, encoding ankyrin repeat domain 42 and ribosomal protein L32 pseudogene 24.	chr11:82905687-82960626	338699;100271489	UKv4_A_24_P357572;UKv4_A_32_P69166	47.3			-38	UKv4_A_24_P357572	24.8			-31.1	##	UKv4_A_32_P69166	33.5			-45.4
ANKRD42andRPL32P24.eAug10	ANKRD42andRPL32P24	complex locus ANKRD42andRPL32P24, encoding ankyrin repeat domain 42 and ribosomal protein L32 pseudogene 24.	chr11:82905291-82926241	338699;100271489		26.2
ANKRD43.aAug10-unspliced	ANKRD43	gene ANKRD43, encoding ankyrin repeat domain 43.	chr5:132149015-132152489	134548	UKv4_A_23_P304110;UKv4_A_23_P400406	48.2	58.3		-118.2	UKv4_A_23_P304110	47.8	54.4		-115.6	##	UKv4_A_23_P400406				-31.1
ANKRD44.aAug10	ANKRD44	complex locus ANKRD44, encoding ankyrin repeat domain 44.	chr2:197859250-198062761	91526	UKv4_A_24_P128713					UKv4_A_24_P128713	48	-41.5	46.5	-50.7	###
ANKRD44.eAug10	ANKRD44	complex locus ANKRD44, encoding ankyrin repeat domain 44.	chr2:197964195-198175488	91526	UKv4_A_23_P209347				27.4
ANKRD44.gAug10	ANKRD44	complex locus ANKRD44, encoding ankyrin repeat domain 44.	chr2:197853327-197865226	91526		34.7		42.3
ANKRD44.iAug10	ANKRD44	complex locus ANKRD44, encoding ankyrin repeat domain 44.	chr2:197851386-197860179	91526				42.2
ANKRD44.kAug10	ANKRD44	complex locus ANKRD44, encoding ankyrin repeat domain 44.	chr2:197998561-198175503	91526		56.7	-34.5	36.9	-44.8
ANKRD46andGAPDHL7.cAug10	ANKRD46andGAPDHL7	complex locus ANKRD46andGAPDHL7, encoding ankyrin repeat domain 46 and glyceraldehyde-3-phosphate dehydrogenase-like 7, pseudogene.	chr8:101533002-101571975	157567;100128961	UKv4_A_23_P94095	39			-35.3
ANKRD46andGAPDHL7.hAug10	ANKRD46andGAPDHL7	complex locus ANKRD46andGAPDHL7, encoding ankyrin repeat domain 46 and glyceraldehyde-3-phosphate dehydrogenase-like 7, pseudogene.	chr8:101562770-101569082	157567;100128961	UKv4_A_24_P662086	-59.1		-47.6	99.4	UKv4_A_24_P662086	-25.2			39	###
ANKRD46andGAPDHL7.jAug10-unspliced	ANKRD46andGAPDHL7	complex locus ANKRD46andGAPDHL7, encoding ankyrin repeat domain 46 and glyceraldehyde-3-phosphate dehydrogenase-like 7, pseudogene.	chr8:101544802-101545610	157567;100128961					25.8
ANKRD5.bAug10	ANKRD5	gene ANKRD5, encoding ankyrin repeat domain 5.	chr20:10015647-10037411	63926	UKv4_A_23_P256047					UKv4_A_23_P256047		23.2			###
ANKRD50.bAug10	ANKRD50	complex locus ANKRD50, encoding ankyrin repeat domain 50.	chr4:125585207-125633887	57182	UKv4_A_23_P81017					UKv4_A_23_P81017	24				###
ANKRD52.aAug10	ANKRD52	gene ANKRD52, encoding ankyrin repeat domain 52.	chr12:56631588-56652174	283373	UKv4_A_24_P172600	41			-46.1
ANKRD52.cAug10	ANKRD52	gene ANKRD52, encoding ankyrin repeat domain 52.	chr12:56647625-56648868	283373					-28.2
ANKRD52.dAug10-unspliced	ANKRD52	gene ANKRD52, encoding ankyrin repeat domain 52.	chr12:56649118-56649841	283373					-24.6
ANKRD53.aAug10	ANKRD53	complex locus ANKRD53, encoding ankyrin repeat domain 53.	chr2:71205510-71212629	79998	UKv4_A_24_P162979;UKv4_A_24_P371184	41		50.8	-81.1	UKv4_A_24_P162979				-23.1	###
ANKRD53.cAug10	ANKRD53	complex locus ANKRD53, encoding ankyrin repeat domain 53.	chr2:71205784-71212888	79998	UKv4_A_24_P162979	44.1		61.7	-61.2	UKv4_A_24_P162979				-23.1	###
ANKRD53.hAug10	ANKRD53	complex locus ANKRD53, encoding ankyrin repeat domain 53.	chr2:71209456-71211355	79998		22.2		28.8
ANKRD54.hAug10	ANKRD54	gene ANKRD54, encoding ankyrin repeat domain 54.	chr22:38226863-38240225	129138	UKv4_A_23_P120915;UKv4_A_23_P120921				-21.9
ANKRD54.kAug10	ANKRD54	gene ANKRD54, encoding ankyrin repeat domain 54.	chr22:38226863-38230739	129138	UKv4_A_23_P120915;UKv4_A_23_P120921	24.9	-36.2
ANKRD54.mAug10-unspliced	ANKRD54	gene ANKRD54, encoding ankyrin repeat domain 54.	chr22:38229015-38229809	129138		26.1	-34.4
ANKRD56.aAug10-unspliced	ANKRD56	gene ANKRD56, encoding ankyrin repeat domain 56.	chr4:77815171-77819300	345079	UKv4_A_32_P166733			43
ANKRD57.aAug10-unspliced	ANKRD57	gene ANKRD57, encoding ankyrin repeat domain 57.	chr2:110371338-110376579	65124	UKv4_A_23_P120354			29.3		UKv4_A_23_P120354			26	-17.8	###
ANKRD58.aAug10-unspliced	ANKRD58	gene ANKRD58, encoding ankyrin repeat domain 58.	chrX:118892481-118894165	347454	UKv4_A_32_P123255					UKv4_A_32_P123255				-41.6	###
ANKRD6.aAug10	ANKRD6	complex locus ANKRD6, encoding ankyrin repeat domain 6.	chr6:90142929-90341302	22881	UKv4_A_24_P146188	83.2	-39.2	42.1	-83.3	UKv4_A_24_P146188	58.2	-25.3	33.6	-57.6	###
ANKRD6.bAug10	ANKRD6	complex locus ANKRD6, encoding ankyrin repeat domain 6.	chr6:90272003-90341219	22881	UKv4_A_24_P146188	81.2	-42.1	35.1	-66.3	UKv4_A_24_P146188	58.2	-25.3	33.6	-57.6	###
ANKRD6.cAug10	ANKRD6	complex locus ANKRD6, encoding ankyrin repeat domain 6.	chr6:90142895-90343402	22881	UKv4_A_24_P146188	74.6	-35.4	35.9	-69.9	UKv4_A_24_P146188	58.2	-25.3	33.6	-57.6	###
ANKRD6.dAug10	ANKRD6	complex locus ANKRD6, encoding ankyrin repeat domain 6.	chr6:90143070-90344441	22881	UKv4_A_24_P146188;UKv4_A_23_P70297					UKv4_A_24_P146188	58.2	-25.3	33.6	-57.6	##	UKv4_A_23_P70297	66.1	-24.9	32.8	-68.9
ANKRD6.hAug10	ANKRD6	complex locus ANKRD6, encoding ankyrin repeat domain 6.	chr6:90330813-90343373	22881	UKv4_A_24_P146188	69.4	-36.9	47.5	-66.5	UKv4_A_24_P146188	58.2	-25.3	33.6	-57.6	###
ANKRD6.iAug10	ANKRD6	complex locus ANKRD6, encoding ankyrin repeat domain 6.	chr6:90142929-90328370	22881		56.2		31.5	-67.6
ANKRD6.nAug10	ANKRD6	complex locus ANKRD6, encoding ankyrin repeat domain 6.	chr6:90334375-90339314	22881		63	-32.6		-43.3
ANKRD6.sAug10	ANKRD6	complex locus ANKRD6, encoding ankyrin repeat domain 6.	chr6:90338502-90340228	22881		72.6	-34.1	40.8	-67.8
ANKRD62.cAug10	ANKRD62	gene ANKRD62, encoding ankyrin repeat domain 62.	chr18:12093847-12109949	342850	UKv4_A_24_P843604					UKv4_A_24_P843604		-22.7	31.4		###
ANKRD9.cAug10	ANKRD9	gene ANKRD9, encoding ankyrin repeat domain 9.	chr14:102969984-102975250	122416	UKv4_A_23_P307525;UKv4_A_24_P599496;UKv4_A_32_P184249				-42.3
ANKS1A.aAug10	ANKS1A	gene ANKS1A, encoding ankyrin repeat and sterile alpha motif domain containing 1A.	chr6:34857038-35059194	23294	UKv4_A_23_P156748	61.1	-41	34.7	-41.2	UKv4_A_23_P156748	55.4	-39.3	27.4		###
ANKS1A.bAug10	ANKS1A	gene ANKS1A, encoding ankyrin repeat and sterile alpha motif domain containing 1A.	chr6:34857101-35057139	23294		51.2	-44.3	36	-26.8
ANKS1A.cAug10	ANKS1A	gene ANKS1A, encoding ankyrin repeat and sterile alpha motif domain containing 1A.	chr6:34857057-35085319	23294		49.3	-34.2	40.2	-39.5
ANKS1A.eAug10	ANKS1A	gene ANKS1A, encoding ankyrin repeat and sterile alpha motif domain containing 1A.	chr6:35050968-35055721	23294		73.3	-38.6	37.8	-60.2
ANKS1A.hAug10-unspliced	ANKS1A	gene ANKS1A, encoding ankyrin repeat and sterile alpha motif domain containing 1A.	chr6:35055542-35056937	23294		75	-39.5	36.5	-60.2
ANKS1A.iAug10-unspliced	ANKS1A	gene ANKS1A, encoding ankyrin repeat and sterile alpha motif domain containing 1A.	chr6:35053390-35054145	23294		47.2	-42.4	52	-35.4
ANKS1B.aAug10	ANKS1B	complex locus ANKS1B, encoding ankyrin repeat and sterile alpha motif domain containing 1B.	chr12:99129071-100378509	56899	UKv4_A_23_P21842	33.8			-20.6	UKv4_A_23_P21842	33.8				###
ANKS1B.cAug10	ANKS1B	complex locus ANKS1B, encoding ankyrin repeat and sterile alpha motif domain containing 1B.	chr12:99137752-99738748	56899	UKv4_A_23_P356717	46.1		-47.5		UKv4_A_23_P356717	51.3			-19.5	###
ANKS1B.veAug10-unspliced	ANKS1B	complex locus ANKS1B, encoding ankyrin repeat and sterile alpha motif domain containing 1B.	chr12:99139160-99140065	56899		32.7
ANKS1B.vnAug10-unspliced	ANKS1B	complex locus ANKS1B, encoding ankyrin repeat and sterile alpha motif domain containing 1B.	chr12:99119870-99120674	56899		36.9
ANKS4B.aAug10	ANKS4B	gene ANKS4B, encoding ankyrin repeat and sterile alpha motif domain containing 4B.	chr16:21245017-21263763	257629	UKv4_A_23_P385766					UKv4_A_23_P385766			36.5		###
ANKS6.aAug10	ANKS6	gene ANKS6, encoding ankyrin repeat and sterile alpha motif domain containing 6.	chr9:101494291-101558828	203286	UKv4_A_23_P362183;UKv4_A_24_P380861	-45.4			72	UKv4_A_23_P362183	-37.2			68.4	###
ANKS6.bAug10	ANKS6	gene ANKS6, encoding ankyrin repeat and sterile alpha motif domain containing 6.	chr9:101494302-101553445	203286	UKv4_A_23_P362183;UKv4_A_24_P380861	-38.7			63.2	UKv4_A_23_P362183	-37.2			68.4	###
ANKS6.dAug10	ANKS6	gene ANKS6, encoding ankyrin repeat and sterile alpha motif domain containing 6.	chr9:101494295-101547422	203286	UKv4_A_23_P362183;UKv4_A_24_P380861				33.7	UKv4_A_23_P362183	-37.2			68.4	###
ANKS6.fAug10	ANKS6	gene ANKS6, encoding ankyrin repeat and sterile alpha motif domain containing 6.	chr9:101494292-101542563	203286	UKv4_A_23_P362183;UKv4_A_24_P380861				41.4	UKv4_A_23_P362183	-37.2			68.4	###
ANKS6.gAug10	ANKS6	gene ANKS6, encoding ankyrin repeat and sterile alpha motif domain containing 6.	chr9:101493510-101539707	203286	UKv4_A_23_P362183;UKv4_A_24_P380861				38.9	UKv4_A_23_P362183	-37.2			68.4	###
ANKS6.hAug10-unspliced	ANKS6	gene ANKS6, encoding ankyrin repeat and sterile alpha motif domain containing 6.	chr9:101551891-101554261	203286	UKv4_A_24_P358400	-39.8			67.5	UKv4_A_24_P358400				25.2	###
ANKS6.kAug10	ANKS6	gene ANKS6, encoding ankyrin repeat and sterile alpha motif domain containing 6.	chr9:101494295-101548835	203286	UKv4_A_23_P362183				50	UKv4_A_23_P362183	-37.2			68.4	###
ANKS6.lAug10	ANKS6	gene ANKS6, encoding ankyrin repeat and sterile alpha motif domain containing 6.	chr9:101494302-101555251	203286	UKv4_A_23_P362183	-41.7			45.1	UKv4_A_23_P362183	-37.2			68.4	###
ANKS6.nAug10	ANKS6	gene ANKS6, encoding ankyrin repeat and sterile alpha motif domain containing 6.	chr9:101546106-101558634	203286					39.8
ANKS6.oAug10	ANKS6	gene ANKS6, encoding ankyrin repeat and sterile alpha motif domain containing 6.	chr9:101545851-101546750	203286				-38.8	64.1
ANKZF1.aAug10	ANKZF1	complex locus ANKZF1, encoding ankyrin repeat and zinc finger domain containing 1.	chr2:220094610-220101390	55139	UKv4_A_23_P119907	47.9		38.5	-43.3
ANKZF1.bAug10	ANKZF1	complex locus ANKZF1, encoding ankyrin repeat and zinc finger domain containing 1.	chr2:220094483-220102040	55139	UKv4_A_23_P119907	50.1		37.5	-46.3
ANKZF1.dAug10	ANKZF1	complex locus ANKZF1, encoding ankyrin repeat and zinc finger domain containing 1.	chr2:220094950-220101369	55139	UKv4_A_23_P119907	64.5	-30.7	47.2	-63.8
ANKZF1.eAug10	ANKZF1	complex locus ANKZF1, encoding ankyrin repeat and zinc finger domain containing 1.	chr2:220094576-220101385	55139	UKv4_A_23_P119907	64.1	-31.3	47	-62.3
ANKZF1.fAug10	ANKZF1	complex locus ANKZF1, encoding ankyrin repeat and zinc finger domain containing 1.	chr2:220094506-220099514	55139		49.1	-38.9	28.9
ANKZF1.hAug10	ANKZF1	complex locus ANKZF1, encoding ankyrin repeat and zinc finger domain containing 1.	chr2:220094549-220101371	55139	UKv4_A_23_P119907	65.5	-23.6	49.7	-77.6
ANKZF1.jAug10	ANKZF1	complex locus ANKZF1, encoding ankyrin repeat and zinc finger domain containing 1.	chr2:220094681-220098885	55139		36.4			-29.1
ANKZF1.lAug10	ANKZF1	complex locus ANKZF1, encoding ankyrin repeat and zinc finger domain containing 1.	chr2:220094569-220097756	55139		45.2	-31.5	36.3	-36.8
ANKZF1.nAug10	ANKZF1	complex locus ANKZF1, encoding ankyrin repeat and zinc finger domain containing 1.	chr2:220094564-220099019	55139		63.4	-34.4	46.6	-60.5
ANKZF1.sAug10	ANKZF1	complex locus ANKZF1, encoding ankyrin repeat and zinc finger domain containing 1.	chr2:220098390-220099138	55139		48.3
ANKZF1.uAug10	ANKZF1	complex locus ANKZF1, encoding ankyrin repeat and zinc finger domain containing 1.	chr2:220099790-220101371	55139	UKv4_A_23_P119907	51.6	-32.6	28.4	-37.6
ANKZF1.vbAug10	ANKZF1	complex locus ANKZF1, encoding ankyrin repeat and zinc finger domain containing 1.	chr2:220096905-220098206	55139		43.4	-34.5	44.3	-38.7
ANKZF1.veAug10-unspliced	ANKZF1	complex locus ANKZF1, encoding ankyrin repeat and zinc finger domain containing 1.	chr2:220096724-220097283	55139		55.1	-22.4	35.1	-61.7
ANKZF1.vjAug10-unspliced	ANKZF1	complex locus ANKZF1, encoding ankyrin repeat and zinc finger domain containing 1.	chr2:220098713-220098884	55139		43.4
ANLN.aAug10	ANLN	complex locus ANLN, encoding anillin, actin binding protein.	chr7:36429419-36493398	54443	UKv4_A_23_P356684	-70.2	27.1		50.9	UKv4_A_23_P356684	-63.1	22.5		48.7	###
ANLN.bAug10	ANLN	complex locus ANLN, encoding anillin, actin binding protein.	chr7:36429439-36493398	54443	UKv4_A_23_P356684	-53.9			41.1	UKv4_A_23_P356684	-63.1	22.5		48.7	###
ANLN.gAug10	ANLN	complex locus ANLN, encoding anillin, actin binding protein.	chr7:36446135-36462254	54443		-41.3	26.8
ANLN.qAug10	ANLN	complex locus ANLN, encoding anillin, actin binding protein.	chr7:36487888-36493264	54443	UKv4_A_23_P356684	-39.1			44.5	UKv4_A_23_P356684	-63.1	22.5		48.7	###
ANO1.aAug10	ANO1	complex locus ANO1, encoding anoctamin 1, calcium activated chloride channel.	chr11:69924408-70035654	55107	UKv4_A_23_P98304;UKv4_A_24_P87036	40.4	-29.7	60.2	-46.4	UKv4_A_23_P98304	38.8	-25.1	51.1	-40	##	UKv4_A_24_P87036	42.3	-26.1	56.9	-47.2
ANO1.bAug10	ANO1	complex locus ANO1, encoding anoctamin 1, calcium activated chloride channel.	chr11:69924679-70035357	55107	UKv4_A_23_P98304;UKv4_A_24_P87036			36.1		UKv4_A_23_P98304	38.8	-25.1	51.1	-40	##	UKv4_A_24_P87036	42.3	-26.1	56.9	-47.2
ANO1.dAug10	ANO1	complex locus ANO1, encoding anoctamin 1, calcium activated chloride channel.	chr11:69931521-70009683	55107	UKv4_A_24_P110831					UKv4_A_24_P110831	58.4	-44.5	61.6	-48.4	###
ANO1.eAug10	ANO1	complex locus ANO1, encoding anoctamin 1, calcium activated chloride channel.	chr11:69924642-69978139	55107		35.2		56.3	-39.5
ANO10.rAug10-unspliced	ANO10	gene ANO10, encoding anoctamin 10.	chr3:43473867-43474584	55129	UKv4_A_24_P924589					UKv4_A_24_P924589		-27.1	23.8		###
ANO3.aAug10	ANO3	complex locus ANO3, encoding anoctamin 3.	chr11:26352971-26684845	63982	UKv4_A_23_P35725		-40.8		51.7	UKv4_A_23_P35725		-51.9		62.5	###
ANO4.aAug10	ANO4	complex locus ANO4, encoding anoctamin 4.	chr12:101188555-101522411	121601	UKv4_A_23_P324554;UKv4_A_23_P409093	69.9	-42.7	32.3	-48.7	UKv4_A_23_P324554	58.8	-37.8	28.8	-37.3	##	UKv4_A_23_P409093	69.7	-42.9	31.2	-50.1
ANO4.bAug10	ANO4	complex locus ANO4, encoding anoctamin 4.	chr12:101188509-101522114	121601	UKv4_A_23_P324554;UKv4_A_23_P409093	65.3	-29.8		-52.4	UKv4_A_23_P324554	58.8	-37.8	28.8	-37.3	##	UKv4_A_23_P409093	69.7	-42.9	31.2	-50.1
ANO5.aAug10	ANO5	gene ANO5, encoding anoctamin 5.	chr11:22214722-22304913	203859	UKv4_A_24_P100996		-28.1	-34.7	46.3	UKv4_A_24_P100996	20.8	-30			###
ANO6.aAug10	ANO6	gene ANO6, encoding anoctamin 6.	chr12:45609420-45834187	196527		55.1		46.9	-85.4
ANO6.bAug10	ANO6	gene ANO6, encoding anoctamin 6.	chr12:45609770-45826134	196527	UKv4_A_23_P389118;UKv4_A_23_P53641	69.4		54.5	-96.3	UKv4_A_23_P389118	63.3		48.9	-89.3	##	UKv4_A_23_P53641	55.3		47.3	-83.8
ANO6.cAug10	ANO6	gene ANO6, encoding anoctamin 6.	chr12:45609877-45825565	196527	UKv4_A_23_P53641	47.4		39.4	-86.9	UKv4_A_23_P53641	55.3		47.3	-83.8	###
ANO6.eAug10	ANO6	gene ANO6, encoding anoctamin 6.	chr12:45609770-45815000	196527		42.9		43.1	-70.2
ANO6.gAug10-unspliced	ANO6	gene ANO6, encoding anoctamin 6.	chr12:45821580-45822671	196527		69.2		54.1	-90.2
ANO6.iAug10	ANO6	gene ANO6, encoding anoctamin 6.	chr12:45609903-45707301	196527				32.2	-53.2
ANO7.aAug10	ANO7	complex locus ANO7, encoding anoctamin 7.	chr2:242127921-242164791	50636	UKv4_A_23_P335495		-29.3
ANO8.aAug10	ANO8	gene ANO8, encoding anoctamin 8.	chr19:17434032-17445651	57719	UKv4_A_32_P73452		-39.9
ANO8.bAug10	ANO8	gene ANO8, encoding anoctamin 8.	chr19:17434032-17445541	57719	UKv4_A_32_P73452	35.8	-45.8	31.4
ANO8.dAug10	ANO8	gene ANO8, encoding anoctamin 8.	chr19:17444065-17445538	57719		38.9	-37.3	31.7
ANO8.eAug10-unspliced	ANO8	gene ANO8, encoding anoctamin 8.	chr19:17438282-17438825	57719		32.6	-45.8
ANO8.fAug10-unspliced	ANO8	gene ANO8, encoding anoctamin 8.	chr19:17441822-17442287	57719		32.4
ANO9.aAug10	ANO9	complex locus ANO9, encoding anoctamin 9.	chr11:417926-442008	338440	UKv4_A_24_P8109	40.1		26.6	-74.7	UKv4_A_24_P8109		17.9		-37.3	###
ANO9.cAug10	ANO9	complex locus ANO9, encoding anoctamin 9.	chr11:417933-429757	338440		43.3			-70.8
ANO9.dAug10	ANO9	complex locus ANO9, encoding anoctamin 9.	chr11:417938-442008	338440	UKv4_A_24_P8109	42.7		36	-71.2	UKv4_A_24_P8109		17.9		-37.3	###
ANO9.jAug10	ANO9	complex locus ANO9, encoding anoctamin 9.	chr11:417938-421286	338440	UKv4_A_24_P8109	35.3			-65.3	UKv4_A_24_P8109		17.9		-37.3	###
ANP32A.aAug10	ANP32A	gene ANP32A, encoding acidic (leucine-rich) nuclear phosphoprotein 32 family, member A.	chr15:69072213-69084591	8125		-42.1			84.2
ANP32A.bAug10	ANP32A	gene ANP32A, encoding acidic (leucine-rich) nuclear phosphoprotein 32 family, member A.	chr15:69070877-69113262	8125	UKv4_A_23_P3242;UKv4_A_32_P186027	-40.1			84.7	UKv4_A_32_P186027				56.6	###
ANP32A.eAug10	ANP32A	gene ANP32A, encoding acidic (leucine-rich) nuclear phosphoprotein 32 family, member A.	chr15:69074669-69076774	8125			-28.7
ANP32B.aAug10	ANP32B	complex locus ANP32B, encoding acidic (leucine-rich) nuclear phosphoprotein 32 family, member B.	chr9:100745480-100778226	10541	UKv4_A_23_P20615	-68.2			83.3	UKv4_A_23_P20615	-44.7			61.6	###
ANP32B.eAug10	ANP32B	complex locus ANP32B, encoding acidic (leucine-rich) nuclear phosphoprotein 32 family, member B.	chr9:100769833-100777784	10541		-42.9			52.6
ANP32BP1.aAug10-unspliced	ANP32BP1	gene ANP32BP1, encoding acidic (leucine-rich) nuclear phosphoprotein 32 family, member B pseudogene 1.	chr15:75613695-75615052	646791	UKv4_A_24_P392690					UKv4_A_24_P392690	-44			62	###
ANP32C.aAug10-unspliced	ANP32C	gene ANP32C, encoding acidic (leucine-rich) nuclear phosphoprotein 32 family, member C.	chr4:165118096-165118970	23520	UKv4_A_23_P92520					UKv4_A_23_P92520	-22.7			29.3	###
ANP32D.aAug10-unspliced	ANP32D	gene ANP32D, encoding acidic (leucine-rich) nuclear phosphoprotein 32 family, member D.	chr12:48866448-48866843	23519	UKv4_A_23_P87580					UKv4_A_23_P87580	-23.9			63	###
ANP32E.aAug10	ANP32E	gene ANP32E, encoding acidic (leucine-rich) nuclear phosphoprotein 32 family, member E.	chr1:150190718-150208502	81611	UKv4_A_23_P160934;UKv4_A_24_P225468;UKv4_Hs71331.2	-42.8			50	UKv4_A_23_P160934	-39.2			41.7	##	UKv4_Hs71331.2	-25.7		-29.4	30.4
ANP32E.bAug10	ANP32E	gene ANP32E, encoding acidic (leucine-rich) nuclear phosphoprotein 32 family, member E.	chr1:150190725-150208258	81611	UKv4_A_23_P160934;UKv4_A_24_P225468;UKv4_Hs71331.2	-33.4			45	UKv4_A_23_P160934	-39.2			41.7	##	UKv4_Hs71331.2	-25.7		-29.4	30.4
ANP32E.fAug10	ANP32E	gene ANP32E, encoding acidic (leucine-rich) nuclear phosphoprotein 32 family, member E.	chr1:150192681-150208334	81611	UKv4_A_23_P160934				30.6	UKv4_A_23_P160934	-39.2			41.7	###
ANPEP.aAug10	ANPEP	complex locus ANPEP, encoding alanyl (membrane) aminopeptidase.	chr15:90328181-90358072	290	UKv4_A_23_P88626			43.5		UKv4_A_23_P88626			28.5		###
ANPEP.bAug10	ANPEP	complex locus ANPEP, encoding alanyl (membrane) aminopeptidase.	chr15:90328114-90358349	290	UKv4_A_23_P88626			34.5		UKv4_A_23_P88626			28.5		###
ANPEP.fAug10	ANPEP	complex locus ANPEP, encoding alanyl (membrane) aminopeptidase.	chr15:90340662-90343785	290				37.5
ANPEP.gAug10	ANPEP	complex locus ANPEP, encoding alanyl (membrane) aminopeptidase.	chr15:90347216-90348272	290				27.5
ANTXR1.aAug10	ANTXR1	complex locus ANTXR1, encoding anthrax toxin receptor 1.	chr2:69240229-69476464	84168	UKv4_A_23_P84576;UKv4_A_24_P131522;UKv4_A_24_P208595		-35.1		40.4	UKv4_A_23_P84576		-20		51.6	##	UKv4_A_24_P131522		-28.5		25	UKv4_A_24_P208595		-27.9		59
ANTXR1.cAug10	ANTXR1	complex locus ANTXR1, encoding anthrax toxin receptor 1.	chr2:69240276-69374023	84168	UKv4_A_23_P84576;UKv4_A_24_P208595	-32.1			56.6	UKv4_A_23_P84576		-20		51.6	##	UKv4_A_24_P208595		-27.9		59
ANTXR2.aAug10	ANTXR2	complex locus ANTXR2, encoding anthrax toxin receptor 2.	chr4:80898664-80994472	118429	UKv4_A_24_P345846;UKv4_A_24_P377144		-33.5		48	UKv4_A_24_P345846				52	##	UKv4_A_24_P377144		-27.9		53.8
ANTXR2.bAug10	ANTXR2	complex locus ANTXR2, encoding anthrax toxin receptor 2.	chr4:80822304-80994472	118429	UKv4_A_23_P170733;UKv4_A_24_P345846;UKv4_A_24_P377144;UKv4_Hs270263.1;UKv4_Hs387745.1		-31.6		68.9	UKv4_A_23_P170733				54.6	##	UKv4_A_24_P345846				52	UKv4_A_24_P377144		-27.9		53.8	UKv4_Hs387745.1				99.1
ANXA1.aAug10	ANXA1	complex locus ANXA1, encoding annexin A1.	chr9:75766782-75784145	301		32.1		33.7	-48.4
ANXA1.bAug10	ANXA1	complex locus ANXA1, encoding annexin A1.	chr9:75772330-75785307	301	UKv4_A_23_P94501	27.7			-45.9	UKv4_A_23_P94501	32.7			-45.4	###
ANXA1.cAug10	ANXA1	complex locus ANXA1, encoding annexin A1.	chr9:75766647-75785309	301	UKv4_A_23_P94501	28.1		29.8	-49.3	UKv4_A_23_P94501	32.7			-45.4	###
ANXA1.dAug10	ANXA1	complex locus ANXA1, encoding annexin A1.	chr9:75766816-75785310	301	UKv4_A_23_P94501	55.2	-36.9	49.1	-44.3	UKv4_A_23_P94501	32.7			-45.4	###
ANXA1.fAug10	ANXA1	complex locus ANXA1, encoding annexin A1.	chr9:75766782-75780977	301		50.8	-28		-37.2
ANXA1.jAug10-unspliced	ANXA1	complex locus ANXA1, encoding annexin A1.	chr9:75780666-75782656	301		53.3	-31.8	34.2	-43.1
ANXA1.mAug10-unspliced	ANXA1	complex locus ANXA1, encoding annexin A1.	chr9:75784225-75785308	301		47.9	-26.1		-28.4
ANXA11.aAug10	ANXA11	complex locus ANXA11, encoding annexin A11.	chr10:81914711-81931076	311	UKv4_A_23_P35399;UKv4_A_24_P107142				-27.9
ANXA11.bAug10	ANXA11	complex locus ANXA11, encoding annexin A11.	chr10:81915356-81965238	311	UKv4_A_23_P35399			31.7	-24.1
ANXA11.cAug10	ANXA11	complex locus ANXA11, encoding annexin A11.	chr10:81915350-81964246	311	UKv4_A_23_P35399			26.9
ANXA11.eAug10	ANXA11	complex locus ANXA11, encoding annexin A11.	chr10:81914879-81965238	311	UKv4_A_23_P35399;UKv4_A_24_P107142				-25.5
ANXA11.fAug10	ANXA11	complex locus ANXA11, encoding annexin A11.	chr10:81910644-81965238	311	UKv4_A_32_P150632					UKv4_A_32_P150632			27.5		###
ANXA11.pAug10-unspliced	ANXA11	complex locus ANXA11, encoding annexin A11.	chr10:81913448-81917722	311		25.1		30.1
ANXA13.aAug10	ANXA13	gene ANXA13, encoding annexin A13.	chr8:124693034-124749662	312	UKv4_A_23_P60006;UKv4_A_23_P60009			40.7		UKv4_A_23_P60006			41.6		##	UKv4_A_23_P60009			39.9
ANXA2.aAug10	ANXA2	complex locus ANXA2, encoding annexin A2.	chr15:60639536-60695071	302	UKv4_A_32_P94798;UKv4_Hs380674.61	61.5		39.8	-100.7	UKv4_A_32_P94798	52.1		30.2	-86.5	##	UKv4_Hs380674.61	52.4		28	-84.8
ANXA2.bAug10	ANXA2	complex locus ANXA2, encoding annexin A2.	chr15:60639344-60690185	302	UKv4_A_23_P146644;UKv4_A_32_P94798;UKv4_Hs380674.61	63		40.7	-101.6	UKv4_A_23_P146644	56.7		32.9	-91	##	UKv4_A_32_P94798	52.1		30.2	-86.5	UKv4_Hs380674.61	52.4		28	-84.8
ANXA2.dAug10	ANXA2	complex locus ANXA2, encoding annexin A2.	chr15:60639351-60690185	302	UKv4_A_23_P146644;UKv4_A_32_P94798;UKv4_Hs380674.61	55.8		37.5	-91	UKv4_A_23_P146644	56.7		32.9	-91	##	UKv4_A_32_P94798	52.1		30.2	-86.5	UKv4_Hs380674.61	52.4		28	-84.8
ANXA2.eAug10	ANXA2	complex locus ANXA2, encoding annexin A2.	chr15:60639343-60690242	302	UKv4_A_23_P146644;UKv4_A_32_P94798;UKv4_Hs380674.61	67		39.4	-104	UKv4_A_23_P146644	56.7		32.9	-91	##	UKv4_A_32_P94798	52.1		30.2	-86.5	UKv4_Hs380674.61	52.4		28	-84.8
ANXA2.gAug10	ANXA2	complex locus ANXA2, encoding annexin A2.	chr15:60639526-60690186	302	UKv4_A_32_P94798;UKv4_Hs380674.61	103.2	-45.7	59	-100.1	UKv4_A_32_P94798	52.1		30.2	-86.5	##	UKv4_Hs380674.61	52.4		28	-84.8
ANXA2.hAug10	ANXA2	complex locus ANXA2, encoding annexin A2.	chr15:60646045-60685601	302	UKv4_Hs380674.61	68		42.3	-80.1	UKv4_Hs380674.61	52.4		28	-84.8	###
ANXA2.jAug10	ANXA2	complex locus ANXA2, encoding annexin A2.	chr15:60639536-60679295	302	UKv4_A_23_P146644;UKv4_A_32_P94798;UKv4_Hs380674.61	62.4		29.4	-62.3	UKv4_A_23_P146644	56.7		32.9	-91	##	UKv4_A_32_P94798	52.1		30.2	-86.5	UKv4_Hs380674.61	52.4		28	-84.8
ANXA2.mAug10	ANXA2	complex locus ANXA2, encoding annexin A2.	chr15:60647286-60690186	302	UKv4_Hs380674.61	90.7	-41.5	61.2	-89.5	UKv4_Hs380674.61	52.4		28	-84.8	###
ANXA2.pAug10	ANXA2	complex locus ANXA2, encoding annexin A2.	chr15:60646353-60690184	302	UKv4_Hs380674.61	46.6			-49.5	UKv4_Hs380674.61	52.4		28	-84.8	###
ANXA2.qAug10	ANXA2	complex locus ANXA2, encoding annexin A2.	chr15:60646375-60690186	302	UKv4_Hs380674.61	61.7			-64.3	UKv4_Hs380674.61	52.4		28	-84.8	###
ANXA2.tAug10	ANXA2	complex locus ANXA2, encoding annexin A2.	chr15:60639536-60677025	302	UKv4_A_32_P94798;UKv4_Hs380674.61	48.2		60.7	-73.7	UKv4_A_32_P94798	52.1		30.2	-86.5	##	UKv4_Hs380674.61	52.4		28	-84.8
ANXA2.vhAug10	ANXA2	complex locus ANXA2, encoding annexin A2.	chr15:60639535-60647185	302	UKv4_A_23_P146644;UKv4_A_32_P94798	78.2	-34.6	44.9	-76.9	UKv4_A_23_P146644	56.7		32.9	-91	##	UKv4_A_32_P94798	52.1		30.2	-86.5
ANXA2.vjAug10	ANXA2	complex locus ANXA2, encoding annexin A2.	chr15:60641299-60644341	302		100.9	-49.5	55.6	-96.1
ANXA2.vkAug10	ANXA2	complex locus ANXA2, encoding annexin A2.	chr15:60687845-60690186	302		55
ANXA2P1.aAug10-unspliced	ANXA2P1	gene ANXA2P1, encoding annexin A2 pseudogene 1.	chr4:154228616-154229963	303	UKv4_A_24_P204244					UKv4_A_24_P204244	56		29.5	-84.2	###
ANXA2P3.aAug10-unspliced	ANXA2P3	gene ANXA2P3, encoding annexin A2 pseudogene 3.	chr10:66585274-66586647	305	UKv4_A_32_P148345;UKv4_A_24_P323114					UKv4_A_32_P148345	38.3		41.6	-80.7	##	UKv4_A_24_P323114	52.4		32.8	-92.4
ANXA3.aAug10	ANXA3	complex locus ANXA3, encoding annexin A3.	chr4:79472982-79531603	306	UKv4_A_23_P121716	23.3		27	-59.7	UKv4_A_23_P121716	21.2		29.5	-53.8	###
ANXA3.bAug10	ANXA3	complex locus ANXA3, encoding annexin A3.	chr4:79472673-79531605	306	UKv4_A_23_P121716			29.9	-36.9	UKv4_A_23_P121716	21.2		29.5	-53.8	###
ANXA4.aAug10	ANXA4	complex locus ANXA4, encoding annexin A4.	chr2:69969127-70053601	307	UKv4_A_23_P16976			38.9	-40.9	UKv4_A_23_P16976			38.5	-28.3	###
ANXA4.fAug10	ANXA4	complex locus ANXA4, encoding annexin A4.	chr2:69947923-70052908	307	UKv4_A_23_P16976	38		46.9	-40.7	UKv4_A_23_P16976			38.5	-28.3	###
ANXA4.jAug10	ANXA4	complex locus ANXA4, encoding annexin A4.	chr2:69969225-70047953	307		41.7	-21.5	58.6	-52.8
ANXA4.rAug10	ANXA4	complex locus ANXA4, encoding annexin A4.	chr2:70041919-70052909	307	UKv4_A_23_P16976			46.8	-28.8	UKv4_A_23_P16976			38.5	-28.3	###
ANXA5.aAug10	ANXA5	complex locus ANXA5, encoding annexin A5.	chr4:122590493-122618268	308				36.6	-40
ANXA5.bAug10	ANXA5	complex locus ANXA5, encoding annexin A5.	chr4:122588745-122618130	308	UKv4_A_23_P69720			36.5	-37	UKv4_A_23_P69720				-24.7	###
ANXA5.jAug10	ANXA5	complex locus ANXA5, encoding annexin A5.	chr4:122602517-122618147	308		32.6		44.2	-35.8
ANXA5.mAug10	ANXA5	complex locus ANXA5, encoding annexin A5.	chr4:122589154-122600504	308	UKv4_A_23_P69720	40.1	-24.2	55.9	-48.3	UKv4_A_23_P69720				-24.7	###
ANXA5.nAug10-unspliced	ANXA5	complex locus ANXA5, encoding annexin A5.	chr4:122589154-122591252	308		50.6	-32.7	56.4	-51.9
ANXA5.oAug10-unspliced	ANXA5	complex locus ANXA5, encoding annexin A5.	chr4:122593339-122594200	308		39.7	-26.3	43.7	-38
ANXA5.qAug10-unspliced	ANXA5	complex locus ANXA5, encoding annexin A5.	chr4:122592380-122592960	308		26.1		32.4	-31
ANXA6.mAug10	ANXA6	complex locus ANXA6, encoding annexin A6.	chr5:150534044-150537322	309			26.7		-35.3
ANXA7.aAug10	ANXA7	complex locus ANXA7, encoding annexin A7.	chr10:75135191-75173782	310	UKv4_A_23_P86570				-71.8	UKv4_A_23_P86570				-50.8	###
ANXA7.bAug10	ANXA7	complex locus ANXA7, encoding annexin A7.	chr10:75135191-75173782	310	UKv4_A_23_P86570				-51.8	UKv4_A_23_P86570				-50.8	###
ANXA7.cAug10	ANXA7	complex locus ANXA7, encoding annexin A7.	chr10:75134860-75173782	310	UKv4_A_23_P86570	26.3			-52.6	UKv4_A_23_P86570				-50.8	###
ANXA7.tAug10	ANXA7	complex locus ANXA7, encoding annexin A7.	chr10:75138258-75139695	310		31.5
ANXA7.uAug10-unspliced	ANXA7	complex locus ANXA7, encoding annexin A7.	chr10:75135204-75136198	310		26.2
ANXA9.dAug10	ANXA9	gene ANXA9, encoding annexin A9.	chr1:150960419-150968069	8416	UKv4_A_23_P103617					UKv4_A_23_P103617			36.1	-22.1	###
AOAH.aAug10	AOAH	gene AOAH, encoding acyloxyacyl hydrolase (neutrophil).	chr7:36552549-36764153	313	UKv4_A_23_P145718	49.4		31.3	-86.8	UKv4_A_23_P145718	49.6		25.7	-83.3	###
AOAH.bAug10	AOAH	gene AOAH, encoding acyloxyacyl hydrolase (neutrophil).	chr7:36552549-36764153	313	UKv4_A_23_P145718	48.8			-89.5	UKv4_A_23_P145718	49.6		25.7	-83.3	###
AOC2.aAug10	AOC2	gene AOC2, encoding amine oxidase, copper containing 2 (retina-specific).	chr17:40996609-41002722	314	UKv4_A_23_P4133			34.3	-48.2
AOC2.bAug10	AOC2	gene AOC2, encoding amine oxidase, copper containing 2 (retina-specific).	chr17:40996427-41002728	314	UKv4_A_23_P4133				-36
AOC3.aAug10	AOC3	gene AOC3, encoding amine oxidase, copper containing 3 (vascular adhesion protein 1).	chr17:41002990-41010138	8639	UKv4_A_23_P426305	25.5		54.3	-29.4	UKv4_A_23_P426305	26.3		37.3	-28.1	###
AOC3.dAug10	AOC3	gene AOC3, encoding amine oxidase, copper containing 3 (vascular adhesion protein 1).	chr17:41004770-41008400	8639					-23.1
AP1M1.cAug10	AP1M1	complex locus AP1M1, encoding adaptor-related protein complex 1, mu 1 subunit.	chr19:16308722-16345595	8907					-48.7
AP1M2.hAug10	AP1M2	gene AP1M2, encoding adaptor-related protein complex 1, mu 2 subunit.	chr19:10685034-10687948	10053	UKv4_A_23_P78543					UKv4_A_23_P78543			29.2	-19.3	###
AP1S1.cAug10	AP1S1	gene AP1S1, encoding adaptor-related protein complex 1, sigma 1 subunit.	chr7:100797764-100805235	1174	UKv4_A_24_P63950				-36.2
AP1S2.dAug10	AP1S2	gene AP1S2, encoding adaptor-related protein complex 1, sigma 2 subunit.	chrX:15843929-15873137	8905	UKv4_A_23_P217384;UKv4_A_24_P190804	29.5			-55.8
AP2A1.fAug10	AP2A1	complex locus AP2A1, encoding adaptor-related protein complex 2, alpha 1 subunit.	chr19:50304805-50308242	160		38.3	-35	26.6	-32.1
AP2A1.hAug10	AP2A1	complex locus AP2A1, encoding adaptor-related protein complex 2, alpha 1 subunit.	chr19:50301765-50302979	160		30.9	-32.7	26.9
AP2A1.iAug10-unspliced	AP2A1	complex locus AP2A1, encoding adaptor-related protein complex 2, alpha 1 subunit.	chr19:50308134-50310370	160		34.6	-34.5
AP2A1.jAug10	AP2A1	complex locus AP2A1, encoding adaptor-related protein complex 2, alpha 1 subunit.	chr19:50303949-50304990	160				32.7
AP2A2.aAug10	AP2A2	complex locus AP2A2, encoding adaptor-related protein complex 2, alpha 2 subunit.	chr11:925881-1010921	161	UKv4_A_23_P21853;UKv4_A_24_P339974				-46.9
AP2A2.bAug10	AP2A2	complex locus AP2A2, encoding adaptor-related protein complex 2, alpha 2 subunit.	chr11:925809-1012240	161	UKv4_A_23_P21853;UKv4_A_24_P339974;UKv4_A_24_P932418	43.9			-80.5	UKv4_A_24_P932418	32.4			-59.4	###
AP2A2.dAug10	AP2A2	complex locus AP2A2, encoding adaptor-related protein complex 2, alpha 2 subunit.	chr11:940016-988827	161		42.9			-37.7
AP2A2.fAug10	AP2A2	complex locus AP2A2, encoding adaptor-related protein complex 2, alpha 2 subunit.	chr11:1003666-1009774	161	UKv4_A_24_P339974	20.8
AP2A2.kAug10	AP2A2	complex locus AP2A2, encoding adaptor-related protein complex 2, alpha 2 subunit.	chr11:991993-993819	161		49.5	-23.9		-37.5
AP2A2.oAug10	AP2A2	complex locus AP2A2, encoding adaptor-related protein complex 2, alpha 2 subunit.	chr11:1005453-1012245	161	UKv4_A_23_P21853;UKv4_A_24_P339974;UKv4_A_24_P932418	41.6	-28.5		-31.4	UKv4_A_24_P932418	32.4			-59.4	###
AP2A2.tAug10	AP2A2	complex locus AP2A2, encoding adaptor-related protein complex 2, alpha 2 subunit.	chr11:925872-972217	161			31.1
AP2A2.vdAug10-unspliced	AP2A2	complex locus AP2A2, encoding adaptor-related protein complex 2, alpha 2 subunit.	chr11:992597-993147	161		28.1		32.7
AP2B1andRPL17P42.aAug10	AP2B1andRPL17P42	complex locus AP2B1andRPL17P42, encoding adaptor-related protein complex 2, beta 1 subunit and ribosomal protein L17 pseudogene 42.	chr17:33914477-34051105	163;100271418	UKv4_A_23_P55149				-49
AP2B1andRPL17P42.bAug10	AP2B1andRPL17P42	complex locus AP2B1andRPL17P42, encoding adaptor-related protein complex 2, beta 1 subunit and ribosomal protein L17 pseudogene 42.	chr17:33914387-34050784	163;100271418			24.9		-48.9
AP2B1andRPL17P42.cAug10	AP2B1andRPL17P42	complex locus AP2B1andRPL17P42, encoding adaptor-related protein complex 2, beta 1 subunit and ribosomal protein L17 pseudogene 42.	chr17:33913919-34053436	163;100271418	UKv4_A_23_P55149;UKv4_A_24_P253827	43.8			-62.8	UKv4_A_24_P253827				-32.1	###
AP2B1andRPL17P42.nAug10-unspliced	AP2B1andRPL17P42	complex locus AP2B1andRPL17P42, encoding adaptor-related protein complex 2, beta 1 subunit and ribosomal protein L17 pseudogene 42.	chr17:34035730-34036467	163;100271418			-34.5
AP2M1.hAug10	AP2M1	complex locus AP2M1, encoding adaptor-related protein complex 2, mu 1 subunit.	chr3:183897394-183901878	1173	UKv4_A_23_P155624				-35.1
AP2M1.iAug10	AP2M1	complex locus AP2M1, encoding adaptor-related protein complex 2, mu 1 subunit.	chr3:183892645-183901296	1173	UKv4_A_23_P155624	-30.3
AP2M1.mAug10	AP2M1	complex locus AP2M1, encoding adaptor-related protein complex 2, mu 1 subunit.	chr3:183892679-183897688	1173		48.7			-48.9
AP2M1.nAug10	AP2M1	complex locus AP2M1, encoding adaptor-related protein complex 2, mu 1 subunit.	chr3:183899003-183900091	1173	UKv4_A_23_P155624	25.3
AP2M1.oAug10	AP2M1	complex locus AP2M1, encoding adaptor-related protein complex 2, mu 1 subunit.	chr3:183898972-183899969	1173	UKv4_A_23_P155624	34.1		29.1	-45.3
AP3B1.iAug10-unspliced	AP3B1	complex locus AP3B1, encoding adaptor-related protein complex 3, beta 1 subunit.	chr5:77296346-77297365	8546	UKv4_A_32_P47510					UKv4_A_32_P47510			26.8		###
AP3B2.cAug10	AP3B2	complex locus AP3B2, encoding adaptor-related protein complex 3, beta 2 subunit.	chr15:83328284-83378531	8120	UKv4_A_23_P77304	33.6
AP3B2.dAug10	AP3B2	complex locus AP3B2, encoding adaptor-related protein complex 3, beta 2 subunit.	chr15:83328034-83349826	8120	UKv4_A_23_P77304	38.4	-31.3
AP3B2.fAug10	AP3B2	complex locus AP3B2, encoding adaptor-related protein complex 3, beta 2 subunit.	chr15:83357180-83378624	8120		-28.8		-40.4	40.8
AP3B2.gAug10	AP3B2	complex locus AP3B2, encoding adaptor-related protein complex 3, beta 2 subunit.	chr15:83328034-83332178	8120	UKv4_A_23_P77304	56.7	-41.8	39.3	-41.5
AP3B2.hAug10	AP3B2	complex locus AP3B2, encoding adaptor-related protein complex 3, beta 2 subunit.	chr15:83355195-83378605	8120		-31.4			46.5
AP3B2.iAug10-unspliced	AP3B2	complex locus AP3B2, encoding adaptor-related protein complex 3, beta 2 subunit.	chr15:83334248-83335016	8120		43.8	-46.9	35.8
AP3B2.kAug10-unspliced	AP3B2	complex locus AP3B2, encoding adaptor-related protein complex 3, beta 2 subunit.	chr15:83345997-83346630	8120		31.5	-37.3
AP3B2.nAug10	AP3B2	complex locus AP3B2, encoding adaptor-related protein complex 3, beta 2 subunit.	chr15:83357488-83378635	8120		29.3	-27.5
AP3B2.qAug10-unspliced	AP3B2	complex locus AP3B2, encoding adaptor-related protein complex 3, beta 2 subunit.	chr15:83358494-83359115	8120					29.9
AP3B2.sAug10-unspliced	AP3B2	complex locus AP3B2, encoding adaptor-related protein complex 3, beta 2 subunit.	chr15:83333088-83333402	8120		52.8	-48.6	33.9
AP3D1andMOBKL2A.dAug10	AP3D1andMOBKL2A	complex locus AP3D1andMOBKL2A, encoding adaptor-related protein complex 3, delta 1 subunit and MOB1, Mps One Binder kinase activator-like 2A (yeast).	chr19:2101620-2118831	8943;126308	UKv4_A_23_P108135;UKv4_A_23_P119526		-36
AP3D1andMOBKL2A.eAug10	AP3D1andMOBKL2A	complex locus AP3D1andMOBKL2A, encoding adaptor-related protein complex 3, delta 1 subunit and MOB1, Mps One Binder kinase activator-like 2A (yeast).	chr19:2073140-2078725	8943;126308					-44.2
AP3D1andMOBKL2A.fAug10	AP3D1andMOBKL2A	complex locus AP3D1andMOBKL2A, encoding adaptor-related protein complex 3, delta 1 subunit and MOB1, Mps One Binder kinase activator-like 2A (yeast).	chr19:2071031-2096305	8943;126308	UKv4_A_23_P130919				-43.9	UKv4_A_23_P130919				-34.5	###
AP3D1andMOBKL2A.hAug10	AP3D1andMOBKL2A	complex locus AP3D1andMOBKL2A, encoding adaptor-related protein complex 3, delta 1 subunit and MOB1, Mps One Binder kinase activator-like 2A (yeast).	chr19:2100982-2112404	8943;126308	UKv4_A_23_P119526	31.8	-37.5	27.3
AP3D1andMOBKL2A.mAug10	AP3D1andMOBKL2A	complex locus AP3D1andMOBKL2A, encoding adaptor-related protein complex 3, delta 1 subunit and MOB1, Mps One Binder kinase activator-like 2A (yeast).	chr19:2100994-2112821	8943;126308	UKv4_A_23_P119526	34.4	-38.2	30.2
AP3D1andMOBKL2A.nAug10	AP3D1andMOBKL2A	complex locus AP3D1andMOBKL2A, encoding adaptor-related protein complex 3, delta 1 subunit and MOB1, Mps One Binder kinase activator-like 2A (yeast).	chr19:2078396-2096671	8943;126308		23.2	-21.6	39.3
AP3M1.cAug10	AP3M1	gene AP3M1, encoding adaptor-related protein complex 3, mu 1 subunit.	chr10:75880014-75910826	26985	UKv4_A_32_P195853					UKv4_A_32_P195853				-23.4	###
AP3M2.cAug10	AP3M2	complex locus AP3M2, encoding adaptor-related protein complex 3, mu 2 subunit.	chr8:42021301-42026634	10947	UKv4_A_23_P170331				32.5
AP3M2.hAug10	AP3M2	complex locus AP3M2, encoding adaptor-related protein complex 3, mu 2 subunit.	chr8:42013065-42023293	10947					34.8
AP3M2.oAug10	AP3M2	complex locus AP3M2, encoding adaptor-related protein complex 3, mu 2 subunit.	chr8:42010593-42012796	10947					31.5
AP3S1.fAug10	AP3S1	gene AP3S1, encoding adaptor-related protein complex 3, sigma 1 subunit.	chr5:115177655-115249154	1176			45.3		-32.5
AP3S1.gAug10	AP3S1	gene AP3S1, encoding adaptor-related protein complex 3, sigma 1 subunit.	chr5:115177655-115249235	1176			29.2		-33.8
AP4B1.bAug10	AP4B1	complex locus AP4B1, encoding adaptor-related protein complex 4, beta 1 subunit.	chr1:114437677-114447741	10717	UKv4_A_23_P160729		-40.8			UKv4_A_23_P160729		-29.8			###
AP4B1.fAug10	AP4B1	complex locus AP4B1, encoding adaptor-related protein complex 4, beta 1 subunit.	chr1:114437676-114447715	10717	UKv4_A_23_P160729		-28.5		40.2	UKv4_A_23_P160729		-29.8			###
AP4B1.iAug10	AP4B1	complex locus AP4B1, encoding adaptor-related protein complex 4, beta 1 subunit.	chr1:114437673-114447687	10717	UKv4_A_23_P160729		-48.2		45.2	UKv4_A_23_P160729		-29.8			###
AP4B1.jAug10	AP4B1	complex locus AP4B1, encoding adaptor-related protein complex 4, beta 1 subunit.	chr1:114442031-114447485	10717			-30.9
AP4B1.lAug10	AP4B1	complex locus AP4B1, encoding adaptor-related protein complex 4, beta 1 subunit.	chr1:114437678-114448309	10717			-37.3
AP4B1.qAug10	AP4B1	complex locus AP4B1, encoding adaptor-related protein complex 4, beta 1 subunit.	chr1:114437682-114440833	10717	UKv4_A_23_P160729	34.4	-34.6			UKv4_A_23_P160729		-29.8			###
AP4B1.sAug10	AP4B1	complex locus AP4B1, encoding adaptor-related protein complex 4, beta 1 subunit.	chr1:114444377-114447505	10717			-39.1		50.1
AP4B1.tAug10	AP4B1	complex locus AP4B1, encoding adaptor-related protein complex 4, beta 1 subunit.	chr1:114442953-114445521	10717			-41.7		59.3
AP4M1.aAug10	AP4M1	complex locus AP4M1, encoding adaptor-related protein complex 4, mu 1 subunit.	chr7:99699113-99707941	9179	UKv4_A_23_P157051				-40.6
AP4M1.bAug10	AP4M1	complex locus AP4M1, encoding adaptor-related protein complex 4, mu 1 subunit.	chr7:99699205-99704763	9179	UKv4_A_23_P157051				-39.5
AP4M1.kAug10	AP4M1	complex locus AP4M1, encoding adaptor-related protein complex 4, mu 1 subunit.	chr7:99699488-99706645	9179	UKv4_A_23_P157051				-50.8
[truncated: 55,174 more rows]
