# Supplementary material for: Comparison of RNA-seq and microarray-based models for clinical endpoint prediction
Source: Genome Biol. 2015 Jun 25;16(1):133. doi: 10.1186/s13059-015-0694-1 (PMC4506430; doi:10.1186/s13059-015-0694-1)
Supplement: Additional file 4: — This file contains Supplementary Data: Internal cross-validation performance and external validation performance of 360 submitted prediction models. [file 13059_2015_694_MOESM4_ESM.xls]

## Sheet: prediction results
Additional File 4. Internal cross validation performance and external validation performance of 360 submitted prediction models
Model name	Organization code	Cohort	Endpoint	Endpoint Cohort	Pipeline	Feature level	Classification methods	Number of features	odds.va	acc.va	auc.va	mcc.va	npv.va	ppv.va	sens.va	spec.va	odds.cv	acc.cv	auc.cv	mcc.cv	npv.cv	ppv.cv	sens.cv	spec.cv
Endpoint A DAT04 AG1 G 14	DAT04	ALL	EFS	A	AG1	G	ADA	14	6.64286	0.730924	0.716884	0.431201	0.789474	0.639175	0.659574	0.774194	8	0.75502	0.764958	0.470797	0.815287	0.652174	0.674157	0.8
Endpoint A DAT02 AG1 G 7	DAT02	ALL	EFS	A	AG1	G	GLM	7	7.16288	0.738956	0.723336	0.445754	0.792208	0.652632	0.659574	0.787097	NA	0.750602	0.781713	0.439894	0.779532	0.682525	0.565169	0.85375
Endpoint A DAT01 AG1 G 38	DAT01	ALL	EFS	A	AG1	G	NearestCentroidwithequalpriorprobability	38	13.6364	0.791165	0.786205	0.564258	0.85034	0.705882	0.765957	0.806452	NA	0.783133	0.7739	0.5384	0.8487	0.6804	0.7416	0.8063
Endpoint A DAT06 AG1 G 31	DAT06	ALL	EFS	A	AG1	G	SMO	31	6.80688	0.73494	0.697083	0.418094	0.754286	0.689189	0.542553	0.851613	13.67	0.75	0.761	0.543	0.317	0.976	0.64	0.95
Endpoint A DAT05 AG1 G 73	DAT05	ALL	EFS	A	AG1	G	SVM	73	4.15658	0.686747	0.664653	0.33074	0.745223	0.586957	0.574468	0.754839	9.11791	0.734691	0.71592	0.429194	0.789452	0.638949	0.62844	0.803399
Endpoint A DAT03 AG1 G 9000	DAT03	ALL	EFS	A	AG1	G	SVM	9000	8.71429	0.75502	0.744612	0.48459	0.813333	0.666667	0.702128	0.787097	10.7663	0.779837	0.80748	0.520564	0.824379	0.704631	0.674248	0.83875
Endpoint A DAT04 MAV G 90	DAT04	ALL	EFS	A	MAV	G	ADA	90	11.2553	0.779116	0.76606	0.531029	0.824675	0.705263	0.712766	0.819355	6	0.738956	0.76889	0.42495	0.787879	0.642857	0.606742	0.8125
Endpoint A DAT01 MAV G 50	DAT01	ALL	EFS	A	MAV	G	NearestCentroidwithequalpriorprobability	50	11.5	0.779116	0.770247	0.535374	0.833333	0.69697	0.734043	0.806452	NA	0.7751	0.7627	0.5183	0.8377	0.6737	0.7191	0.8063
Endpoint A DAT02 MAV G 60	DAT02	ALL	EFS	A	MAV	G	RBM	60	7.99359	0.751004	0.72464	0.460643	0.781818	0.690476	0.617021	0.832258	NA	0.747791	0.785053	0.434048	0.778424	0.67608	0.565169	0.849375
Endpoint A DAT05 MAV G 57	DAT05	ALL	EFS	A	MAV	G	SVM	57	6.64286	0.730924	0.716884	0.431201	0.789474	0.639175	0.659574	0.774194	6.90626	0.70514	0.680103	0.362784	0.769491	0.597661	0.581735	0.778472
Endpoint A DAT03 MAV G 400	DAT03	ALL	EFS	A	MAV	G	SVM	400	14.8	0.795181	0.793617	0.576455	0.861111	0.704762	0.787234	0.8	7.61185	0.748237	0.782796	0.456827	0.807788	0.651133	0.654641	0.800625
Endpoint A DAT06 MAV G 23	DAT06	ALL	EFS	A	MAV	G	Tree	23	8.38866	0.751004	0.741386	0.477397	0.812081	0.66	0.702128	0.780645	8.84	0.653	0.8	0.484	0.672	0.653	0.697	0.794
Endpoint A DAT04 MAV J 64	DAT04	ALL	EFS	A	MAV	J	ADA	64	9.12333	0.75502	0.750892	0.492574	0.826389	0.657143	0.734043	0.767742	9	0.767068	0.783708	0.495498	0.822785	0.67033	0.685393	0.8125
Endpoint A DAT01 MAV J 20	DAT01	ALL	EFS	A	MAV	J	DiagonalLinearDiscriminantAnalysiswithEqualPriorProbability	20	9.06027	0.759036	0.747838	0.491843	0.81457	0.673469	0.702128	0.793548	NA	0.779116	0.7658	0.5255	0.8387	0.6809	0.7191	0.8125
Endpoint A DAT06 MAV J 16	DAT06	ALL	EFS	A	MAV	J	Logistic	16	5.87607	0.722892	0.695779	0.400308	0.762195	0.647059	0.585106	0.806452	24.386	0.839	0.911	0.652	0.88	0.769	0.787	0.869
Endpoint A DAT02 MAV J 70	DAT02	ALL	EFS	A	MAV	J	PT	70	9.02713	0.75502	0.713212	0.46186	0.761111	0.73913	0.542553	0.883871	NA	0.746988	0.766784	0.43736	0.786147	0.663717	0.592135	0.833125
Endpoint A DAT05 MAV J 312	DAT05	ALL	EFS	A	MAV	J	SVM	312	5.37606	0.710843	0.694475	0.387384	0.771242	0.614583	0.62766	0.76129	Inf	0.751642	0.722366	0.455605	0.795636	0.673298	0.619666	0.825066
Endpoint A DAT03 MAV J 2000	DAT03	ALL	EFS	A	MAV	J	SVM	2000	13.9458	0.779116	0.786994	0.558124	0.873134	0.669565	0.819149	0.754839	9.31053	0.763518	0.800535	0.497906	0.830715	0.665441	0.702745	0.7975
Endpoint A DAT04 MAV T 17	DAT04	ALL	EFS	A	MAV	T	ADA	17	18.3448	0.811245	0.810707	0.610007	0.875	0.72381	0.808511	0.812903	4	0.702811	0.751545	0.337839	0.752941	0.594937	0.52809	0.8
Endpoint A DAT01 MAV T 20	DAT01	ALL	EFS	A	MAV	T	NearestCentroidwithequalpriorprobability	20	8.08163	0.746988	0.738161	0.47026	0.810811	0.653465	0.702128	0.774194	NA	0.759036	0.7452	0.4838	0.8247	0.6526	0.6966	0.7937
Endpoint A DAT02 MAV T 60	DAT02	ALL	EFS	A	MAV	T	RBM	60	6.69338	0.73494	0.709643	0.427462	0.773006	0.662791	0.606383	0.812903	NA	0.740161	0.785221	0.416966	0.77361	0.66258	0.55618	0.8425
Endpoint A DAT05 MAV T 191	DAT05	ALL	EFS	A	MAV	T	SVM	191	6.33766	0.726908	0.711565	0.421427	0.784314	0.635417	0.648936	0.774194	Inf	0.754744	0.725161	0.461257	0.798399	0.677035	0.617705	0.832616
Endpoint A DAT03 MAV T 100	DAT03	ALL	EFS	A	MAV	T	SVM	100	13.1161	0.767068	0.77941	0.542145	0.875969	0.65	0.829787	0.729032	7.84336	0.736522	0.789873	0.460912	0.837101	0.611489	0.737516	0.73625
Endpoint A DAT06 MAV T 19	DAT06	ALL	EFS	A	MAV	T	Tree	19	8.3842	0.75502	0.734146	0.473686	0.79375	0.685393	0.648936	0.819355	16.26	0.733	0.822	0.59	0.673	0.733	0.742	0.85
Endpoint A DAT04 TAV G 68	DAT04	ALL	EFS	A	TAV	G	ADA	68	8.07292	0.751004	0.733013	0.468054	0.796178	0.673913	0.659574	0.806452	5	0.726908	0.780899	0.399739	0.780488	0.623529	0.595506	0.8
Endpoint A DAT01 TAV G 10	DAT01	ALL	EFS	A	TAV	G	NearestCentroidwithequalpriorprobability	10	8.20267	0.746988	0.740254	0.472972	0.815068	0.650485	0.712766	0.767742	NA	0.766129	0.7523	0.4976	0.8312	0.6596	0.7045	0.8
Endpoint A DAT02 TAV G 75	DAT02	ALL	EFS	A	TAV	G	PT	75	10.6258	0.7751	0.758648	0.519547	0.815287	0.706522	0.691489	0.825806	NA	0.73012	0.763392	0.400476	0.774667	0.636585	0.57191	0.818125
Endpoint A DAT06 TAV G 24	DAT06	ALL	EFS	A	TAV	G	SMO	24	7.99153	0.751004	0.726733	0.462308	0.785276	0.686047	0.62766	0.825806	13.012	0.721	0.773	0.551	0.687	0.721	0.697	0.85
Endpoint A DAT05 TAV G 23	DAT05	ALL	EFS	A	TAV	G	SVM	23	7.05185	0.73494	0.724296	0.443598	0.798658	0.64	0.680851	0.767742	10.4716	0.738165	0.705958	0.420598	0.785028	0.646923	0.58949	0.822426
Endpoint A DAT03 TAV G 30	DAT03	ALL	EFS	A	TAV	G	SVM	30	9.53819	0.763052	0.753157	0.501518	0.82	0.676768	0.712766	0.793548	7.4854	0.74369	0.784875	0.455675	0.813762	0.639728	0.676993	0.78125
Endpoint A DAT04 TAV J 9	DAT04	ALL	EFS	A	TAV	J	ADA	9	5.57031	0.710843	0.700755	0.395792	0.782313	0.607843	0.659574	0.741935	4	0.702811	0.754143	0.35302	0.76875	0.58427	0.58427	0.76875
Endpoint A DAT06 TAV J 13	DAT06	ALL	EFS	A	TAV	J	Logistic	13	3.68254	0.674699	0.650789	0.303586	0.734177	0.571429	0.553191	0.748387	44.4	0.876	0.923	0.73	0.906	0.822	0.831	0.9
Endpoint A DAT01 TAV J 30	DAT01	ALL	EFS	A	TAV	J	NearestCentroidwithequalpriorprobability	30	9.17396	0.759036	0.749931	0.494296	0.818792	0.67	0.712766	0.787097	NA	0.779116	0.7608	0.5204	0.8302	0.6889	0.6966	0.825
Endpoint A DAT02 TAV J 120	DAT02	ALL	EFS	A	TAV	J	PLS	120	8.37778	0.75502	0.727865	0.468646	0.783133	0.698795	0.617021	0.83871	NA	0.732932	0.775751	0.397058	0.763123	0.657923	0.526966	0.8475
Endpoint A DAT05 TAV J 68	DAT05	ALL	EFS	A	TAV	J	SVM	68	4.66168	0.698795	0.676424	0.355196	0.753165	0.604396	0.585106	0.767742	6.4829	0.713445	0.683261	0.371336	0.770624	0.606688	0.573515	0.793007
Endpoint A DAT03 TAV J 4000	DAT03	ALL	EFS	A	TAV	J	SVM	4000	14.0156	0.7751	0.785861	0.555058	0.877863	0.661017	0.829787	0.741935	8.51591	0.75218	0.788037	0.479662	0.83109	0.641544	0.712745	0.774375
Endpoint A DAT04 TAV T 25	DAT04	ALL	EFS	A	TAV	T	ADA	25	7.75	0.746988	0.729787	0.460555	0.794872	0.666667	0.659574	0.8	5	0.722892	0.738202	0.386771	0.772455	0.621951	0.573034	0.80625
Endpoint A DAT01 TAV T 55	DAT01	ALL	EFS	A	TAV	T	NearestCentroidwithequalpriorprobability	55	11.8626	0.783133	0.77138	0.540574	0.830065	0.708333	0.723404	0.819355	NA	0.779116	0.7658	0.5255	0.8387	0.6809	0.7191	0.8125
Endpoint A DAT06 TAV T 105	DAT06	ALL	EFS	A	TAV	T	PLS	105	7.64345	0.746988	0.719321	0.451072	0.777108	0.686747	0.606383	0.832258	65.55	0.888	0.949	0.752	0.884	0.896	0.775	0.95
Endpoint A DAT02 TAV T 72	DAT02	ALL	EFS	A	TAV	T	PT	72	9.17133	0.763052	0.740597	0.489253	0.796296	0.701149	0.648936	0.832258	NA	0.748193	0.782767	0.441011	0.788887	0.663408	0.598876	0.83125
Endpoint A DAT05 TAV T 281	DAT05	ALL	EFS	A	TAV	T	SVM	281	6.68421	0.73494	0.70755	0.425599	0.769697	0.666667	0.595745	0.819355	9.10232	0.726841	0.69702	0.401706	0.775308	0.636901	0.575121	0.81892
Endpoint A DAT03 TAV T 50	DAT03	ALL	EFS	A	TAV	T	SVM	50	13.0482	0.779116	0.782807	0.551632	0.862319	0.675676	0.797872	0.767742	6.73512	0.730906	0.777962	0.433564	0.812759	0.614175	0.682418	0.758125
Endpoint A DAT04 TUC G 17	DAT04	ALL	EFS	A	TUC	G	ADA	17	7.05185	0.73494	0.724296	0.443598	0.798658	0.64	0.680851	0.767742	7	0.746988	0.783427	0.450579	0.805031	0.644444	0.651685	0.8
Endpoint A DAT01 TUC G 38	DAT01	ALL	EFS	A	TUC	G	NearestCentroidwithequalpriorprobability	38	11.0862	0.767068	0.768943	0.525069	0.848921	0.663636	0.776596	0.76129	NA	0.771084	0.7645	0.5172	0.8456	0.66	0.7416	0.7875
Endpoint A DAT02 TUC G 43	DAT02	ALL	EFS	A	TUC	G	RBM	43	10.0831	0.771084	0.751235	0.50826	0.80625	0.707865	0.670213	0.832258	NA	0.754217	0.784888	0.45294	0.790405	0.676444	0.598876	0.840625
Endpoint A DAT06 TUC G 15	DAT06	ALL	EFS	A	TUC	G	SMO	15	11.0933	0.779116	0.75978	0.525546	0.8125	0.719101	0.680851	0.83871	9.19	0.701	0.731	0.48	0.717	0.701	0.607	0.856
Endpoint A DAT05 TUC G 71	DAT05	ALL	EFS	A	TUC	G	SVM	71	4.24758	0.678715	0.672855	0.338159	0.765957	0.564815	0.648936	0.696774	8.01799	0.721229	0.692073	0.390767	0.777403	0.621571	0.58689	0.797256
Endpoint A DAT03 TUC G 900	DAT03	ALL	EFS	A	TUC	G	SVM	900	12.8514	0.783133	0.781846	0.552651	0.853147	0.688679	0.776596	0.787097	8.60868	0.759453	0.801213	0.481234	0.81703	0.668084	0.666993	0.81125
Endpoint A DAT04 TUC J 29	DAT04	ALL	EFS	A	TUC	J	ADA	29	8.71429	0.75502	0.744612	0.48459	0.813333	0.666667	0.702128	0.787097	9	0.771084	0.795225	0.502909	0.823899	0.677778	0.685393	0.81875
Endpoint A DAT01 TUC J 40	DAT01	ALL	EFS	A	TUC	J	NearestCentroidwithequalpriorprobability	40	12.3478	0.783133	0.77766	0.547411	0.843537	0.696078	0.755319	0.8	NA	0.763052	0.7508	0.4939	0.8301	0.6563	0.7079	0.7937
Endpoint A DAT06 TUC J 138	DAT06	ALL	EFS	A	TUC	J	PLS	138	7.64592	0.746988	0.723507	0.4545	0.783951	0.678161	0.62766	0.819355	13.012	0.795	0.847	0.551	0.834	0.721	0.697	0.85
Endpoint A DAT02 TUC J 43	DAT02	ALL	EFS	A	TUC	J	PT	43	10.6684	0.7751	0.748181	0.511992	0.796407	0.731707	0.638298	0.858065	NA	0.757028	0.778806	0.461103	0.795317	0.677351	0.61236	0.8375
Endpoint A DAT05 TUC J 53	DAT05	ALL	EFS	A	TUC	J	SVM	53	3.83843	0.674699	0.659163	0.31531	0.746667	0.565657	0.595745	0.722581	Inf	0.739891	0.708235	0.428598	0.78482	0.658066	0.593148	0.823321
Endpoint A DAT03 TUC J 2000	DAT03	ALL	EFS	A	TUC	J	SVM	2000	6.98745	0.738956	0.712869	0.435252	0.77439	0.670588	0.606383	0.819355	9.36101	0.766678	0.806569	0.498133	0.823376	0.679172	0.679085	0.815625
Endpoint A DAT04 TUC T 17	DAT04	ALL	EFS	A	TUC	T	ADA	17	13.0909	0.787149	0.782979	0.557081	0.849315	0.699029	0.765957	0.8	8	0.763052	0.803265	0.475927	0.802395	0.682927	0.629213	0.8375
Endpoint A DAT01 TUC T 51	DAT01	ALL	EFS	A	TUC	T	PartialLeastSquaresLinearDiscriminantAnalysiswithEqualPrior	51	4.84643	0.698795	0.684798	0.366094	0.766667	0.59596	0.62766	0.741935	NA	0.815261	0.8089	0.6071	0.875	0.7216	0.7865	0.8313
Endpoint A DAT02 TUC T 60	DAT02	ALL	EFS	A	TUC	T	RBM	60	7.75	0.746988	0.729787	0.460555	0.794872	0.666667	0.659574	0.8	NA	0.762249	0.780597	0.470992	0.796284	0.68921	0.610112	0.846875
Endpoint A DAT06 TUC T 20	DAT06	ALL	EFS	A	TUC	T	SMO	20	8.0042	0.751004	0.728826	0.4641	0.78882	0.681818	0.638298	0.819355	8.52	0.663	0.738	0.475	0.688	0.663	0.663	0.813
Endpoint A DAT05 TUC T 53	DAT05	ALL	EFS	A	TUC	T	SVM	53	4.49757	0.694779	0.673198	0.347904	0.751592	0.597826	0.585106	0.76129	9.15298	0.733272	0.706357	0.419204	0.786632	0.640674	0.607716	0.804997
Endpoint A DAT03 TUC T 800	DAT03	ALL	EFS	A	TUC	T	SVM	800	14.2219	0.791165	0.790391	0.569406	0.86014	0.698113	0.787234	0.793548	7.99988	0.754645	0.785112	0.465012	0.802398	0.673471	0.632222	0.823125
Endpoint B DAT04 AG1 G 28	DAT04	ALL	OS	B	AG1	G	ADA	28	30.0488	0.811245	0.839316	0.583571	0.9625	0.539326	0.888889	0.789744	6	0.795181	0.846207	0.338859	0.858537	0.5	0.431373	0.888889
Endpoint B DAT01 AG1 G 40	DAT01	ALL	OS	B	AG1	G	DiagonalLinearDiscriminantAnalysiswithEqualPriorProbability	40	17.2652	0.811245	0.80584	0.541628	0.935294	0.544304	0.796296	0.815385	NA	0.843373	0.8506	0.6144	0.9595	0.5789	0.8627	0.8384
Endpoint B DAT02 AG1 G 87	DAT02	ALL	OS	B	AG1	G	PT	87	11.5789	0.827309	0.72906	0.474876	0.88	0.612245	0.555556	0.902564	NA	0.829317	0.865662	0.439656	0.874009	0.604873	0.486275	0.917677
Endpoint B DAT05 AG1 G 55	DAT05	ALL	OS	B	AG1	G	SVM	55	5.86207	0.783133	0.667379	0.344376	0.854271	0.5	0.462963	0.871795	Inf	0.824758	0.727837	0.457291	0.886809	0.581138	0.561128	0.894546
Endpoint B DAT03 AG1 G 10000	DAT03	ALL	OS	B	AG1	G	SVM	10000	26.2857	0.827309	0.836182	0.591455	0.952381	0.567901	0.851852	0.820513	14.7259	0.826614	0.896221	0.526306	0.921951	0.568061	0.712182	0.856141
Endpoint B DAT06 AG1 G 16	DAT06	ALL	OS	B	AG1	G	Tree	16	6.14747	0.791165	0.659117	0.34384	0.84878	0.522727	0.425926	0.892308	19.04	0.683	0.886	0.526	0.241	0.976	0.549	0.929
Endpoint B DAT04 MAV G 59	DAT04	ALL	OS	B	MAV	G	ADA	59	26.4516	0.839357	0.837179	0.603498	0.947977	0.592105	0.833333	0.841026	8	0.811245	0.86017	0.399462	0.871921	0.543478	0.490196	0.893939
Endpoint B DAT01 MAV G 17	DAT01	ALL	OS	B	MAV	G	NearestCentroidwithequalpriorprobability	17	11.1027	0.791165	0.766239	0.476526	0.913295	0.513158	0.722222	0.810256	NA	0.827309	0.8332	0.5798	0.9532	0.5513	0.8431	0.8232
Endpoint B DAT02 MAV G 75	DAT02	ALL	OS	B	MAV	G	PT	75	9.02637	0.815261	0.687892	0.413563	0.859903	0.595238	0.462963	0.912821	NA	0.836948	0.881373	0.46569	0.879285	0.62655	0.507843	0.921717
Endpoint B DAT03 MAV G 200	DAT03	ALL	OS	B	MAV	G	SVM	200	35.3333	0.831325	0.852137	0.613866	0.963636	0.571429	0.888889	0.815385	12.8779	0.805326	0.867434	0.500449	0.925424	0.526052	0.733636	0.823808
Endpoint B DAT05 MAV G 53	DAT05	ALL	OS	B	MAV	G	SVM	53	12	0.831325	0.711538	0.465612	0.869565	0.642857	0.5	0.923077	Inf	0.817055	0.700316	0.423817	0.876354	0.578661	0.50492	0.895713
Endpoint B DAT06 MAV G 10	DAT06	ALL	OS	B	MAV	G	Tree	10	5.04516	0.7751	0.64886	0.311032	0.845771	0.479167	0.425926	0.871795	18.84	0.642	0.892	0.563	0.84	0.642	0.667	0.904
Endpoint B DAT04 MAV J 3	DAT04	ALL	OS	B	MAV	J	ADA	3	6.779	0.795181	0.675071	0.368752	0.856436	0.531915	0.462963	0.887179	7	0.799197	0.849376	0.383541	0.873737	0.509804	0.509804	0.873737
Endpoint B DAT01 MAV J 45	DAT01	ALL	OS	B	MAV	J	NearestCentroidwithequalpriorprobability	45	11.4286	0.787149	0.77037	0.478812	0.917647	0.506329	0.740741	0.8	NA	0.823293	0.8161	0.5561	0.9425	0.5467	0.8039	0.8283
Endpoint B DAT06 MAV J 104	DAT06	ALL	OS	B	MAV	J	PLS	104	11.1453	0.827309	0.695584	0.443543	0.861905	0.641026	0.462963	0.928205	21.15	0.863	0.914	0.543	0.887	0.73	0.529	0.949
Endpoint B DAT02 MAV J 70	DAT02	ALL	OS	B	MAV	J	PT	70	9.02637	0.815261	0.687892	0.413563	0.859903	0.595238	0.462963	0.912821	NA	0.815663	0.860735	0.403226	0.869712	0.560646	0.47451	0.903535
Endpoint B DAT05 MAV J 46	DAT05	ALL	OS	B	MAV	J	SVM	46	2.275	0.73494	0.562963	0.141327	0.808612	0.35	0.259259	0.866667	Inf	0.813097	0.68732	0.398205	0.867593	0.566213	0.470181	0.904459
Endpoint B DAT03 MAV J 4000	DAT03	ALL	OS	B	MAV	J	SVM	4000	29.1429	0.807229	0.836752	0.577743	0.962264	0.533333	0.888889	0.784615	17.816	0.810161	0.872865	0.540615	0.944088	0.531097	0.805636	0.811256
Endpoint B DAT04 MAV T 20	DAT04	ALL	OS	B	MAV	T	ADA	20	40.4895	0.827309	0.856268	0.615891	0.969136	0.563218	0.907407	0.805128	6	0.799197	0.856506	0.356458	0.862745	0.511111	0.45098	0.888889
Endpoint B DAT01 MAV T 75	DAT01	ALL	OS	B	MAV	T	NearestCentroidwithequalpriorprobability	75	12.2008	0.795181	0.775499	0.491308	0.918605	0.519481	0.740741	0.810256	NA	0.819277	0.8136	0.5496	0.9422	0.5395	0.8039	0.8232
Endpoint B DAT02 MAV T 120	DAT02	ALL	OS	B	MAV	T	PLS	120	15.5325	0.843373	0.712536	0.492501	0.867925	0.702703	0.481481	0.94359	NA	0.812048	0.864533	0.374022	0.860364	0.554941	0.42549	0.911616
Endpoint B DAT03 MAV T 500	DAT03	ALL	OS	B	MAV	T	SVM	500	39.3617	0.795181	0.84245	0.578807	0.973684	0.515464	0.925926	0.758974	18.0115	0.784043	0.867311	0.520777	0.952535	0.490765	0.844545	0.768269
Endpoint B DAT05 MAV T 254	DAT05	ALL	OS	B	MAV	T	SVM	254	11.276	0.827309	0.71567	0.461968	0.872549	0.622222	0.518519	0.912821	Inf	0.854326	0.765104	0.547304	0.902567	0.67138	0.613533	0.916675
Endpoint B DAT06 MAV T 34	DAT06	ALL	OS	B	MAV	T	Tree	34	7.60504	0.807229	0.649288	0.358352	0.84186	0.588235	0.37037	0.928205	33.25	0.704	0.905	0.651	0.827	0.704	0.745	0.919
Endpoint B DAT04 TAV G 8	DAT04	ALL	OS	B	TAV	G	ADA	8	7.41053	0.803213	0.673504	0.378344	0.854369	0.55814	0.444444	0.902564	7	0.807229	0.837394	0.38232	0.867647	0.533333	0.470588	0.893939
Endpoint B DAT01 TAV G 15	DAT01	ALL	OS	B	TAV	G	LinearDiscriminantAnalysiswithEqualPriorProbability	15	7.1405	0.779116	0.711681	0.397247	0.880435	0.492308	0.592593	0.830769	NA	0.858871	0.8443	0.6222	0.9503	0.6119	0.82	0.8687
Endpoint B DAT06 TAV G 16	DAT06	ALL	OS	B	TAV	G	Logistic	16	14.303	0.839357	0.750142	0.51466	0.889447	0.64	0.592593	0.907692	12.797	0.628	0.865	0.479	0.871	0.628	0.529	0.919
Endpoint B DAT02 TAV G 71	DAT02	ALL	OS	B	TAV	G	PT	71	8.6015	0.811245	0.692023	0.411316	0.862745	0.577778	0.481481	0.902564	NA	0.830522	0.871484	0.447046	0.877754	0.600595	0.503922	0.914646
Endpoint B DAT03 TAV G 100	DAT03	ALL	OS	B	TAV	G	SVM	100	16.6929	0.807229	0.803276	0.535296	0.934911	0.5375	0.796296	0.810256	12.4153	0.79971	0.866604	0.491575	0.924889	0.513362	0.737091	0.815782
Endpoint B DAT05 TAV G 43	DAT05	ALL	OS	B	TAV	G	SVM	43	9.72269	0.819277	0.697151	0.429908	0.864078	0.604651	0.481481	0.912821	16.1697	0.817543	0.713353	0.433146	0.879792	0.568271	0.532824	0.893882
Endpoint B DAT04 TAV J 82	DAT04	ALL	OS	B	TAV	J	ADA	82	11.9286	0.815261	0.761538	0.493292	0.902703	0.5625	0.666667	0.85641	8	0.807229	0.838087	0.4082	0.878788	0.529412	0.529412	0.878788
Endpoint B DAT01 TAV J 40	DAT01	ALL	OS	B	TAV	J	DiagonalLinearDiscriminantAnalysiswithEqualPriorProbability	40	13.8182	0.783133	0.787892	0.499034	0.932515	0.5	0.796296	0.779487	NA	0.835341	0.831	0.5845	0.9486	0.5676	0.8235	0.8384
Endpoint B DAT02 TAV J 120	DAT02	ALL	OS	B	TAV	J	PLS	120	8.125	0.807229	0.689459	0.402376	0.862069	0.565217	0.481481	0.897436	NA	0.811245	0.848589	0.363166	0.856835	0.553511	0.405882	0.915657
Endpoint B DAT06 TAV J 86	DAT06	ALL	OS	B	TAV	J	PLS	86	9.02637	0.815261	0.687892	0.413563	0.859903	0.595238	0.462963	0.912821	51.953	0.904	0.945	0.69	0.922	0.814	0.686	0.96
Endpoint B DAT03 TAV J 4000	DAT03	ALL	OS	B	TAV	J	SVM	4000	27.7406	0.819277	0.837749	0.587093	0.957317	0.552941	0.87037	0.805128	17.1336	0.803736	0.870353	0.531523	0.943569	0.520005	0.808182	0.802628
Endpoint B DAT05 TAV J 41	DAT05	ALL	OS	B	TAV	J	SVM	41	10.3884	0.823293	0.699715	0.439587	0.864734	0.619048	0.481481	0.917949	Inf	0.797545	0.668448	0.35152	0.85978	0.513231	0.446359	0.890536
Endpoint B DAT04 TAV T 41	DAT04	ALL	OS	B	TAV	T	ADA	41	8.92308	0.811245	0.705413	0.425853	0.87	0.571429	0.518519	0.892308	7	0.803213	0.853931	0.382658	0.870647	0.520833	0.490196	0.883838
Endpoint B DAT01 TAV T 20	DAT01	ALL	OS	B	TAV	T	DiagonalLinearDiscriminantAnalysiswithEqualPriorProbability	20	10.4896	0.791165	0.759544	0.468081	0.908571	0.513514	0.703704	0.815385	NA	0.815261	0.8038	0.5344	0.9368	0.5333	0.7843	0.8232
Endpoint B DAT06 TAV T 89	DAT06	ALL	OS	B	TAV	T	PLS	89	9.6	0.819277	0.683761	0.41673	0.857143	0.615385	0.444444	0.923077	118.171	0.932	0.977	0.795	0.964	0.815	0.863	0.949
Endpoint B DAT02 TAV T 74	DAT02	ALL	OS	B	TAV	T	PT	74	7.125	0.795181	0.688462	0.384901	0.863636	0.529412	0.5	0.876923	NA	0.819679	0.85097	0.414477	0.871455	0.572221	0.480392	0.907071
Endpoint B DAT05 TAV T 257	DAT05	ALL	OS	B	TAV	T	SVM	257	10.4706	0.823293	0.70641	0.446038	0.868293	0.613636	0.5	0.912821	Inf	0.846805	0.758953	0.524196	0.898616	0.641308	0.606903	0.911002
Endpoint B DAT03 TAV T 300	DAT03	ALL	OS	B	TAV	T	SVM	300	31.7941	0.835341	0.848006	0.612256	0.958333	0.580247	0.87037	0.825641	17.1983	0.811337	0.880986	0.536948	0.941361	0.531636	0.795818	0.815244
Endpoint B DAT04 TUC G 51	DAT04	ALL	OS	B	TUC	G	ADA	51	17.8701	0.815261	0.808405	0.548049	0.935673	0.551282	0.796296	0.820513	7	0.807229	0.854526	0.399582	0.875	0.530612	0.509804	0.883838
Endpoint B DAT01 TUC G 12	DAT01	ALL	OS	B	TUC	G	DiagonalLinearDiscriminantAnalysiswithEqualPriorProbability	12	17.8701	0.815261	0.808405	0.548049	0.935673	0.551282	0.796296	0.820513	NA	0.827309	0.8186	0.5627	0.9429	0.5541	0.8039	0.8333
Endpoint B DAT02 TUC G 120	DAT02	ALL	OS	B	TUC	G	PLS	120	11.1429	0.827309	0.702279	0.449544	0.865385	0.634146	0.481481	0.923077	NA	0.822088	0.865439	0.409023	0.866833	0.585309	0.452941	0.917172
Endpoint B DAT03 TUC G 400	DAT03	ALL	OS	B	TUC	G	SVM	400	29.1429	0.807229	0.836752	0.577743	0.962264	0.533333	0.888889	0.784615	14.3178	0.810121	0.865566	0.519007	0.930021	0.538809	0.752545	0.824808
Endpoint B DAT05 TUC G 59	DAT05	ALL	OS	B	TUC	G	SVM	59	16.4231	0.84739	0.72849	0.512871	0.875598	0.7	0.518519	0.938462	Inf	0.82028	0.720976	0.449419	0.884077	0.580237	0.551478	0.890473
Endpoint B DAT06 TUC G 8	DAT06	ALL	OS	B	TUC	G	Tree	8	5.05263	0.787149	0.609687	0.273835	0.825688	0.516129	0.296296	0.923077	20.85	0.673	0.872	0.575	0.847	0.673	0.647	0.919
Endpoint B DAT04 TUC J 2	DAT04	ALL	OS	B	TUC	J	ADA	2	8.05351	0.803213	0.700285	0.409048	0.868687	0.54902	0.518519	0.882051	7	0.807229	0.844326	0.399582	0.875	0.530612	0.509804	0.883838
Endpoint B DAT01 TUC J 25	DAT01	ALL	OS	B	TUC	J	NearestCentroidwithequalpriorprobability	25	8.99226	0.779116	0.745157	0.440436	0.902299	0.493333	0.685185	0.805128	NA	0.831325	0.8357	0.5863	0.9535	0.5584	0.8431	0.8283
Endpoint B DAT06 TUC J 106	DAT06	ALL	OS	B	TUC	J	PLS	106	7.2957	0.803213	0.666809	0.370715	0.850962	0.560976	0.425926	0.907692	23.625	0.867	0.904	0.555	0.887	0.75	0.529	0.955
Endpoint B DAT02 TUC J 120	DAT02	ALL	OS	B	TUC	J	PLS	120	8.95	0.815261	0.681197	0.406716	0.856459	0.6	0.444444	0.917949	NA	0.803614	0.858432	0.354796	0.859351	0.524677	0.427451	0.900505
Endpoint B DAT03 TUC J 3000	DAT03	ALL	OS	B	TUC	J	SVM	3000	26.0179	0.811245	0.832621	0.575012	0.95679	0.54023	0.87037	0.794872	18.0748	0.802128	0.870688	0.5352	0.947306	0.516852	0.821455	0.797103
Endpoint B DAT05 TUC J 32	DAT05	ALL	OS	B	TUC	J	SVM	32	11.7727	0.827309	0.668803	0.421421	0.848624	0.677419	0.388889	0.948718	8.90531	0.78742	0.651333	0.321123	0.857818	0.49475	0.421367	0.881299
Endpoint B DAT04 TUC T 56	DAT04	ALL	OS	B	TUC	T	ADA	56	28.6718	0.823293	0.840313	0.593255	0.957576	0.559524	0.87037	0.810256	9	0.815261	0.868984	0.424613	0.88	0.55102	0.529412	0.888889
Endpoint B DAT01 TUC T 50	DAT01	ALL	OS	B	TUC	T	NearestCentroidwithequalpriorprobability	50	20.6579	0.811245	0.819231	0.558156	0.945783	0.542169	0.833333	0.805128	NA	0.819277	0.8354	0.5761	0.9581	0.5366	0.8627	0.8081
Endpoint B DAT02 TUC T 120	DAT02	ALL	OS	B	TUC	T	PLS	120	10.3448	0.823293	0.69302	0.433255	0.861244	0.625	0.462963	0.923077	NA	0.823293	0.86276	0.415553	0.8688	0.587058	0.462745	0.916162
Endpoint B DAT06 TUC T 10	DAT06	ALL	OS	B	TUC	T	SMO	10	4.40867	0.779116	0.604558	0.254167	0.824074	0.484848	0.296296	0.912821	9.48	0.563	0.844	0.433	0.868	0.563	0.529	0.894
Endpoint B DAT03 TUC T 600	DAT03	ALL	OS	B	TUC	T	SVM	600	19.733	0.791165	0.813105	0.537174	0.949686	0.511111	0.851852	0.774359	14.4656	0.816986	0.86421	0.523329	0.929332	0.552574	0.737455	0.837397
Endpoint B DAT05 TUC T 47	DAT05	ALL	OS	B	TUC	T	SVM	47	8.47701	0.811245	0.685328	0.404126	0.859223	0.581395	0.462963	0.907692	Inf	0.813754	0.705855	0.412707	0.879446	0.540606	0.521945	0.889764
Endpoint C DAT04 AG1 G 27	DAT04	ALL	SEX	C	AG1	G	ADA	27	2706.8	0.975104	0.977112	0.949814	0.992593	0.95283	0.990196	0.964029	1125	0.971074	0.980792	0.940947	0.978261	0.961538	0.970874	0.971223
Endpoint C DAT02 AG1 G 5	DAT02	ALL	SEX	C	AG1	G	DA	5	13938	0.991701	0.991501	0.983002	0.992806	0.990196	0.990196	0.992806	NA	0.983471	0.977991	NA	NA	NA	NA	NA
Endpoint C DAT01 AG1 G 10	DAT01	ALL	SEX	C	AG1	G	LinearDiscriminantAnalysiswithEqualPriorProbability	10	13938	0.991701	0.991501	0.983002	0.992806	0.990196	0.990196	0.992806	NA	0.983471	0.9818	0.9662	0.9787	0.9901	0.9709	0.9928
Endpoint C DAT06 AG1 G 3	DAT06	ALL	SEX	C	AG1	G	Logistic	3	13938	0.991701	0.991501	0.983002	0.992806	0.990196	0.990196	0.992806	4600	0.99	0.981	0.966	0.58	0.99	0.971	0.993
Endpoint C DAT05 AG1 G 15	DAT05	ALL	SEX	C	AG1	G	SVM	15	6918.5	0.987552	0.987904	0.974571	0.992754	0.980583	0.990196	0.985612	Inf	0.971666	0.970628	0.94182	0.972532	0.969948	0.962637	0.978619
Endpoint C DAT03 AG1 G 6	DAT03	ALL	SEX	C	AG1	G	SVM	6	13938	0.991701	0.991501	0.983002	0.992806	0.990196	0.990196	0.992806	4602.59	0.98351	0.979123	0.966674	0.979228	0.990372	0.971	0.992778
Endpoint C DAT04 MAV G 5	DAT04	ALL	SEX	C	MAV	G	ADA	5	13938	0.991701	0.991501	0.983002	0.992806	0.990196	0.990196	0.992806	466	0.954545	0.96368	0.907672	0.970588	0.933962	0.961165	0.94964
Endpoint C DAT02 MAV G 4	DAT02	ALL	SEX	C	MAV	G	DA	4	13938	0.991701	0.991501	0.983002	0.992806	0.990196	0.990196	0.992806	NA	0.971488	0.957802	NA	NA	NA	NA	NA
Endpoint C DAT01 MAV G 13	DAT01	ALL	SEX	C	MAV	G	DiagonalLinearDiscriminantAnalysiswithEqualPriorProbability	13	4578.67	0.983402	0.984307	0.966231	0.992701	0.971154	0.990196	0.978417	NA	0.966942	0.9662	0.9324	0.9712	0.9612	0.9612	0.9712
Endpoint C DAT06 MAV G 8	DAT06	ALL	SEX	C	MAV	G	SMO	8	13938	0.991701	0.991501	0.983002	0.992806	0.990196	0.990196	0.992806	1695.38	0.98	0.973	0.949	0.581	0.98	0.961	0.986
Endpoint C DAT05 MAV G 42	DAT05	ALL	SEX	C	MAV	G	SVM	42	1340	0.970954	0.97221	0.941042	0.985294	0.952381	0.980392	0.964029	Inf	0.970333	0.96864	0.938798	0.96723	0.973295	0.954221	0.98306
Endpoint C DAT03 MAV G 1	DAT03	ALL	SEX	C	MAV	G	SVM	1	13938	0.991701	0.991501	0.983002	0.992806	0.990196	0.990196	0.992806	1690.85	0.975218	0.962783	0.949807	0.972242	0.980692	0.961143	0.985582
Endpoint C DAT04 MAV J 9	DAT04	ALL	SEX	C	MAV	J	ADA	9	6918.5	0.987552	0.987904	0.974571	0.992754	0.980583	0.990196	0.985612	663	0.96281	0.964937	0.924065	0.971015	0.951923	0.961165	0.964029
Endpoint C DAT01 MAV J 20	DAT01	ALL	SEX	C	MAV	J	DiagonalLinearDiscriminantAnalysiswithEqualPriorProbability	20	13938	0.991701	0.991501	0.983002	0.992806	0.990196	0.990196	0.992806	NA	0.975207	0.9734	0.9493	0.9716	0.9802	0.9612	0.9856
Endpoint C DAT06 MAV J 28	DAT06	ALL	SEX	C	MAV	J	GLM	28	13938	0.991701	0.991501	0.983002	0.992806	0.990196	0.990196	0.992806	2283.33	0.979	0.997	0.958	0.979	0.98	0.971	0.986
Endpoint C DAT02 MAV J 60	DAT02	ALL	SEX	C	MAV	J	RBM	60	13938	0.991701	0.991501	0.983002	0.992806	0.990196	0.990196	0.992806	NA	0.974793	0.972243	NA	NA	NA	NA	NA
Endpoint C DAT05 MAV J 24	DAT05	ALL	SEX	C	MAV	J	SVM	24	818.75	0.958506	0.961419	0.916844	0.984962	0.925926	0.980392	0.942446	Inf	0.945448	0.943264	0.887436	0.948605	0.939915	0.929773	0.956755
Endpoint C DAT03 MAV J 9000	DAT03	ALL	SEX	C	MAV	J	SVM	9000	2706.8	0.975104	0.977112	0.949814	0.992593	0.95283	0.990196	0.964029	1607.02	0.974792	0.969398	0.949003	0.972242	0.979826	0.961143	0.984841
Endpoint C DAT04 MAV T 3	DAT04	ALL	SEX	C	MAV	T	ADA	3	13938	0.991701	0.991501	0.983002	0.992806	0.990196	0.990196	0.992806	663	0.96281	0.962213	0.924065	0.971015	0.951923	0.961165	0.964029
Endpoint C DAT01 MAV T 20	DAT01	ALL	SEX	C	MAV	T	DiagonalLinearDiscriminantAnalysiswithEqualPriorProbability	20	13938	0.991701	0.991501	0.983002	0.992806	0.990196	0.990196	0.992806	NA	0.975207	0.9734	0.9493	0.9716	0.9802	0.9612	0.9856
Endpoint C DAT02 MAV T 60	DAT02	ALL	SEX	C	MAV	T	RBM	60	13938	0.991701	0.991501	0.983002	0.992806	0.990196	0.990196	0.992806	NA	0.975207	0.963037	NA	NA	NA	NA	NA
Endpoint C DAT06 MAV T 7	DAT06	ALL	SEX	C	MAV	T	SMO	7	13938	0.991701	0.991501	0.983002	0.992806	0.990196	0.990196	0.992806	1695.38	0.98	0.973	0.949	0.581	0.98	0.961	0.986
Endpoint C DAT05 MAV T 33	DAT05	ALL	SEX	C	MAV	T	SVM	33	2238.83	0.970954	0.973515	0.941732	0.992537	0.943925	0.990196	0.956835	Inf	0.951599	0.948076	0.901219	0.953152	0.953436	0.931589	0.964562
Endpoint C DAT03 MAV T 9	DAT03	ALL	SEX	C	MAV	T	SVM	9	4578.67	0.983402	0.984307	0.966231	0.992701	0.971154	0.990196	0.978417	1536.19	0.974393	0.966326	0.94813	0.972196	0.978809	0.961143	0.984153
Endpoint C DAT04 TAV G 9	DAT04	ALL	SEX	C	TAV	G	ADA	9	13938	0.991701	0.991501	0.983002	0.992806	0.990196	0.990196	0.992806	893	0.966942	0.976042	0.93269	0.978102	0.952381	0.970874	0.964029
Endpoint C DAT01 TAV G 20	DAT01	ALL	SEX	C	TAV	G	K-NearestNeighborwithEuclideandistancemeasure	20	13938	0.991701	0.991501	0.983002	0.992806	0.990196	0.990196	0.992806	NA	1	1	1	1	1	1	1
Endpoint C DAT02 TAV G 31	DAT02	ALL	SEX	C	TAV	G	PT	31	13938	0.991701	0.991501	0.983002	0.992806	0.990196	0.990196	0.992806	NA	0.983058	0.975732	NA	NA	NA	NA	NA
Endpoint C DAT06 TAV G 3	DAT06	ALL	SEX	C	TAV	G	SMO	3	13938	0.991701	0.991501	0.983002	0.992806	0.990196	0.990196	0.992806	4600	0.99	0.982	0.966	0.58	0.99	0.971	0.993
Endpoint C DAT03 TAV G 2	DAT03	ALL	SEX	C	TAV	G	SVM	2	1458.89	0.958506	0.962724	0.917968	0.992366	0.918182	0.990196	0.935252	856.565	0.966056	0.972785	0.932363	0.978671	0.952708	0.971	0.962381
Endpoint C DAT05 TAV G 38	DAT05	ALL	SEX	C	TAV	G	SVM	38	3408.75	0.979253	0.98071	0.957979	0.992647	0.961905	0.990196	0.971223	Inf	0.981505	0.979313	0.962112	0.977478	0.988291	0.96714	0.991487
Endpoint C DAT04 TAV J 7	DAT04	ALL	SEX	C	TAV	J	ADA	7	13938	0.991701	0.991501	0.983002	0.992806	0.990196	0.990196	0.992806	2283	0.979339	0.978557	0.957724	0.978571	0.980392	0.970874	0.985611
Endpoint C DAT02 TAV J 3	DAT02	ALL	SEX	C	TAV	J	DA	3	13938	0.991701	0.991501	0.983002	0.992806	0.990196	0.990196	0.992806	NA	0.978512	0.979147	NA	NA	NA	NA	NA
Endpoint C DAT01 TAV J 40	DAT01	ALL	SEX	C	TAV	J	LinearDiscriminantAnalysiswithEqualPriorProbability	40	13938	0.991701	0.991501	0.983002	0.992806	0.990196	0.990196	0.992806	NA	0.983471	0.9818	0.9662	0.9787	0.9901	0.9709	0.9928
Endpoint C DAT06 TAV J 126	DAT06	ALL	SEX	C	TAV	J	PLS	126	13938	0.991701	0.991501	0.983002	0.992806	0.990196	0.990196	0.992806	4600	0.983	0.982	0.966	0.979	0.99	0.971	0.993
Endpoint C DAT03 TAV J 40	DAT03	ALL	SEX	C	TAV	J	SVM	40	2706.8	0.975104	0.977112	0.949814	0.992593	0.95283	0.990196	0.964029	998.857	0.969017	0.982101	0.937917	0.978612	0.95869	0.971	0.967566
Endpoint C DAT05 TAV J 20	DAT05	ALL	SEX	C	TAV	J	SVM	20	2266.67	0.979253	0.979405	0.957594	0.985507	0.970874	0.980392	0.978417	Inf	0.970292	0.969842	0.939729	0.968931	0.970929	0.959181	0.980503
Endpoint C DAT04 TAV T 4	DAT04	ALL	SEX	C	TAV	T	ADA	4	4578.67	0.983402	0.984307	0.966231	0.992701	0.971154	0.990196	0.978417	1125	0.971074	0.974576	0.940947	0.978261	0.961538	0.970874	0.971223
Endpoint C DAT01 TAV T 25	DAT01	ALL	SEX	C	TAV	T	DiagonalLinearDiscriminantAnalysiswithEqualPriorProbability	25	4578.67	0.983402	0.984307	0.966231	0.992701	0.971154	0.990196	0.978417	NA	0.983471	0.9818	0.9662	0.9787	0.9901	0.9709	0.9928
Endpoint C DAT02 TAV T 53	DAT02	ALL	SEX	C	TAV	T	PT	53	13938	0.991701	0.991501	0.983002	0.992806	0.990196	0.990196	0.992806	NA	0.976446	0.975313	NA	NA	NA	NA	NA
Endpoint C DAT06 TAV T 13	DAT06	ALL	SEX	C	TAV	T	SMO	13	879.467	0.966805	0.964699	0.931965	0.964539	0.97	0.95098	0.978417	1125	0.962	0.971	0.941	0.574	0.962	0.971	0.971
Endpoint C DAT05 TAV T 15	DAT05	ALL	SEX	C	TAV	T	SVM	15	3425	0.983402	0.983002	0.966004	0.985612	0.980392	0.980392	0.985612	Inf	0.974659	0.972912	0.94824	0.974293	0.97648	0.962881	0.982943
Endpoint C DAT03 TAV T 5	DAT03	ALL	SEX	C	TAV	T	SVM	5	6918.5	0.987552	0.987904	0.974571	0.992754	0.980583	0.990196	0.985612	2284.55	0.979359	0.976598	0.958492	0.979097	0.981365	0.971	0.985556
Endpoint C DAT04 TUC G 21	DAT04	ALL	SEX	C	TUC	G	ADA	21	978.923	0.941909	0.948335	0.887332	0.992126	0.885965	0.990196	0.906475	1125	0.971074	0.978417	0.940947	0.978261	0.961538	0.970874	0.971223
Endpoint C DAT02 TUC G 6	DAT02	ALL	SEX	C	TUC	G	DA	6	13938	0.991701	0.991501	0.983002	0.992806	0.990196	0.990196	0.992806	NA	0.983471	0.978644	NA	NA	NA	NA	NA
Endpoint C DAT01 TUC G 10	DAT01	ALL	SEX	C	TUC	G	LinearDiscriminantAnalysiswithEqualPriorProbability	10	13938	0.991701	0.991501	0.983002	0.992806	0.990196	0.990196	0.992806	NA	0.983471	0.9818	0.9662	0.9787	0.9901	0.9709	0.9928
Endpoint C DAT06 TUC G 10	DAT06	ALL	SEX	C	TUC	G	Logistic	10	13938	0.991701	0.991501	0.983002	0.992806	0.990196	0.990196	0.992806	4600	0.99	0.981	0.966	0.58	0.99	0.971	0.993
Endpoint C DAT05 TUC G 13	DAT05	ALL	SEX	C	TUC	G	SVM	13	1108.33	0.966805	0.968613	0.932894	0.985185	0.943396	0.980392	0.956835	Inf	0.971984	0.971142	0.942524	0.972819	0.970034	0.963151	0.979133
Endpoint C DAT03 TUC G 4	DAT03	ALL	SEX	C	TUC	G	SVM	4	13938	0.991701	0.991501	0.983002	0.992806	0.990196	0.990196	0.992806	4171.33	0.983085	0.977195	0.96587	0.979228	0.989506	0.971	0.992037
Endpoint C DAT04 TUC J 28	DAT04	ALL	SEX	C	TUC	J	ADA	28	3408.75	0.979253	0.98071	0.957979	0.992647	0.961905	0.990196	0.971223	1511	0.975207	0.975554	0.949291	0.978417	0.970874	0.970874	0.978417
Endpoint C DAT06 TUC J 30	DAT06	ALL	SEX	C	TUC	J	GLM	30	13938	0.991701	0.991501	0.983002	0.992806	0.990196	0.990196	0.992806	14076	0.992	0.999	0.983	0.993	0.99	0.99	0.993
Endpoint C DAT02 TUC J 5	DAT02	ALL	SEX	C	TUC	J	GLM	5	13938	0.991701	0.991501	0.983002	0.992806	0.990196	0.990196	0.992806	NA	0.982231	0.978533	NA	NA	NA	NA	NA
Endpoint C DAT01 TUC J 30	DAT01	ALL	SEX	C	TUC	J	LinearDiscriminantAnalysiswithEqualPriorProbability	30	4578.67	0.983402	0.984307	0.966231	0.992701	0.971154	0.990196	0.978417	NA	0.983471	0.9818	0.9662	0.9787	0.9901	0.9709	0.9928
Endpoint C DAT03 TUC J 2000	DAT03	ALL	SEX	C	TUC	J	SVM	2000	2238.83	0.970954	0.973515	0.941732	0.992537	0.943925	0.990196	0.956835	2946.21	0.981001	0.98066	0.961723	0.978485	0.985819	0.970048	0.989127
Endpoint C DAT05 TUC J 17	DAT05	ALL	SEX	C	TUC	J	SVM	17	4578.67	0.983402	0.984307	0.966231	0.992701	0.971154	0.990196	0.978417	Inf	0.965982	0.964572	0.930721	0.966001	0.966372	0.954271	0.974873
Endpoint C DAT04 TUC T 31	DAT04	ALL	SEX	C	TUC	T	ADA	31	978.923	0.941909	0.948335	0.887332	0.992126	0.885965	0.990196	0.906475	1125	0.971074	0.976741	0.940947	0.978261	0.961538	0.970874	0.971223
Endpoint C DAT02 TUC T 7	DAT02	ALL	SEX	C	TUC	T	DA	7	13938	0.991701	0.991501	0.983002	0.992806	0.990196	0.990196	0.992806	NA	0.983471	0.978319	NA	NA	NA	NA	NA
Endpoint C DAT01 TUC T 15	DAT01	ALL	SEX	C	TUC	T	LinearDiscriminantAnalysiswithEqualPriorProbability	15	13938	0.991701	0.991501	0.983002	0.992806	0.990196	0.990196	0.992806	NA	0.983471	0.9818	0.9662	0.9787	0.9901	0.9709	0.9928
Endpoint C DAT05 TUC T 21	DAT05	ALL	SEX	C	TUC	T	SVM	21	13938	0.991701	0.991501	0.983002	0.992806	0.990196	0.990196	0.992806	Inf	0.9667	0.965645	0.932698	0.966913	0.967286	0.956483	0.974807
Endpoint C DAT03 TUC T 5	DAT03	ALL	SEX	C	TUC	T	SVM	5	13938	0.991701	0.991501	0.983002	0.992806	0.990196	0.990196	0.992806	2280.32	0.97935	0.978728	0.958439	0.979071	0.981309	0.971	0.985529
Endpoint C DAT06 TUC T 10	DAT06	ALL	SEX	C	TUC	T	Tree	10	3408.75	0.979253	0.98071	0.957979	0.992647	0.961905	0.990196	0.971223	2283.33	0.98	0.975	0.958	0.578	0.98	0.971	0.986
Endpoint D DAT04 AG1 G 8	DAT04	CL	FAV	D	AG1	G	ADA	8	94.7143	0.911765	0.896135	0.801223	0.923913	0.886364	0.847826	0.944444	36	0.867647	0.944078	0.698097	0.892473	0.813953	0.777778	0.912088
Endpoint D DAT06 AG1 G 7	DAT06	CL	FAV	D	AG1	G	Logistic	7	146.917	0.919118	0.922947	0.82665	0.964706	0.843137	0.934783	0.911111	922.5	0.976	0.99	0.917	0.687	0.976	0.911	0.989
Endpoint D DAT01 AG1 G 10	DAT01	CL	FAV	D	AG1	G	LogisticRegression	10	198	0.919118	0.928261	0.830925	0.975904	0.830189	0.956522	0.9	NA	0.992647	0.9889	0.9834	0.9891	1	0.9778	1
Endpoint D DAT02 AG1 G 70	DAT02	CL	FAV	D	AG1	G	PT	70	169.952	0.926471	0.928502	0.840909	0.965116	0.86	0.934783	0.922222	NA	0.95	0.975971	0.88637	0.948084	0.95481	0.891111	0.979121
Endpoint D DAT05 AG1 G 47	DAT05	CL	FAV	D	AG1	G	SVM	47	260.857	0.933824	0.939372	0.858752	0.976471	0.862745	0.956522	0.922222	Inf	0.95753	0.945056	0.903456	0.954382	0.964937	0.90703	0.983081
Endpoint D DAT03 AG1 G 6000	DAT03	CL	FAV	D	AG1	G	SVM	6000	630	0.948529	0.955797	0.890855	0.988235	0.882353	0.978261	0.933333	621.581	0.953624	0.988285	0.896281	0.946844	0.975111	0.884444	0.987836
Endpoint D DAT04 MAV G 21	DAT04	CL	FAV	D	MAV	G	ADA	21	729.8	0.955882	0.940097	0.901342	0.946809	0.97619	0.891304	0.988889	47	0.882353	0.949695	0.73431	0.912088	0.822222	0.822222	0.912088
Endpoint D DAT01 MAV G 28	DAT01	CL	FAV	D	MAV	G	K-NearestNeighborwithEuclideandistancemeasure	28	124.5	0.919118	0.917633	0.823128	0.954023	0.857143	0.913043	0.922222	NA	1	1	1	1	1	1	1
Endpoint D DAT02 MAV G 67	DAT02	CL	FAV	D	MAV	G	PT	67	94.5	0.904412	0.906522	0.794547	0.952941	0.823529	0.913043	0.9	NA	0.942647	0.986374	0.870472	0.954262	0.919666	0.906667	0.96044
Endpoint D DAT06 MAV G 10	DAT06	CL	FAV	D	MAV	G	SMO	10	1958	0.977941	0.972705	0.950591	0.978022	0.977778	0.956522	0.988889	360	0.973	0.895	0.834	0.714	0.973	0.8	0.989
Endpoint D DAT05 MAV G 53	DAT05	CL	FAV	D	MAV	G	SVM	53	243.667	0.941176	0.939614	0.870441	0.965909	0.895833	0.934783	0.944444	Inf	0.948345	0.939397	0.887011	0.950244	0.946645	0.90427	0.974524
Endpoint D DAT03 MAV G 500	DAT03	CL	FAV	D	MAV	G	SVM	500	237.8	0.941176	0.928986	0.867666	0.945652	0.931818	0.891304	0.966667	494.064	0.941852	0.977076	0.869844	0.930916	0.976333	0.846667	0.988947
Endpoint D DAT04 MAV J 28	DAT04	CL	FAV	D	MAV	J	ADA	28	200.667	0.933824	0.934058	0.8555	0.965517	0.877551	0.934783	0.933333	55	0.889706	0.962882	0.749613	0.913044	0.840909	0.822222	0.923077
Endpoint D DAT01 MAV J 20	DAT01	CL	FAV	D	MAV	J	DiagonalLinearDiscriminantAnalysiswithEqualPriorProbability	20	462	0.955882	0.945411	0.900887	0.956522	0.954545	0.913043	0.977778	NA	0.933824	0.9225	0.8498	0.9457	0.9091	0.8889	0.956
Endpoint D DAT06 MAV J 138	DAT06	CL	FAV	D	MAV	J	PLS	138	225.75	0.941176	0.9343	0.868599	0.955556	0.913043	0.913043	0.955556	300.667	0.949	0.985	0.883	0.957	0.932	0.911	0.967
Endpoint D DAT02 MAV J 60	DAT02	CL	FAV	D	MAV	J	RBM	60	630.667	0.963235	0.95628	0.917561	0.967033	0.955556	0.934783	0.977778	NA	0.921324	0.958083	0.820744	0.929479	0.903982	0.853333	0.954945
Endpoint D DAT05 MAV J 148	DAT05	CL	FAV	D	MAV	J	SVM	148	169.952	0.926471	0.928502	0.840909	0.965116	0.86	0.934783	0.922222	Inf	0.934032	0.926853	0.854139	0.945204	0.912386	0.894345	0.95936
Endpoint D DAT03 MAV J 1000	DAT03	CL	FAV	D	MAV	J	SVM	1000	415.667	0.955882	0.950725	0.901449	0.966667	0.934783	0.934783	0.966667	223.176	0.939577	0.975127	0.866012	0.945656	0.936338	0.884444	0.966842
Endpoint D DAT04 MAV T 73	DAT04	CL	FAV	D	MAV	T	ADA	73	Inf	0.992647	0.98913	0.983621	0.989011	1	0.978261	1	76	0.904412	0.962149	0.783017	0.923913	0.863636	0.844444	0.934066
Endpoint D DAT01 MAV T 85	DAT01	CL	FAV	D	MAV	T	NearestCentroidwithequalpriorprobability	85	304.5	0.948529	0.939855	0.884531	0.956044	0.933333	0.913043	0.966667	NA	0.963235	0.9501	0.9167	0.9574	0.9762	0.9111	0.989
Endpoint D DAT02 MAV T 60	DAT02	CL	FAV	D	MAV	T	RBM	60	113.333	0.919118	0.907005	0.81847	0.934066	0.888889	0.869565	0.944444	NA	0.949265	0.966642	0.884755	0.953644	0.940102	0.904444	0.971429
Endpoint D DAT06 MAV T 35	DAT06	CL	FAV	D	MAV	T	SMO	35	243.667	0.941176	0.939614	0.870441	0.965909	0.895833	0.934783	0.944444	1260	0.977	0.961	0.933	0.682	0.977	0.933	0.989
Endpoint D DAT05 MAV T 30	DAT05	CL	FAV	D	MAV	T	SVM	30	114.667	0.904412	0.911836	0.799056	0.963855	0.811321	0.934783	0.888889	Inf	0.943824	0.932855	0.874335	0.952335	0.932367	0.900684	0.965026
Endpoint D DAT03 MAV T 300	DAT03	CL	FAV	D	MAV	T	SVM	300	473	0.955882	0.956039	0.902963	0.977273	0.916667	0.956522	0.955556	286.966	0.944021	0.971709	0.875395	0.945076	0.950364	0.882222	0.974561
Endpoint D DAT04 TAV G 46	DAT04	CL	FAV	D	TAV	G	ADA	46	101.75	0.867647	0.889372	0.742015	0.973684	0.733333	0.956522	0.822222	176	0.933824	0.969963	0.8515	0.955556	0.891304	0.911111	0.945055
Endpoint D DAT01 TAV G 15	DAT01	CL	FAV	D	TAV	G	K-NearestNeighborwithEuclideandistancemeasure	15	308	0.941176	0.944928	0.873143	0.976744	0.88	0.956522	0.933333	NA	1	1	1	1	1	1	1
Endpoint D DAT02 TAV G 77	DAT02	CL	FAV	D	TAV	G	PT	77	243.667	0.941176	0.939614	0.870441	0.965909	0.895833	0.934783	0.944444	NA	0.941912	0.987179	0.86817	0.944502	0.937385	0.884444	0.97033
Endpoint D DAT06 TAV G 14	DAT06	CL	FAV	D	TAV	G	SMO	14	193.333	0.933824	0.918116	0.850846	0.935484	0.930233	0.869565	0.966667	416.25	0.974	0.906	0.851	0.709	0.974	0.822	0.989
Endpoint D DAT05 TAV G 49	DAT05	CL	FAV	D	TAV	G	SVM	49	260.857	0.933824	0.939372	0.858752	0.976471	0.862745	0.956522	0.922222	Inf	0.960776	0.949476	0.9122	0.958696	0.968197	0.914918	0.984034
Endpoint D DAT03 TAV G 100	DAT03	CL	FAV	D	TAV	G	SVM	100	462	0.955882	0.945411	0.900887	0.956522	0.954545	0.913043	0.977778	1680.58	0.94709	0.977739	0.88229	0.931438	0.993	0.846667	0.996725
Endpoint D DAT04 TAV J 89	DAT04	CL	FAV	D	TAV	J	ADA	89	102.939	0.897059	0.90628	0.785691	0.963415	0.796296	0.934783	0.877778	36	0.867647	0.940659	0.701099	0.901099	0.8	0.8	0.901099
Endpoint D DAT01 TAV J 85	DAT01	CL	FAV	D	TAV	J	K-NearestNeighborwithEuclideandistancemeasure	85	94.5	0.904412	0.906522	0.794547	0.952941	0.823529	0.913043	0.9	NA	1	1	1	1	1	1	1
Endpoint D DAT06 TAV J 163	DAT06	CL	FAV	D	TAV	J	PLS	163	630.667	0.963235	0.95628	0.917561	0.967033	0.955556	0.934783	0.977778	Inf	0.993	0.9995	0.983	0.989	1	0.978	1
Endpoint D DAT02 TAV J 60	DAT02	CL	FAV	D	TAV	J	RBM	60	129	0.911765	0.917391	0.812704	0.964286	0.826923	0.934783	0.9	NA	0.939706	0.959512	0.862906	0.935059	0.951232	0.862222	0.978022
Endpoint D DAT03 TAV J 7000	DAT03	CL	FAV	D	TAV	J	SVM	7000	147	0.926471	0.923188	0.837919	0.954545	0.875	0.913043	0.933333	592.667	0.952169	0.979142	0.893291	0.945426	0.975333	0.88	0.987778
Endpoint D DAT05 TAV J 41	DAT05	CL	FAV	D	TAV	J	SVM	41	243.667	0.941176	0.939614	0.870441	0.965909	0.895833	0.934783	0.944444	Inf	0.947782	0.933074	0.882866	0.94478	0.957732	0.884176	0.981972
Endpoint D DAT04 TAV T 53	DAT04	CL	FAV	D	TAV	T	ADA	53	84	0.897059	0.900966	0.780722	0.952381	0.807692	0.913043	0.888889	623	0.963235	0.983394	0.916631	0.967391	0.954545	0.933333	0.978022
Endpoint D DAT01 TAV T 30	DAT01	CL	FAV	D	TAV	T	DiagonalLinearDiscriminantAnalysiswithEqualPriorProbability	30	200.667	0.933824	0.934058	0.8555	0.965517	0.877551	0.934783	0.933333	NA	0.970588	0.9612	0.9333	0.9677	0.9767	0.9333	0.989
Endpoint D DAT06 TAV T 100	DAT06	CL	FAV	D	TAV	T	PLS	100	97.2286	0.911765	0.906763	0.805397	0.943182	0.854167	0.891304	0.922222	Inf	1	1	1	1	1	1	1
Endpoint D DAT02 TAV T 74	DAT02	CL	FAV	D	TAV	T	PT	74	360	0.919118	0.933575	0.835931	0.987654	0.818182	0.978261	0.888889	NA	0.940441	0.973382	0.864466	0.940691	0.940574	0.875556	0.972527
Endpoint D DAT05 TAV T 42	DAT05	CL	FAV	D	TAV	T	SVM	42	308	0.941176	0.944928	0.873143	0.976744	0.88	0.956522	0.933333	Inf	0.937046	0.920539	0.858006	0.930333	0.947214	0.861921	0.979158
Endpoint D DAT03 TAV T 600	DAT03	CL	FAV	D	TAV	T	SVM	600	237.8	0.941176	0.928986	0.867666	0.945652	0.931818	0.891304	0.966667	680.98	0.942566	0.98655	0.872146	0.929475	0.984056	0.842222	0.992222
Endpoint D DAT04 TUC G 4	DAT04	CL	FAV	D	TUC	G	ADA	4	176	0.911765	0.922705	0.817455	0.97561	0.814815	0.956522	0.888889	300	0.948529	0.98022	0.883227	0.956522	0.931818	0.911111	0.967033
Endpoint D DAT01 TUC G 18	DAT01	CL	FAV	D	TUC	G	DiagonalLinearDiscriminantAnalysiswithEqualPriorProbability	18	146.917	0.919118	0.922947	0.82665	0.964706	0.843137	0.934783	0.911111	NA	0.963235	0.9501	0.9167	0.9574	0.9762	0.9111	0.989
Endpoint D DAT06 TUC G 8	DAT06	CL	FAV	D	TUC	G	Logistic	8	176	0.911765	0.922705	0.817455	0.97561	0.814815	0.956522	0.888889	Inf	1	0.944	0.918	0.695	1	0.889	1
Endpoint D DAT02 TUC G 75	DAT02	CL	FAV	D	TUC	G	PT	75	198	0.919118	0.928261	0.830925	0.975904	0.830189	0.956522	0.9	NA	0.958824	0.988742	0.906692	0.959212	0.958588	0.915556	0.98022
Endpoint D DAT05 TUC G 41	DAT05	CL	FAV	D	TUC	G	SVM	41	461.25	0.933824	0.944686	0.862793	0.987952	0.849057	0.978261	0.911111	Inf	0.969474	0.960232	0.930331	0.967458	0.974296	0.932407	0.988056
Endpoint D DAT03 TUC G 600	DAT03	CL	FAV	D	TUC	G	SVM	600	374	0.948529	0.950483	0.887873	0.977011	0.897959	0.956522	0.944444	548.098	0.953624	0.974483	0.896306	0.94909	0.970611	0.888889	0.985614
Endpoint D DAT04 TUC J 13	DAT04	CL	FAV	D	TUC	J	ADA	13	147	0.926471	0.923188	0.837919	0.954545	0.875	0.913043	0.933333	76	0.904412	0.961172	0.783017	0.923913	0.863636	0.844444	0.934066
Endpoint D DAT01 TUC J 75	DAT01	CL	FAV	D	TUC	J	K-NearestNeighborwithEuclideandistancemeasure	75	143.333	0.926471	0.91256	0.834444	0.934783	0.909091	0.869565	0.955556	NA	1	1	1	1	1	1	1
Endpoint D DAT06 TUC J 142	DAT06	CL	FAV	D	TUC	J	PLS	142	114.8	0.919118	0.912319	0.820388	0.94382	0.87234	0.891304	0.933333	Inf	0.971	0.983	0.934	0.958	1	0.911	1
Endpoint D DAT02 TUC J 60	DAT02	CL	FAV	D	TUC	J	RBM	60	107.625	0.911765	0.912077	0.808676	0.953488	0.84	0.913043	0.911111	NA	0.942647	0.965775	0.869801	0.944584	0.939478	0.884444	0.971429
Endpoint D DAT05 TUC J 24	DAT05	CL	FAV	D	TUC	J	SVM	24	200.667	0.933824	0.934058	0.8555	0.965517	0.877551	0.934783	0.933333	Inf	0.952709	0.941722	0.894963	0.949203	0.95894	0.903909	0.979535
Endpoint D DAT03 TUC J 5000	DAT03	CL	FAV	D	TUC	J	SVM	5000	415.667	0.955882	0.950725	0.901449	0.966667	0.934783	0.934783	0.966667	631.314	0.959444	0.979487	0.9107	0.95785	0.97148	0.908889	0.984444
Endpoint D DAT04 TUC T 21	DAT04	CL	FAV	D	TUC	T	ADA	21	308	0.941176	0.944928	0.873143	0.976744	0.88	0.956522	0.933333	137	0.926471	0.974603	0.833944	0.945055	0.888889	0.888889	0.945055
Endpoint D DAT01 TUC T 10	DAT01	CL	FAV	D	TUC	T	DiagonalLinearDiscriminantAnalysiswithEqualPriorProbability	10	473	0.955882	0.956039	0.902963	0.977273	0.916667	0.956522	0.955556	NA	0.977941	0.9667	0.9506	0.9681	1	0.9333	1
Endpoint D DAT02 TUC T 78	DAT02	CL	FAV	D	TUC	T	PT	78	124.5	0.919118	0.917633	0.823128	0.954023	0.857143	0.913043	0.922222	NA	0.942647	0.980684	0.870247	0.945626	0.938281	0.886667	0.97033
Endpoint D DAT06 TUC T 10	DAT06	CL	FAV	D	TUC	T	SMO	10	113.333	0.919118	0.907005	0.81847	0.934066	0.888889	0.869565	0.944444	922.5	0.964	0.95	0.917	0.687	0.976	0.963	0.989
Endpoint D DAT03 TUC T 600	DAT03	CL	FAV	D	TUC	T	SVM	600	78	0.904412	0.89058	0.78544	0.923077	0.866667	0.847826	0.933333	397.935	0.950053	0.969506	0.88911	0.949121	0.961611	0.888889	0.980292
Endpoint D DAT05 TUC T 39	DAT05	CL	FAV	D	TUC	T	SVM	39	146.917	0.919118	0.922947	0.82665	0.964706	0.843137	0.934783	0.911111	Inf	0.974191	0.963207	0.940518	0.971537	0.984444	0.934189	0.992225
Endpoint E DAT04 AG1 G 3	DAT04	HR	EFS	E	AG1	G	ADA	3	2.33065	0.566667	0.601538	0.182323	0.354167	0.809524	0.523077	0.68	1	0.604651	0.587683	0.118322	0.444444	0.677966	0.727273	0.387097
Endpoint E DAT02 AG1 G 90	DAT02	HR	EFS	E	AG1	G	DS	90	3.31771	0.688889	0.636923	0.262464	0.448276	0.803279	0.753846	0.52	NA	0.639535	0.56522	NA	NA	0.639535	1	0
Endpoint E DAT01 AG1 G 15	DAT01	HR	EFS	E	AG1	G	LogisticRegression	15	2.22222	0.666667	0.584615	0.169231	0.4	0.769231	0.769231	0.4	NA	0.860465	0.8487	0.6974	0.8065	0.8909	0.8909	0.8065
Endpoint E DAT05 AG1 G 38	DAT05	HR	EFS	E	AG1	G	SVM	38	1.47692	0.577778	0.547692	0.0868293	0.324324	0.754717	0.615385	0.48	Inf	0.636777	0.593606	0.198447	0.509348	0.707061	0.760315	0.426897
Endpoint E DAT03 AG1 G 10000	DAT03	HR	EFS	E	AG1	G	SVM	10000	2.93182	0.644444	0.630769	0.23808	0.405405	0.811321	0.661538	0.6	2.09054	0.623464	0.607835	0.175998	0.484805	0.700946	0.721818	0.44619
Endpoint E DAT06 AG1 G 8	DAT06	HR	EFS	E	AG1	G	Tree	8	0.760101	0.555556	0.470769	-0.0560316	0.241379	0.704918	0.661538	0.28	6.21	0.767	0.722	0.402	0.27	0.767	0.836	0.548
Endpoint E DAT04 MAV G 1	DAT04	HR	EFS	E	MAV	G	ADA	1	2.84211	0.522222	0.607692	0.201536	0.344828	0.84375	0.415385	0.8	6	0.627907	0.675953	0.361877	0.490909	0.870968	0.490909	0.870968
Endpoint E DAT01 MAV G 50	DAT01	HR	EFS	E	MAV	G	LogisticRegression	50	1.30303	0.588889	0.530769	0.0575817	0.3125	0.741379	0.661538	0.4	NA	1	1	1	1	1	1	1
Endpoint E DAT02 MAV G 73	DAT02	HR	EFS	E	MAV	G	PT	73	3.27273	0.711111	0.615385	0.244383	0.47619	0.782609	0.830769	0.4	NA	0.640698	0.622874	0.152673	0.507452	0.676265	0.84	0.287097
Endpoint E DAT06 MAV G 20	DAT06	HR	EFS	E	MAV	G	SMO	20	4.64198	0.7	0.681538	0.335422	0.470588	0.839286	0.723077	0.64	247.33	0.946	0.933	0.873	0.346	0.946	0.964	0.903
Endpoint E DAT03 MAV G 3000	DAT03	HR	EFS	E	MAV	G	SVM	3000	1.65217	0.433333	0.546154	0.0934947	0.30303	0.791667	0.292308	0.8	2.28349	0.533595	0.622727	0.17665	0.425928	0.755198	0.396364	0.776667
Endpoint E DAT05 MAV G 4	DAT05	HR	EFS	E	MAV	G	SVM	4	1.88235	0.666667	0.56	0.127079	0.380952	0.753623	0.8	0.32	Inf	0.694644	0.646735	0.323028	0.631028	0.733358	0.83285	0.460621
Endpoint E DAT04 MAV J 1	DAT04	HR	EFS	E	MAV	J	ADA	1	NaN	0.722222	0.5	NaN	NaN	0.722222	1	0	1	0.593023	0.563343	0.161044	0.447368	0.708333	0.618182	0.548387
Endpoint E DAT01 MAV J 15	DAT01	HR	EFS	E	MAV	J	LogisticRegression	15	1	0.544444	0.5	0	0.277778	0.722222	0.6	0.4	NA	1	1	1	1	1	1	1
Endpoint E DAT02 MAV J 120	DAT02	HR	EFS	E	MAV	J	PLS	120	2.82692	0.677778	0.616923	0.226247	0.428571	0.790323	0.753846	0.48	NA	0.682558	0.696422	0.292271	0.570292	0.733516	0.790909	0.490323
Endpoint E DAT06 MAV J 139	DAT06	HR	EFS	E	MAV	J	PLS	139	2.61905	0.677778	0.604615	0.206764	0.423077	0.78125	0.769231	0.44	783	0.965	0.993	0.924	0.967	0.964	0.982	0.935
Endpoint E DAT05 MAV J 4	DAT05	HR	EFS	E	MAV	J	SVM	4	1.17857	0.555556	0.52	0.0364123	0.297297	0.735849	0.6	0.44	Inf	0.700744	0.64468	0.321546	0.645302	0.726084	0.867183	0.422176
Endpoint E DAT03 MAV J 700	DAT03	HR	EFS	E	MAV	J	SVM	700	1.875	0.655556	0.564615	0.130893	0.375	0.757576	0.769231	0.36	3.46046	0.680654	0.645411	0.273195	0.625313	0.706515	0.858182	0.36381
Endpoint E DAT04 MAV T 5	DAT04	HR	EFS	E	MAV	T	ADA	5	1.26562	0.6	0.526154	0.0501335	0.310345	0.737705	0.692308	0.36	1	0.523256	0.490909	0.0147434	0.368421	0.645833	0.563636	0.451613
Endpoint E DAT01 MAV T 80	DAT01	HR	EFS	E	MAV	T	K-NearestNeighborwithEuclideandistancemeasure	80	1.26316	0.644444	0.52	0.0439016	0.315789	0.732394	0.8	0.24	NA	1	1	1	1	1	1	1
Endpoint E DAT02 MAV T 120	DAT02	HR	EFS	E	MAV	T	PLS	120	1.02717	0.566667	0.503077	0.00575817	0.28125	0.724138	0.646154	0.36	NA	0.65814	0.628094	0.216372	0.535105	0.701749	0.810909	0.387097
Endpoint E DAT06 MAV T 9	DAT06	HR	EFS	E	MAV	T	SMO	9	1.44118	0.633333	0.536923	0.0747958	0.333333	0.742424	0.753846	0.32	19.71	0.857	0.807	0.619	0.324	0.857	0.873	0.742
Endpoint E DAT03 MAV T 20	DAT03	HR	EFS	E	MAV	T	SVM	20	0.765625	0.6	0.476923	-0.0488765	0.238095	0.710145	0.753846	0.2	2.63362	0.659281	0.589654	0.196406	0.501056	0.692061	0.854545	0.309524
Endpoint E DAT05 MAV T 16	DAT05	HR	EFS	E	MAV	T	SVM	16	2.05159	0.644444	0.581538	0.156299	0.37931	0.770492	0.723077	0.44	NA	0.675494	0.625894	NA	NA	0.715204	0.85267	0.399118
Endpoint E DAT04 TAV G 17	DAT04	HR	EFS	E	TAV	G	ADA	17	1	0.544444	0.5	0	0.277778	0.722222	0.6	0.4	2	0.616279	0.608211	0.173613	0.46875	0.703704	0.690909	0.483871
Endpoint E DAT01 TAV G 10	DAT01	HR	EFS	E	TAV	G	DiagonalLinearDiscriminantAnalysiswithEqualPriorProbability	10	2.25	0.6	0.6	0.179873	0.365854	0.795918	0.6	0.6	NA	0.835294	0.8498	0.6757	0.7179	0.9348	0.7963	0.9032
Endpoint E DAT06 TAV G 27	DAT06	HR	EFS	E	TAV	G	Logistic	27	2.23482	0.644444	0.593846	0.176916	0.387097	0.779661	0.707692	0.48	24.479	0.887	0.911	0.653	0.347	0.887	0.855	0.806
Endpoint E DAT02 TAV G 40	DAT02	HR	EFS	E	TAV	G	PT	40	1.22876	0.611111	0.521538	0.0425691	0.307692	0.734375	0.723077	0.32	NA	0.694186	0.713959	0.30452	0.604269	0.727822	0.834545	0.445161
Endpoint E DAT03 TAV G 10000	DAT03	HR	EFS	E	TAV	G	SVM	10000	2.80851	0.444444	0.578462	0.16618	0.318841	0.857143	0.276923	0.88	2.66667	0.543987	0.629134	0.209409	0.431016	0.790056	0.4	0.8
Endpoint E DAT05 TAV G 19	DAT05	HR	EFS	E	TAV	G	SVM	19	4.14815	0.733333	0.630769	0.287049	0.526316	0.788732	0.861538	0.4	NA	0.653543	0.596556	NA	NA	0.703802	0.801165	0.391947
Endpoint E DAT04 TAV J 5	DAT04	HR	EFS	E	TAV	J	ADA	5	0.752941	0.533333	0.467692	-0.0600576	0.242424	0.701754	0.615385	0.32	2	0.616279	0.57654	0.173613	0.46875	0.703704	0.690909	0.483871
Endpoint E DAT01 TAV J 30	DAT01	HR	EFS	E	TAV	J	LogisticRegression	30	1.58824	0.633333	0.549231	0.0973009	0.346154	0.75	0.738462	0.36	NA	1	1	1	1	1	1	1
Endpoint E DAT06 TAV J 88	DAT06	HR	EFS	E	TAV	J	PLS	88	0.605263	0.566667	0.453846	-0.0934947	0.208333	0.69697	0.707692	0.2	23.182	0.826	0.931	0.613	0.833	0.823	0.927	0.645
Endpoint E DAT02 TAV J 120	DAT02	HR	EFS	E	TAV	J	PT	120	4.88889	0.744444	0.650769	0.324867	0.55	0.8	0.861538	0.44	NA	0.64186	0.626686	0.143312	0.50713	0.671892	0.86	0.254839
Endpoint E DAT03 TAV J 500	DAT03	HR	EFS	E	TAV	J	SVM	500	1.83333	0.388889	0.54	0.0937218	0.297297	0.8125	0.2	0.88	1.6483	0.510719	0.574242	0.119807	0.395367	0.713955	0.394545	0.716667
Endpoint E DAT05 TAV J 10	DAT05	HR	EFS	E	TAV	J	SVM	10	1.71759	0.666667	0.547692	0.104689	0.368421	0.746479	0.815385	0.28	NA	0.655026	0.601986	NA	NA	0.699691	0.808777	0.395194
Endpoint E DAT04 TAV T 3	DAT04	HR	EFS	E	TAV	T	ADA	3	0.910714	0.622222	0.492308	-0.0168852	0.263158	0.71831	0.784615	0.2	3	0.686047	0.698534	0.288798	0.583333	0.725807	0.818182	0.451613
Endpoint E DAT02 TAV T 90	DAT02	HR	EFS	E	TAV	T	DS	90	NaN	0.722222	0.5	NaN	NaN	0.722222	1	0	NA	0.639535	0.743226	NA	NA	0.639535	1	0
Endpoint E DAT01 TAV T 40	DAT01	HR	EFS	E	TAV	T	NearestCentroidwithequalpriorprobabilit	40	1.875	0.655556	0.564615	0.130893	0.375	0.757576	0.769231	0.36	NA	0.965116	0.9657	0.9252	0.9375	0.9815	0.9636	0.9677
Endpoint E DAT06 TAV T 83	DAT06	HR	EFS	E	TAV	T	PLS	83	1.61404	0.622222	0.553846	0.103216	0.344828	0.754098	0.707692	0.4	783	0.965	0.997	0.924	0.967	0.964	0.982	0.935
Endpoint E DAT05 TAV T 6	DAT05	HR	EFS	E	TAV	T	SVM	6	1.58824	0.633333	0.549231	0.0973009	0.346154	0.75	0.738462	0.36	NA	0.674301	0.588438	NA	NA	0.690697	0.925329	0.251546
Endpoint E DAT03 TAV T 80	DAT03	HR	EFS	E	TAV	T	SVM	80	2.05159	0.644444	0.581538	0.156299	0.37931	0.770492	0.723077	0.44	2.50179	0.650065	0.641515	0.226881	0.576103	0.702261	0.790909	0.398095
Endpoint E DAT04 TUC G 2	DAT04	HR	EFS	E	TUC	G	ADA	2	1.71759	0.666667	0.547692	0.104689	0.368421	0.746479	0.815385	0.28	1	0.569767	0.567742	0.125338	0.425	0.695652	0.581818	0.548387
Endpoint E DAT01 TUC G 17	DAT01	HR	EFS	E	TUC	G	DiagonalLinearDiscriminantAnalysiswithEqualPriorProbability	17	2.25	0.6	0.6	0.179873	0.365854	0.795918	0.6	0.6	NA	0.813953	0.8264	0.6296	0.6923	0.9149	0.7818	0.871
Endpoint E DAT06 TUC G 11	DAT06	HR	EFS	E	TUC	G	Logistic	11	1.44118	0.633333	0.536923	0.0747958	0.333333	0.742424	0.753846	0.32	12.94	0.849	0.906	0.553	0.338	0.849	0.818	0.742
Endpoint E DAT02 TUC G 60	DAT02	HR	EFS	E	TUC	G	RBM	60	1.90226	0.633333	0.573846	0.140329	0.366667	0.766667	0.707692	0.44	NA	0.640698	0.642199	0.194645	0.504419	0.701055	0.765455	0.419355
Endpoint E DAT05 TUC G 44	DAT05	HR	EFS	E	TUC	G	SVM	44	2.73913	0.633333	0.623077	0.223223	0.394737	0.807692	0.646154	0.6	Inf	0.643137	0.605809	0.210283	0.510905	0.704746	0.766556	0.445062
Endpoint E DAT03 TUC G 10000	DAT03	HR	EFS	E	TUC	G	SVM	10000	2.93182	0.644444	0.630769	0.23808	0.405405	0.811321	0.661538	0.6	2.34664	0.599542	0.650606	0.21589	0.482295	0.742878	0.585455	0.624286
Endpoint E DAT04 TUC J 26	DAT04	HR	EFS	E	TUC	J	ADA	26	0.616935	0.477778	0.441538	-0.105393	0.225	0.68	0.523077	0.36	1	0.55814	0.493842	0.0279962	0.37931	0.649123	0.672727	0.354839
Endpoint E DAT01 TUC J 10	DAT01	HR	EFS	E	TUC	J	DiagonalLinearDiscriminantAnalysiswithEqualPriorProbability	10	1.97826	0.611111	0.583077	0.151911	0.361111	0.777778	0.646154	0.52	NA	0.848837	0.8607	0.6975	0.7368	0.9375	0.8182	0.9032
Endpoint E DAT06 TUC J 143	DAT06	HR	EFS	E	TUC	J	PLS	143	1.26562	0.6	0.526154	0.0501335	0.310345	0.737705	0.692308	0.36	90.857	0.895	0.951	0.771	0.923	0.883	0.964	0.774
Endpoint E DAT02 TUC J 60	DAT02	HR	EFS	E	TUC	J	RBM	60	1.25714	0.566667	0.527692	0.050637	0.305556	0.740741	0.615385	0.44	NA	0.645349	0.674135	0.199789	0.509365	0.701721	0.776364	0.412903
Endpoint E DAT03 TUC J 1	DAT03	HR	EFS	E	TUC	J	SVM	1	1.43155	0.555556	0.544615	0.0802512	0.317073	0.755102	0.569231	0.52	5.85545	0.697255	0.75684	0.411885	0.583916	0.828623	0.674545	0.738571
Endpoint E DAT05 TUC J 3	DAT05	HR	EFS	E	TUC	J	SVM	3	1.26562	0.6	0.526154	0.0501335	0.310345	0.737705	0.692308	0.36	NA	0.71932	0.683261	NA	NA	0.747958	0.848055	0.518466
Endpoint E DAT04 TUC T 3	DAT04	HR	EFS	E	TUC	T	ADA	3	0.814815	0.566667	0.478462	-0.041677	0.25	0.709677	0.676923	0.28	1	0.569767	0.555425	0.0863949	0.411765	0.673077	0.636364	0.451613
Endpoint E DAT01 TUC T 30	DAT01	HR	EFS	E	TUC	T	DiagonalLinearDiscriminantAnalysiswithEqualPriorProbability	30	4	0.677778	0.666154	0.303822	0.444444	0.833333	0.692308	0.64	NA	0.837209	0.8446	0.6683	0.7297	0.9184	0.8182	0.871
Endpoint E DAT06 TUC T 17	DAT06	HR	EFS	E	TUC	T	Logistic	17	0.985994	0.577778	0.498462	-0.00294903	0.275862	0.721311	0.676923	0.32	5.74	0.877	0.903	0.694	0.146	0.976	0.909	0.875
Endpoint E DAT02 TUC T 60	DAT02	HR	EFS	E	TUC	T	RBM	60	1.71429	0.655556	0.552308	0.109033	0.363636	0.75	0.784615	0.32	NA	0.651163	0.6439	0.222189	0.522344	0.710263	0.767273	0.445161
Endpoint E DAT03 TUC T 1	DAT03	HR	EFS	E	TUC	T	SVM	1	1.39683	0.6	0.538462	0.0725064	0.322581	0.745763	0.676923	0.4	1.98338	0.620196	0.608571	0.176508	0.529833	0.679146	0.736364	0.415238
Endpoint E DAT05 TUC T 38	DAT05	HR	EFS	E	TUC	T	SVM	38	2.8287	0.666667	0.621538	0.22912	0.419355	0.79661	0.723077	0.52	Inf	0.639973	0.589812	0.198919	0.544238	0.688023	0.797568	0.382056
Endpoint F DAT04 AG1 G 3	DAT04	HR	OS	F	AG1	G	ADA	3	1.38221	0.533333	0.539572	0.0795408	0.490196	0.589744	0.469388	0.609756	7	0.732558	0.762574	0.465242	0.727273	0.738095	0.72093	0.744186
Endpoint F DAT02 AG1 G 60	DAT02	HR	OS	F	AG1	G	DS	60	2.79643	0.622222	0.625187	0.249629	0.574468	0.674419	0.591837	0.658537	NA	0.639535	0.56522	NA	NA	0.5	1	0
Endpoint F DAT01 AG1 G 38	DAT01	HR	OS	F	AG1	G	LogisticRegression	38	1.73262	0.566667	0.568193	0.13588	0.521739	0.613636	0.55102	0.585366	NA	1	1	1	1	1	1	1
Endpoint F DAT06 AG1 G 26	DAT06	HR	OS	F	AG1	G	SMO	26	1.09778	0.5	0.510951	0.0224972	0.464286	0.558824	0.387755	0.634146	39.09	0.878	0.86	0.722	0.514	0.878	0.837	0.884
Endpoint F DAT05 AG1 G 29	DAT05	HR	OS	F	AG1	G	SVM	29	1.59591	0.555556	0.557989	0.115633	0.510638	0.604651	0.530612	0.585366	Inf	0.659082	0.66326	0.335258	0.671495	0.674552	0.646686	0.679833
Endpoint F DAT03 AG1 G 10000	DAT03	HR	OS	F	AG1	G	SVM	10000	1.85143	0.566667	0.574166	0.149566	0.519231	0.631579	0.489796	0.658537	3.84616	0.662222	0.733183	0.335726	0.671377	0.676705	0.672222	0.652222
Endpoint F DAT04 MAV G 2	DAT04	HR	OS	F	MAV	G	ADA	2	1.44444	0.544444	0.545794	0.0912478	0.5	0.590909	0.530612	0.560976	1	0.546512	0.553813	0.09759	0.535714	0.566667	0.395349	0.697674
Endpoint F DAT01 MAV G 15	DAT01	HR	OS	F	MAV	G	DiagonalLinearDiscriminantAnalysiswithEqualPriorProbability	15	1.08597	0.522222	0.509457	0.0196791	0.46875	0.551724	0.653061	0.365854	NA	0.802326	0.8023	0.6128	0.76	0.8611	0.7209	0.8837
Endpoint F DAT06 MAV G 17	DAT06	HR	OS	F	MAV	G	Logistic	17	1.5	0.544444	0.549776	0.0997758	0.5	0.6	0.489796	0.609756	23.3	0.85	0.897	0.653	0.521	0.85	0.791	0.86
Endpoint F DAT02 MAV G 72	DAT02	HR	OS	F	MAV	G	PT	72	2.04545	0.566667	0.580139	0.166754	0.517241	0.65625	0.428571	0.731707	NA	0.640698	0.622874	0.152832	0.642988	0.54095	0.84	0.287097
Endpoint F DAT05 MAV G 87	DAT05	HR	OS	F	MAV	G	SVM	87	0.914286	0.488889	0.4888	-0.0223105	0.444444	0.533333	0.489796	0.487805	Inf	0.69638	0.701097	0.409701	0.714278	0.703619	0.706262	0.695933
Endpoint F DAT03 MAV G 700	DAT03	HR	OS	F	MAV	G	SVM	700	1.28395	0.5	0.522897	0.0530679	0.470588	0.590909	0.265306	0.780488	3.56924	0.6375	0.688789	0.304018	0.606026	0.735285	0.481389	0.793611
Endpoint F DAT04 MAV J 6	DAT04	HR	OS	F	MAV	J	ADA	6	1.44444	0.544444	0.545794	0.0912478	0.5	0.590909	0.530612	0.560976	2	0.616279	0.667117	0.232621	0.619048	0.613636	0.627907	0.604651
Endpoint F DAT01 MAV J 60	DAT01	HR	OS	F	MAV	J	LinearDiscriminantAnalysiswithEqualPriorProbability	60	0.470085	0.411111	0.407417	-0.184845	0.357143	0.458333	0.44898	0.365854	NA	1	1	1	1	1	1	1
Endpoint F DAT02 MAV J 6	DAT02	HR	OS	F	MAV	J	PLS	6	0.626603	0.444444	0.442011	-0.115633	0.395349	0.489362	0.469388	0.414634	NA	0.682558	0.696422	0.294829	0.700763	0.608348	0.790909	0.490323
Endpoint F DAT06 MAV J 129	DAT06	HR	OS	F	MAV	J	PLS	129	1.20614	0.522222	0.523395	0.0466157	0.478261	0.568182	0.510204	0.536585	26.979	0.837	0.95	0.675	0.854	0.822	0.86	0.814
Endpoint F DAT03 MAV J 300	DAT03	HR	OS	F	MAV	J	SVM	300	1.62567	0.566667	0.558238	0.118407	0.527778	0.592593	0.653061	0.463415	2.94456	0.619861	0.662708	0.264702	0.694653	0.603188	0.765556	0.474167
Endpoint F DAT05 MAV J 188	DAT05	HR	OS	F	MAV	J	SVM	188	2.12727	0.588889	0.592583	0.184845	0.541667	0.642857	0.55102	0.634146	Inf	0.644168	0.663759	0.326388	0.655585	0.671386	0.638034	0.689483
Endpoint F DAT04 MAV T 3	DAT04	HR	OS	F	MAV	T	ADA	3	0.353571	0.433333	0.409905	-0.208811	0.272727	0.485294	0.673469	0.146341	1	0.5	0.520822	0	0.5	0.5	0.418605	0.581395
Endpoint F DAT01 MAV T 30	DAT01	HR	OS	F	MAV	T	DiagonalLinearDiscriminantAnalysiswithEqualPriorProbability	30	1.25062	0.511111	0.525137	0.0526896	0.474576	0.580645	0.367347	0.682927	NA	0.802326	0.8023	0.6088	0.7708	0.8421	0.7442	0.8605
Endpoint F DAT02 MAV T 90	DAT02	HR	OS	F	MAV	T	PLS	90	1.75397	0.522222	0.547287	0.113292	0.485714	0.65	0.265306	0.829268	NA	0.65814	0.628094	0.21791	0.669693	0.570495	0.810909	0.387097
Endpoint F DAT03 MAV T 8000	DAT03	HR	OS	F	MAV	T	SVM	8000	1.15315	0.488889	0.512693	0.0298914	0.463768	0.571429	0.244898	0.780488	3.42575	0.642778	0.678785	0.304481	0.624936	0.702038	0.543333	0.742222
Endpoint F DAT05 MAV T 198	DAT05	HR	OS	F	MAV	T	SVM	198	1.09778	0.5	0.510951	0.0224972	0.464286	0.558824	0.387755	0.634146	Inf	0.647302	0.65934	0.324211	0.67132	0.660039	0.665145	0.653535
Endpoint F DAT06 MAV T 16	DAT06	HR	OS	F	MAV	T	Tree	16	1.5	0.544444	0.549776	0.0997758	0.5	0.6	0.489796	0.609756	25.19	0.886	0.862	0.639	0.557	0.886	0.721	0.907
Endpoint F DAT04 TAV G 37	DAT04	HR	OS	F	TAV	G	ADA	37	1.0766	0.511111	0.509209	0.0183624	0.465116	0.553191	0.530612	0.487805	2	0.616279	0.677123	0.237826	0.647059	0.596154	0.72093	0.511628
Endpoint F DAT01 TAV G 15	DAT01	HR	OS	F	TAV	G	DiagonalLinearDiscriminantAnalysiswithEqualPriorProbability	15	1.8125	0.555556	0.567944	0.140436	0.508772	0.636364	0.428571	0.707317	NA	0.823529	0.8231	0.6483	0.8043	0.8462	0.7857	0.8605
Endpoint F DAT02 TAV G 90	DAT02	HR	OS	F	TAV	G	PT	90	1.44886	0.522222	0.539323	0.0846043	0.483871	0.607143	0.346939	0.731707	NA	0.694186	0.713959	0.303473	0.727907	0.601697	0.834545	0.445161
Endpoint F DAT06 TAV G 15	DAT06	HR	OS	F	TAV	G	SMO	15	1.22143	0.511111	0.523146	0.0478408	0.473684	0.575758	0.387755	0.658537	38.788	0.914	0.837	0.686	0.556	0.914	0.744	0.93
Endpoint F DAT05 TAV G 53	DAT05	HR	OS	F	TAV	G	SVM	53	1.1954	0.511111	0.521155	0.0432229	0.472727	0.571429	0.408163	0.634146	Inf	0.695428	0.705387	0.419515	0.729101	0.700857	0.743439	0.667335
Endpoint F DAT03 TAV G 30	DAT03	HR	OS	F	TAV	G	SVM	30	1.16883	0.522222	0.519413	0.0387578	0.47619	0.5625	0.55102	0.487805	4.74576	0.681528	0.714128	0.374782	0.710714	0.676741	0.748611	0.614444
Endpoint F DAT04 TAV J 7	DAT04	HR	OS	F	TAV	J	ADA	7	1.25227	0.533333	0.527626	0.0555285	0.487179	0.568627	0.591837	0.463415	3	0.662791	0.639264	0.32567	0.666667	0.659091	0.674419	0.651163
Endpoint F DAT01 TAV J 15	DAT01	HR	OS	F	TAV	J	LinearDiscriminantAnalysiswithEqualPriorProbability	15	2.51333	0.611111	0.612992	0.225144	0.565217	0.659091	0.591837	0.634146	NA	0.930233	0.9302	0.8605	0.9302	0.9302	0.9302	0.9302
Endpoint F DAT06 TAV J 112	DAT06	HR	OS	F	TAV	J	PLS	112	2.73684	0.622222	0.623196	0.245416	0.577778	0.666667	0.612245	0.634146	46.867	0.872	0.95	0.744	0.881	0.864	0.884	0.86
Endpoint F DAT02 TAV J 71	DAT02	HR	OS	F	TAV	J	PT	71	3.7094	0.655556	0.65779	0.314408	0.608696	0.704545	0.632653	0.682927	NA	0.64186	0.626686	0.14424	0.645498	0.53583	0.86	0.254839
Endpoint F DAT03 TAV J 90	DAT03	HR	OS	F	TAV	J	SVM	90	4.18065	0.6	0.622698	0.280192	0.537313	0.782609	0.367347	0.878049	2.64047	0.5925	0.646956	0.216545	0.57074	0.66964	0.361667	0.823333
Endpoint F DAT05 TAV J 250	DAT05	HR	OS	F	TAV	J	SVM	250	2.79643	0.622222	0.625187	0.249629	0.574468	0.674419	0.591837	0.658537	Inf	0.645689	0.668091	0.329382	0.655764	0.670203	0.667154	0.669028
Endpoint F DAT04 TAV T 8	DAT04	HR	OS	F	TAV	T	ADA	8	1.75499	0.555556	0.565953	0.134754	0.509091	0.628571	0.44898	0.682927	2	0.593023	0.606815	0.186501	0.6	0.586956	0.627907	0.55814
Endpoint F DAT01 TAV T 100	DAT01	HR	OS	F	TAV	T	DiagonalLinearDiscriminantAnalysiswithEqualPriorProbability	100	1.32231	0.511111	0.529119	0.0632913	0.47619	0.592593	0.326531	0.731707	NA	0.813953	0.814	0.6391	0.7647	0.8857	0.7209	0.907
Endpoint F DAT02 TAV T 90	DAT02	HR	OS	F	TAV	T	DS	90	1.28385	0.511111	0.527128	0.0578193	0.47541	0.586207	0.346939	0.707317	NA	0.639535	0.743226	NA	NA	0.5	1	0
Endpoint F DAT06 TAV T 67	DAT06	HR	OS	F	TAV	T	PLS	67	3.34711	0.633333	0.641364	0.285079	0.576923	0.710526	0.55102	0.731707	Inf	1	1	1	1	1	1	1
Endpoint F DAT03 TAV T 500	DAT03	HR	OS	F	TAV	T	SVM	500	1.1954	0.511111	0.521155	0.0432229	0.472727	0.571429	0.408163	0.634146	3.80492	0.660556	0.705965	0.335739	0.676127	0.676564	0.687778	0.633333
Endpoint F DAT05 TAV T 34	DAT05	HR	OS	F	TAV	T	SVM	34	1.41235	0.533333	0.541563	0.0841371	0.490566	0.594595	0.44898	0.634146	Inf	0.613186	0.636569	0.273422	0.642533	0.63237	0.639277	0.633861
Endpoint F DAT04 TUC G 2	DAT04	HR	OS	F	TUC	G	ADA	2	0.666667	0.455556	0.450224	-0.0997758	0.4	0.5	0.510204	0.390244	1	0.581395	0.624392	0.162791	0.581395	0.581395	0.581395	0.581395
Endpoint F DAT01 TUC G 13	DAT01	HR	OS	F	TUC	G	LinearDiscriminantAnalysiswithEqualPriorProbability	13	2.31111	0.6	0.602787	0.204964	0.553191	0.651163	0.571429	0.634146	NA	0.906977	0.907	0.8148	0.8889	0.9268	0.8837	0.9302
Endpoint F DAT06 TUC G 14	DAT06	HR	OS	F	TUC	G	Logistic	14	1.57143	0.544444	0.553758	0.109299	0.5	0.611111	0.44898	0.658537	12.47	0.786	0.83	0.558	0.507	0.786	0.767	0.791
Endpoint F DAT02 TUC G 71	DAT02	HR	OS	F	TUC	G	RBM	71	1.53333	0.544444	0.551767	0.104395	0.5	0.605263	0.469388	0.634146	NA	0.640698	0.642199	0.197957	0.642945	0.569466	0.765455	0.419355
Endpoint F DAT05 TUC G 65	DAT05	HR	OS	F	TUC	G	SVM	65	1.664	0.555556	0.561971	0.124564	0.509804	0.615385	0.489796	0.634146	Inf	0.70807	0.717905	0.441129	0.730367	0.718968	0.735276	0.700535
Endpoint F DAT03 TUC G 8000	DAT03	HR	OS	F	TUC	G	SVM	8000	1.85143	0.566667	0.574166	0.149566	0.519231	0.631579	0.489796	0.658537	2.78801	0.624722	0.651258	0.261171	0.638516	0.63577	0.661111	0.588333
Endpoint F DAT04 TUC J 22	DAT04	HR	OS	F	TUC	J	ADA	22	1.53333	0.544444	0.551767	0.104395	0.5	0.605263	0.469388	0.634146	2	0.593023	0.582477	0.187317	0.605263	0.583333	0.651163	0.534884
Endpoint F DAT01 TUC J 35	DAT01	HR	OS	F	TUC	J	DiagonalLinearDiscriminantAnalysiswithEqualPriorProbability	35	1.27315	0.522222	0.529368	0.0592241	0.480769	0.578947	0.44898	0.609756	NA	0.883721	0.8837	0.7674	0.8837	0.8837	0.8837	0.8837
Endpoint F DAT06 TUC J 120	DAT06	HR	OS	F	TUC	J	PLS	120	1.50376	0.555556	0.550025	0.100552	0.512821	0.588235	0.612245	0.487805	36.833	0.849	0.917	0.702	0.895	0.813	0.907	0.791
Endpoint F DAT02 TUC J 120	DAT02	HR	OS	F	TUC	J	RBM	120	1.09778	0.5	0.510951	0.0224972	0.464286	0.558824	0.387755	0.634146	NA	0.645349	0.674135	0.202559	0.646404	0.570539	0.776364	0.412903
Endpoint F DAT03 TUC J 9	DAT03	HR	OS	F	TUC	J	SVM	9	0.907258	0.477778	0.488552	-0.0235198	0.446429	0.529412	0.367347	0.609756	4.07025	0.663611	0.732863	0.342151	0.651297	0.707799	0.5825	0.744722
Endpoint F DAT05 TUC J 42	DAT05	HR	OS	F	TUC	J	SVM	42	1.0766	0.511111	0.509209	0.0183624	0.465116	0.553191	0.530612	0.487805	Inf	0.69792	0.707454	0.419099	0.719203	0.705805	0.708269	0.70664
Endpoint F DAT04 TUC T 3	DAT04	HR	OS	F	TUC	T	ADA	3	1.21622	0.544444	0.507964	0.0278746	0.5	0.54878	0.918367	0.097561	1000	0.604651	0.604651	0.341882	1	0.558442	1	0.209302
Endpoint F DAT01 TUC T 20	DAT01	HR	OS	F	TUC	T	LinearDiscriminantAnalysiswithEqualPriorProbability	20	2.08333	0.588889	0.590592	0.180512	0.543478	0.636364	0.571429	0.609756	NA	0.906977	0.907	0.8148	0.8889	0.9268	0.8837	0.9302
Endpoint F DAT06 TUC T 9	DAT06	HR	OS	F	TUC	T	Logistic	9	2.00893	0.577778	0.58437	0.169587	0.529412	0.641026	0.510204	0.658537	10.25	0.8	0.826	0.629	0.18	0.976	0.837	0.9
Endpoint F DAT02 TUC T 75	DAT02	HR	OS	F	TUC	T	RBM	75	2.61818	0.6	0.610752	0.226284	0.545455	0.685714	0.489796	0.731707	NA	0.651163	0.6439	0.224719	0.656907	0.580985	0.767273	0.445161
Endpoint F DAT03 TUC T 300	DAT03	HR	OS	F	TUC	T	SVM	300	1.30892	0.533333	0.533599	0.0669316	0.488889	0.577778	0.530612	0.536585	2.30023	0.601806	0.631601	0.213219	0.611013	0.613748	0.646111	0.5575
Endpoint F DAT05 TUC T 30	DAT05	HR	OS	F	TUC	T	SVM	30	2.32	0.588889	0.598556	0.200381	0.537037	0.666667	0.489796	0.707317	Inf	0.604738	0.613502	0.224986	0.626649	0.597537	0.606668	0.620335

## Sheet: description
Definition of column names
Column name	Definition
Model name	Endpoint EndpointCohort_OrganizationCode_Pipeline_FeatureLevel_NumberOfFeatures
Organization code	Data analysis team (DAT) 01...06
- Contributing data analysis teams	Eli Lilly and Company; Fondazione Bruno Kessler; Fudan University; GlaxoSmithKline; Rush University; SAS Institute Inc.
Cohort	ALL:entire cohort; CL: class labeled cohort; HR: High-Risk cohort
Endpoint	FAV: 'favorable'/'unfavorable' class label; EFS: event-free survival - occurrence of tumor progression; OS: overall survival - occurrence of death from the disease; SEX: male/female
Endpoint cohort	(A) A_EFS_All: EFS for entire cohort; (B) B_OS_All: OS for entire cohort; (C) C_SEX_All: SEX for entire cohort; (D) D_FAV_All: FAV for the class-labeled cohort; (E) E_EFS_HR: EFS for High-Risk (HR) cohort; (F) E_OS_HR: OS for High-Risk (HR) cohort
Pipeline	RNA-Seq: MAV - Magic_AceView; TAV - TopHat2Cufflinks_AceView; TUC - TopHat2Cufflinks_UCSC; Microarrays: AG1: Agilent
Feature level	G: Gene; J: Junction; T: Transcript
Classification methods	Classification methods
Number of features	Number of signature components (genes / transcripts / junctions)
odds.va	OddsRatio of the model in validation dataset
acc.va	Accuracy of the model in validation dataset
auc.va	AUC of the model in validation dataset
mcc.va	MCC of the model in validation dataset
npv.va	NPV of the model in validation dataset
ppv.va	PPV of the model in validation dataset
sens.va	Sensitivity of the model in validation dataset
spec.va	Specificity of the model in validation dataset
odds.cv	OddsRatio of 10x 5-fold cross validation
acc.cv	Accuracy of 10x 5-fold cross validation
auc.cv	AUC of 10x 5-fold cross validation
mcc.cv	MCC of 10x 5-fold cross validation
npv.cv	NPV of 10x 5-fold cross validation
ppv.cv	PPV of 10x 5-fold cross validation
sens.cv	Sensitivity of 10x 5-fold cross validation
spec.cv	Specificity of 10x 5-fold cross validation
