# Supplementary material for: Comparison of RNA-seq and microarray-based models for clinical endpoint prediction
Source: Genome Biol. 2015 Jun 25;16(1):133. doi: 10.1186/s13059-015-0694-1 (PMC4506430; doi:10.1186/s13059-015-0694-1)
Supplement: Additional file 5: — This file contains Supplementary Data: Clinical characteristics and sample statistics for 498 neuroblastoma patients. [file 13059_2015_694_MOESM5_ESM.xls]

## Sheet: Clinical sample data
Additional File 5A. Clinical characteristics of the 498 neuroblastoma patients
NB ID	Country	INSS Stage	Age	HighRisk	MYCN status	Sex_Imputed	Training/Validation set	Class label	EFS_bin	OS_bin	clinico genetic subgroup
NB001	Germany	4	987	HR	1	M	Training	unfavorable	1	1	ST4
NB002	Germany	4	1808	HR	1	M	Validation	unfavorable	1	1	ST4
NB003	Germany	4	625	HR	Amp	F	Training	unfavorable	1	1	MNA
NB004	Germany	2b	335	HR	Amp	F	Validation		0	0	MNA
NB005	Germany	4	536	HR	Amp	F	Training	unfavorable	1	1	MNA
NB006	Germany	4S	147		1	M	Validation	favorable	0	0	ST4S
NB007	Germany	4	942	HR	1	M	Training		1	0	ST4
NB008	Germany	3	1652	HR	Amp	M	Validation		0	0	MNA
NB009	Germany	4S	217	HR	Amp	F	Training		0	0	MNA
NB010	Germany	3	379	HR	Amp	M	Validation	unfavorable	1	1	MNA
NB011	Germany	2a	414		1	M	Training	favorable	0	0	unspec
NB012	Germany	1	380		1	M	Validation	favorable	0	0	ST1
NB013	Germany	4	3394	HR	1	M	Training	unfavorable	1	1	ST4
NB014	Germany	2b	515		1	F	Validation	favorable	0	0	unspec
NB015	Germany	4	4785	HR	1	M	Training		1	0	ST4
NB016	Germany	4S	0		1	F	Validation	favorable	0	0	ST4S
NB017	Germany	2b	765		1	M	Training	favorable	0	0	unspec
NB018	Germany	2b	507		1	M	Validation	favorable	0	0	unspec
NB019	Germany	1	303		1	F	Training	favorable	0	0	ST1
NB020	Germany	1	497		1	M	Validation	favorable	0	0	ST1
NB021	Germany	1	564		1	F	Training	favorable	0	0	ST1
NB022	Germany	1	401		1	M	Validation	favorable	0	0	ST1
NB023	Germany	1	420		1	M	Training	favorable	0	0	ST1
NB024	Germany	1	499		1	F	Validation		0	0	ST1
NB025	Germany	1	496		1	M	Training	favorable	0	0	ST1
NB026	Germany	1	488		1	F	Validation		0	0	ST1
NB027	Germany	1	440		1	F	Training	favorable	0	0	ST1
NB028	Germany	1	468		1	F	Validation	favorable	0	0	ST1
NB029	Germany	1	463		1	M	Training	favorable	0	0	ST1
NB030	Germany	1	450		1	M	Validation	favorable	0	0	ST1
NB031	Germany	1	494		1	F	Training	favorable	0	0	ST1
NB032	Germany	1	398		1	F	Validation	favorable	0	0	ST1
NB033	Germany	1	479		1	F	Training	favorable	0	0	ST1
NB034	Germany	1	467		1	F	Validation	favorable	0	0	ST1
NB035	Germany	1	173		1	M	Training	favorable	0	0	ST1
NB036	Germany	1	744		1	M	Validation	favorable	0	0	ST1
NB037	Germany	1	446		1	F	Training	favorable	0	0	ST1
NB038	Germany	1	466		1	F	Validation	favorable	0	0	ST1
NB039	Germany	2a	705		1	F	Training	favorable	0	0	unspec
NB040	Germany	2a	971		1	M	Validation		0	0	unspec
NB041	Germany	2b	472		1	F	Training		0	0	unspec
NB042	Germany	2a	975		1	F	Validation	favorable	0	0	unspec
NB043	Germany	2b	458		1	M	Training	favorable	0	0	unspec
NB044	Germany	2a	528		1	F	Validation	favorable	0	0	unspec
NB045	Germany	2a	867		1	F	Training	favorable	0	0	unspec
NB046	Germany	2a	480		1	F	Validation	favorable	0	0	unspec
NB047	Germany	2b	381		1	F	Training	favorable	0	0	unspec
NB048	Germany	2b	715		1	M	Validation	favorable	0	0	unspec
NB049	Germany	2b	638		1	F	Training	favorable	0	0	unspec
NB050	Germany	1	546		1	F	Validation	favorable	0	0	ST1
NB051	Germany	4S	46		1	M	Training	favorable	0	0	ST4S
NB052	Germany	1	1016		1	F	Validation	favorable	0	0	ST1
NB053	Germany	1	10		1	M	Training	favorable	0	0	ST1
NB054	Germany	1	824		1	F	Validation	favorable	0	0	ST1
NB055	Germany	1	94		1	F	Training	favorable	0	0	ST1
NB056	Germany	1	405		1	M	Validation	favorable	0	0	ST1
NB057	Germany	1	449		1	M	Training	favorable	0	0	ST1
NB058	Germany	1	743		1	F	Validation		0	0	ST1
NB059	Germany	1	546		1	F	Training	favorable	0	0	ST1
NB060	Germany	1	470		1	M	Validation	favorable	0	0	ST1
NB061	Germany	2b	442		1	M	Training		0	0	unspec
NB062	Germany	2b	408		1	F	Validation	favorable	0	0	unspec
NB063	Germany	2b	472		1	F	Training		1	0	unspec
NB064	Germany	2b	91		1	M	Validation	favorable	0	0	unspec
NB065	Germany	2a	417		1	M	Training		0	0	unspec
NB066	Germany	2a	453		1	F	Validation		1	0	unspec
NB067	Germany	3	243		1	M	Training		0	0	unspec
NB068	Germany	3	541		1	F	Validation		0	0	unspec
NB069	Germany	3	1585		1	F	Training	unfavorable	1	1	unspec
NB070	Germany	3	379		1	F	Validation		0	0	unspec
NB071	Germany	3	0		1	F	Training	favorable	0	0	unspec
NB072	Germany	3	202		1	M	Validation		0	0	unspec
NB073	Germany	3	344		1	F	Training		0	0	unspec
NB074	Germany	3	1126		1	M	Validation		1	0	unspec
NB075	Germany	3	461		1	F	Training		0	0	unspec
NB076	Germany	3	451		1	M	Validation		0	0	unspec
NB077	Germany	3	66		1	M	Training		0	0	unspec
NB078	Germany	3	1381		1	M	Validation		0	0	unspec
NB079	Germany	3	452		1	M	Training		0	0	unspec
NB080	Germany	3	1000	HR	Amp	F	Validation	unfavorable	1	1	MNA
NB081	Germany	3	2737	HR	Amp	M	Training		0	0	MNA
NB082	Germany	4	1012	HR	1	M	Validation		0	0	ST4
NB083	Germany	4	1262	HR	1	M	Training		0	0	ST4
NB084	Germany	4	495		1	F	Validation		0	0	ST4
NB085	Germany	4	321		1	F	Training		0	0	ST4
NB086	Germany	4	359		1	F	Validation		1	0	ST4
NB087	Germany	4	1602	HR	1	M	Training		1	0	ST4
NB088	Germany	4	400		1	F	Validation		0	0	ST4
NB089	Germany	4	395		1	M	Training		0	0	ST4
NB090	Germany	4	5465	HR	1	F	Validation	unfavorable	1	1	ST4
NB091	Germany	4	2429	HR	1	M	Training		1	0	ST4
NB092	Germany	4	933	HR	1	M	Validation	unfavorable	1	1	ST4
NB093	Germany	4	366		1	M	Training		0	0	ST4
NB094	Germany	4	4394	HR	1	M	Validation	unfavorable	1	1	ST4
NB095	Germany	1	460		1	M	Training	favorable	0	0	ST1
NB096	Germany	1	465		1	F	Validation	favorable	0	0	ST1
NB097	Germany	1	529		1	F	Training	favorable	0	0	ST1
NB098	Germany	1	545		1	M	Validation	favorable	0	0	ST1
NB099	Germany	1	0		1	M	Training	favorable	0	0	ST1
NB100	Germany	1	218		1	M	Validation	favorable	0	0	ST1
NB101	Germany	1	425		1	M	Training	favorable	0	0	ST1
NB102	Germany	1	544		1	M	Validation	favorable	0	0	ST1
NB103	Germany	1	758		1	F	Training		1	0	ST1
NB104	Germany	1	272		1	M	Validation	favorable	0	0	ST1
NB105	Germany	1	887		1	F	Training	favorable	0	0	ST1
NB106	Germany	1	262		1	M	Validation		1	0	ST1
NB107	Germany	1	427		1	F	Training		0	0	ST1
NB108	Germany	4	371		1	M	Validation		0	0	ST4
NB109	Germany	1	101		1	M	Training		1	0	ST1
NB110	Germany	1	92		1	M	Validation	favorable	0	0	ST1
NB111	Germany	1	41		1	F	Training	favorable	0	0	ST1
NB112	Germany	1	734		n.e.	F	Validation		0	0	unspec
NB113	Germany	1	451	HR	Amp	M	Training		1	0	MNA
NB114	Germany	1	465		1	M	Validation	favorable	0	0	ST1
NB115	Germany	2b	417		1	M	Training	favorable	0	0	unspec
NB116	Germany	2a	301		1	F	Validation	favorable	0	0	unspec
NB117	Germany	2a	206		1	F	Training		1	0	unspec
NB118	Germany	2a	256		1	M	Validation	favorable	0	0	unspec
NB119	Germany	2b	207		1	F	Training	unfavorable	1	1	unspec
NB120	Germany	2b	228		1	M	Validation	favorable	0	0	unspec
NB121	Germany	2a	121		1	M	Training	favorable	0	0	unspec
NB122	Germany	2b	4562		1	F	Validation	unfavorable	1	1	unspec
NB123	Germany	2b	151		1	M	Training	favorable	0	0	unspec
NB124	Germany	2a	240		1	M	Validation		1	0	unspec
NB125	Germany	2	9		1	F	Training	favorable	0	0	unspec
NB126	Germany	2a	0		1	F	Validation	favorable	0	0	unspec
NB127	Germany	3	144		1	F	Training		0	0	unspec
NB128	Germany	3	222		1	M	Validation		0	0	unspec
NB129	Germany	3	1701		1	M	Training		0	0	unspec
NB130	Germany	3	47		1	M	Validation		1	0	unspec
NB131	Germany	3	2		1	M	Training	favorable	0	0	unspec
NB132	Germany	3	1071		1	M	Validation		0	0	unspec
NB133	Germany	4	521		1	F	Training		1	0	ST4
NB134	Germany	3	0		1	M	Validation	favorable	0	0	unspec
NB135	Germany	3	526		1	M	Training		0	0	unspec
NB136	Germany	3	1679	HR	Amp	M	Validation	unfavorable	1	1	MNA
NB137	Germany	3	1017	HR	Amp	M	Training	unfavorable	1	1	MNA
NB138	Germany	3	823	HR	Amp	M	Validation		0	0	MNA
NB139	Germany	1	181		1	F	Training	favorable	0	0	ST1
NB140	Germany	4	8983	HR	1	F	Validation	unfavorable	1	1	ST4
NB141	Germany	3	228		1	M	Training	favorable	0	0	unspec
NB142	Germany	3	426		1	F	Validation		0	0	unspec
NB143	Germany	4	1085	HR	1	F	Training		0	0	ST4
NB144	Germany	4	1141	HR	1	M	Validation		0	0	ST4
NB145	Germany	2b	356		1	M	Training	favorable	0	0	unspec
NB146	Germany	2a	108		1	M	Validation		0	0	unspec
NB147	Germany	2a	134		1	M	Training	favorable	0	0	unspec
NB148	Germany	3	13		1	M	Validation	favorable	0	0	unspec
NB149	Germany	2a	666		1	F	Training	unfavorable	1	1	unspec
NB150	Germany	3	181		1	F	Validation	favorable	0	0	unspec
NB151	Germany	2b	1099		1	F	Training	favorable	0	0	unspec
NB152	Germany	1	37		1	M	Validation	favorable	0	0	ST1
NB153	Germany	1	2041		1	F	Training	favorable	0	0	ST1
NB154	Germany	1	82		1	M	Validation	favorable	0	0	ST1
NB155	Germany	1	63		1	M	Training	favorable	0	0	ST1
NB156	Germany	1	49		1	M	Validation	favorable	0	0	ST1
NB157	Germany	1	460		1	M	Training	favorable	0	0	ST1
NB158	Germany	1	23		1	F	Validation	favorable	0	0	ST1
NB159	Germany	1	933		1	F	Training	favorable	0	0	ST1
NB160	Germany	1	356		1	M	Validation	favorable	0	0	ST1
NB161	Germany	1	56		1	F	Training	favorable	0	0	ST1
NB162	Germany	1	700		1	F	Validation	favorable	0	0	ST1
NB163	Germany	1	20		1	M	Training		0	0	ST1
NB164	Germany	1	267		1	M	Validation	favorable	0	0	ST1
NB165	Germany	1	262		1	F	Training	favorable	0	0	ST1
NB166	Germany	1	103		1	M	Validation	favorable	0	0	ST1
NB167	Germany	1	315		1	M	Training	favorable	0	0	ST1
NB168	Germany	1	90		1	F	Validation	favorable	0	0	ST1
NB169	Germany	1	4131	HR	Amp	M	Training	unfavorable	1	1	MNA
NB170	Germany	2a	6		1	M	Validation		1	0	unspec
NB171	Germany	2b	7		1	M	Training	favorable	0	0	unspec
NB172	Germany	1	502		1	M	Validation	favorable	0	0	ST1
NB173	Germany	2a	374		1	F	Training		1	0	unspec
NB174	Germany	2a	429		1	M	Validation	favorable	0	0	unspec
NB175	Germany	4S	134	HR	Amp	F	Training		0	0	MNA
NB176	Germany	2a	363		1	M	Validation		0	0	unspec
NB177	Germany	2a	0		1	F	Training		1	0	unspec
NB178	Germany	2b	0		1	M	Validation	favorable	0	0	unspec
NB179	Germany	2a	42		1	M	Training		1	0	unspec
NB180	Germany	2a	890		1	F	Validation	favorable	0	0	unspec
NB181	Germany	2a	3		1	M	Training		1	0	unspec
NB182	Germany	2b	217		1	M	Validation	favorable	0	0	unspec
NB183	Germany	2b	1676		1	M	Training	favorable	0	0	unspec
NB184	Germany	2b	370		1	M	Validation		0	0	unspec
NB185	Germany	2a	300		1	F	Training	favorable	0	0	unspec
NB186	Germany	3	121		1	F	Validation		1	0	unspec
NB187	Germany	3	1683		1	M	Training		0	0	unspec
NB188	Germany	3	1057		1	F	Validation	unfavorable	1	1	unspec
NB189	Germany	3	448		n.e.	M	Training		1	0	unspec
NB190	Germany	3	1408		1	M	Validation	unfavorable	1	1	unspec
NB191	Germany	3	227		1	F	Training		1	0	unspec
NB192	Germany	3	1004		1	M	Validation	unfavorable	1	1	unspec
NB193	Germany	3	385		1	F	Training		0	0	unspec
NB194	Germany	3	767	HR	Amp	F	Validation	unfavorable	1	1	MNA
NB195	Germany	3	1081	HR	Amp	F	Training	unfavorable	1	1	MNA
NB196	Germany	3	571	HR	Amp	M	Validation		0	0	MNA
NB197	Germany	3	310	HR	Amp	F	Training	unfavorable	1	1	MNA
NB198	Germany	3	423	HR	Amp	F	Validation	unfavorable	1	1	MNA
NB199	Germany	1	186		1	M	Training	favorable	0	0	ST1
NB200	Germany	1	75		1	M	Validation	favorable	0	0	ST1
NB201	Germany	1	98		1	M	Training		0	0	ST1
NB202	Germany	1	23		1	M	Validation	favorable	0	0	ST1
NB203	Germany	1	101		1	M	Training	favorable	0	0	ST1
NB204	Germany	1	18		1	F	Validation	favorable	0	0	ST1
NB205	Germany	1	165		1	M	Training	favorable	0	0	ST1
NB206	Germany	1	35		1	M	Validation	favorable	0	0	ST1
NB207	Germany	1	118		1	F	Training	favorable	0	0	ST1
NB208	Germany	1	29		1	F	Validation	favorable	0	0	ST1
NB209	Germany	1	226		1	F	Training	favorable	0	0	ST1
NB210	Germany	1	204		1	M	Validation	favorable	0	0	ST1
NB211	Germany	1	11		1	M	Training	favorable	0	0	ST1
NB212	Germany	2b	0		1	M	Validation		1	0	unspec
NB213	Germany	1	560		1	M	Training	favorable	0	0	ST1
NB214	Germany	1	437		1	F	Validation	favorable	0	0	ST1
NB215	Germany	1	98		1	M	Training	favorable	0	0	ST1
NB216	Germany	1	262		1	M	Validation	favorable	0	0	ST1
NB217	Germany	2b	129		1	M	Training	favorable	0	0	unspec
NB218	Germany	2a	8		1	M	Validation	favorable	0	0	unspec
NB219	Germany	2a	2		1	M	Training	favorable	0	0	unspec
NB220	Germany	2a	0		1	F	Validation	favorable	0	0	unspec
NB221	Germany	2a	1841		1	M	Training		0	0	unspec
NB222	Germany	2b	2225		1	F	Validation		1	0	unspec
NB223	Germany	3	28		1	F	Training		1	0	unspec
NB224	Germany	1	8926		1	F	Validation		1	0	ST1
NB225	Germany	2a	84		1	M	Training	favorable	0	0	unspec
NB226	Germany	2b	680		1	M	Validation	favorable	0	0	unspec
NB227	Germany	2a	87		1	M	Training		1	0	unspec
NB228	Germany	2a	170		1	F	Validation	favorable	0	0	unspec
NB229	Germany	3	218		1	F	Training	favorable	0	0	unspec
NB230	Germany	3	9		1	M	Validation		0	0	unspec
NB231	Germany	3	279		1	M	Training		1	0	unspec
NB232	Germany	3	49		1	F	Validation		1	0	unspec
NB233	Germany	3	152		1	M	Training		1	0	unspec
NB234	Germany	3	0		1	F	Validation		1	0	unspec
NB235	Germany	4	352		1	F	Training		1	0	ST4
NB236	Germany	3	1742	HR	Amp	M	Validation		0	0	MNA
NB237	Germany	1	1798		1	F	Training	favorable	0	0	ST1
NB238	Germany	4	386		1	M	Validation		0	0	ST4
NB239	Germany	4	1909	HR	1	M	Training		0	0	ST4
NB240	Germany	4	215		1	F	Validation		1	0	ST4
NB241	Germany	4	1101	HR	1	M	Training		0	0	ST4
NB242	Germany	4	1841	HR	1	F	Validation	unfavorable	1	1	ST4
NB243	Germany	4	1640	HR	1	M	Training		0	0	ST4
NB244	Germany	4	724	HR	1	M	Validation	unfavorable	1	1	ST4
NB245	Germany	4	1319	HR	1	M	Training	unfavorable	1	1	ST4
NB246	Germany	4	2324	HR	1	M	Validation		1	0	ST4
NB247	Germany	4	1267	HR	1	M	Training		1	0	ST4
NB248	Germany	4	1273	HR	1	M	Validation		0	0	ST4
NB249	Germany	4	1590	HR	1	M	Training		0	0	ST4
NB250	Germany	4	1529	HR	1	F	Validation	unfavorable	1	1	ST4
NB251	Germany	4	1486	HR	1	M	Training		0	0	ST4
NB252	Germany	4	658	HR	1	F	Validation	unfavorable	1	1	ST4
NB253	Germany	4	247		1	F	Training		0	0	ST4
NB254	Germany	4	219	HR	Amp	M	Validation		0	0	MNA
NB255	Germany	4	982	HR	n.e.	F	Training	unfavorable	1	1	unspec
NB256	Germany	4	279	HR	Amp	F	Validation	unfavorable	1	1	MNA
NB257	Germany	4	1964	HR	Amp	F	Training	unfavorable	1	1	MNA
NB258	Germany	4	3749	HR	Amp	F	Validation		0	0	MNA
NB259	Germany	4	517	HR	Amp	F	Training	unfavorable	1	1	MNA
NB260	Germany	4	710	HR	Amp	F	Validation		0	0	MNA
NB261	Germany	4	1029	HR	Amp	M	Training		0	0	MNA
NB262	Germany	4	633	HR	Amp	F	Validation	unfavorable	1	1	MNA
NB263	Germany	4	8278	HR	Amp	F	Training	unfavorable	1	1	MNA
NB264	Germany	4	2105	HR	Amp	F	Validation	unfavorable	1	1	MNA
NB265	Germany	4	769	HR	Amp	M	Training		0	0	MNA
NB266	Germany	4	880	HR	Amp	F	Validation		0	0	MNA
NB267	Germany	4	978	HR	Amp	F	Training	unfavorable	1	1	MNA
NB268	Germany	4	3842	HR	Amp	M	Validation	unfavorable	1	1	MNA
NB269	Germany	4	583	HR	Amp	F	Training	unfavorable	1	1	MNA
NB270	Germany	4	121	HR	Amp	M	Validation	unfavorable	1	1	MNA
NB271	Germany	4	589	HR	Amp	M	Training	unfavorable	1	1	MNA
NB272	Germany	4	1174	HR	Amp	M	Validation		1	0	MNA
NB273	Germany	4S	165		1	M	Training		1	0	ST4S
NB274	Germany	4S	35		1	F	Validation	favorable	0	0	ST4S
NB275	Germany	4S	52		1	F	Training	favorable	0	0	ST4S
NB276	Germany	4S	12		1	M	Validation	favorable	0	0	ST4S
NB277	Germany	4S	194		1	F	Training	favorable	0	0	ST4S
NB278	Germany	4S	121		1	M	Validation	favorable	0	0	ST4S
NB279	Germany	4S	66		1	M	Training	favorable	0	0	ST4S
NB280	Germany	4S	193		1	F	Validation		0	0	ST4S
NB281	Germany	4S	0		1	M	Training	favorable	0	0	ST4S
NB282	Germany	4S	202		1	M	Validation		1	0	ST4S
NB283	Germany	4S	118		1	M	Training	favorable	0	0	ST4S
NB284	Germany	4S	10		1	M	Validation		1	0	ST4S
NB285	Germany	4S	79		1	M	Training		0	0	ST4S
NB286	Germany	4S	3		1	M	Validation	favorable	0	0	ST4S
NB287	Germany	4S	50		1	F	Training	unfavorable	1	1	ST4S
NB288	Germany	4S	93		1	F	Validation	favorable	0	0	ST4S
NB289	Germany	4S	144		1	F	Training	unfavorable	1	1	ST4S
NB290	Germany	4S	139		1	M	Validation	favorable	0	0	ST4S
NB291	Germany	4S	128		1	F	Training	favorable	0	0	ST4S
NB292	Germany	4S	75		1	M	Validation		0	0	ST4S
NB293	Germany	4S	21		1	M	Training		0	0	ST4S
NB294	Germany	4S	121		1	F	Validation	favorable	0	0	ST4S
NB295	Germany	4S	146		1	F	Training		1	0	ST4S
NB296	Germany	4S	69		1	M	Validation	favorable	0	0	ST4S
NB297	Germany	4S	305		1	M	Training		1	0	ST4S
NB298	Germany	4S	180		1	F	Validation		0	0	ST4S
NB299	Germany	4S	263		1	M	Training	favorable	0	0	ST4S
NB300	Germany	4S	11		1	M	Validation		1	0	ST4S
NB301	Germany	4S	313		1	M	Training	favorable	0	0	ST4S
NB302	Germany	4	105		1	F	Validation		1	0	ST4
NB303	Germany	1	443		1	M	Training	favorable	0	0	ST1
NB304	Germany	4S	3		1	M	Validation	favorable	0	0	ST4S
NB305	Germany	4S	12		1	F	Training	unfavorable	1	1	ST4S
NB306	Germany	4S	16		1	F	Validation		0	0	ST4S
NB307	Germany	4S	121		1	F	Training	favorable	0	0	ST4S
NB308	Germany	4S	143		1	F	Validation	favorable	0	0	ST4S
NB309	Germany	4S	3		1	M	Training		1	0	ST4S
NB310	Germany	4S	116		1	M	Validation		0	0	ST4S
NB311	Germany	4S	0		1	F	Training		1	0	ST4S
NB312	Germany	4S	97		n.e.	M	Validation	favorable	0	0	unspec
NB313	Germany	4S	92	HR	Amp	M	Training		0	0	MNA
NB314	Germany	4	196	HR	Amp	M	Validation	unfavorable	1	1	MNA
NB315	Germany	2a	14		1	M	Training	favorable	0	0	unspec
NB316	Germany	4S	85	HR	Amp	M	Validation	unfavorable	1	1	MNA
NB317	Germany	multilok. (2)	732		1	F	Training	favorable	0	0	unspec
NB318	Spain	1	300		1	F	Validation	favorable	0	0	ST1
NB319	Belgium	4	357	HR	Amp	M	Training	unfavorable	1	1	MNA
NB320	UK	4	1113	HR	1	M	Validation	unfavorable	1	1	ST4
NB321	UK	4	870	HR	Amp	M	Training	unfavorable	1	1	MNA
NB322	UK	4	1611	HR	Amp	M	Validation	unfavorable	1	1	MNA
NB323	UK	4	450		1	M	Training	unfavorable	1	1	ST4
NB324	Spain	1	120		1	M	Validation	favorable	0	0	ST1
NB325	Spain	1	360		1	M	Training	favorable	0	0	ST1
NB326	Spain	4	3240	HR	Amp	F	Validation	unfavorable	1	1	MNA
NB327	Spain	2	690	HR	Amp	M	Training	unfavorable	1	1	MNA
NB328	Spain	4	1560	HR	Amp	F	Validation	unfavorable	1	1	MNA
NB329	USA	4	387		1	M	Training		0	0	ST4
NB330	USA	4	516		1	M	Validation		0	0	ST4
NB331	USA	4	1676	HR	Amp	M	Training	unfavorable	1	1	MNA
NB332	USA	4	549	HR	1	M	Validation		0	0	ST4
NB333	USA	4	1545	HR	1	M	Training	unfavorable	1	1	ST4
NB334	USA	4	432		1	F	Validation		0	0	ST4
NB335	USA	4	1764	HR	1	F	Training	unfavorable	1	1	ST4
NB336	USA	4	1067	HR	Amp	M	Validation		1	0	MNA
NB337	USA	4	1968	HR	1	M	Training	unfavorable	1	1	ST4
NB338	USA	4	1413	HR	Amp	F	Validation		0	0	MNA
NB339	USA	4	714.6	HR	Amp	F	Training	unfavorable	1	1	MNA
NB340	Spain	1	300		1	F	Validation		0	0	ST1
NB341	Spain	4	750	HR	1	M	Training		1	0	ST4
NB342	Spain	1	210		1	F	Validation	favorable	0	0	ST1
NB343	Spain	1	300		1	F	Training		0	0	ST1
NB344	Spain	1	300		1	M	Validation		0	0	ST1
NB345	Spain	1	240		1	M	Training	favorable	0	0	ST1
NB346	Spain	1	310		1	F	Validation	favorable	0	0	ST1
NB347	Spain	1	60		1	F	Training	favorable	0	0	ST1
NB348	Italy	1	47		1	M	Validation	favorable	0	0	ST1
NB349	Israel	3	270		1	F	Training		0	0	unspec
NB350	Israel	3	271		1	F	Validation		0	0	unspec
NB351	Israel	4	1290	HR	1	M	Training		0	0	ST4
NB352	Israel	4	1050	HR	1	M	Validation		0	0	ST4
NB353	Israel	3	1200		1	M	Training	unfavorable	1	1	unspec
NB354	UK	4	267		1	F	Validation	unfavorable	1	1	ST4
NB355	Germany	1	0		1	M	Training	favorable	0	0	ST1
NB356	Germany	2a	1074		1	M	Validation	favorable	0	0	unspec
NB357	Germany	3	364		1	F	Training		1	0	unspec
NB358	Germany	3	304		1	F	Validation		1	0	unspec
NB359	Germany	4	1570	HR	1	M	Training	unfavorable	1	1	ST4
NB360	Germany	4	2135	HR	1	M	Validation	unfavorable	1	1	ST4
NB361	Germany	4	416		n.e.	M	Training		1	0	unspec
NB362	Germany	4	641	HR	Amp	M	Validation	unfavorable	1	1	MNA
NB363	Germany	4S	49		1	M	Training	favorable	0	0	ST4S
NB364	Germany	4S	8		1	M	Validation	favorable	0	0	ST4S
NB365	Germany	4S	80		1	M	Training	favorable	0	0	ST4S
NB366	Germany	4S	0		1	M	Validation	favorable	0	0	ST4S
NB367	Italy	1	56		1	F	Training	favorable	0	0	ST1
NB368	Italy	1	58		1	F	Validation	favorable	0	0	ST1
NB369	Italy	4	1132	HR	1	M	Training	unfavorable	1	1	ST4
NB370	Italy	1	216		1	M	Validation	favorable	0	0	ST1
NB371	USA	4	1488	HR	1	F	Training	unfavorable	1	1	ST4
NB372	USA	4	1890	HR	1	M	Validation		1	0	ST4
NB373	USA	4	489	HR	Amp	F	Training	unfavorable	1	1	MNA
NB374	USA	4	1024	HR	1	M	Validation		1	0	ST4
NB375	USA	4	924	HR	1	M	Training	unfavorable	1	1	ST4
NB376	USA	4	1071	HR	1	M	Validation	unfavorable	1	1	ST4
NB377	USA	4	1437	HR	1	M	Training	unfavorable	1	1	ST4
NB378	USA	4	3072	HR	Amp	F	Validation	unfavorable	1	1	MNA
NB379	USA	4	810	HR	1	M	Training		0	0	ST4
NB380	USA	4	21		1	F	Validation		0	0	ST4
NB381	USA	4	633	HR	Amp	F	Training	unfavorable	1	1	MNA
NB382	Israel	2	660		1	F	Validation		0	0	unspec
NB383	Germany	4	1904	HR	Amp	M	Training	unfavorable	1	1	MNA
NB384	Germany	4	1424	HR	1	F	Validation	unfavorable	1	1	ST4
NB385	Germany	4	2544	HR	1	F	Training	unfavorable	1	1	ST4
NB386	Germany	4	2264	HR	1	F	Validation	unfavorable	1	1	ST4
NB387	Germany	4	431		1	M	Training		0	0	ST4
NB388	Germany	4	1363	HR	1	M	Validation	unfavorable	1	1	ST4
NB389	Germany	4	660	HR	Amp	M	Training		0	0	MNA
NB390	USA	4	822	HR	1	F	Validation		1	1	ST4
NB391	Germany	4	1644	HR	1	M	Training		0	0	ST4
NB392	Germany	4	1282	HR	1	M	Validation	unfavorable	1	1	ST4
NB393	Germany	4	1537	HR	1	M	Training	unfavorable	1	1	ST4
NB394	Germany	4	1524	HR	1	M	Validation		1	0	ST4
NB395	Germany	2a	2111		1	F	Training	favorable	0	0	unspec
NB396	Germany	4	1221	HR	1	F	Validation	unfavorable	1	1	ST4
NB397	Germany	4S	107		1	M	Training	favorable	0	0	ST4S
NB398	Germany	4S	227		1	M	Validation		1	0	ST4S
NB399	Germany	4	1215	HR	1	M	Training		0	0	ST4
NB400	Germany	4	1812	HR	1	M	Validation		1	0	ST4
NB401	Germany	4	1875	HR	1	M	Training		1	0	ST4
NB402	Germany	4	1325	HR	1	F	Validation		1	0	ST4
NB403	Germany	4	447	HR	Amp	M	Training	unfavorable	1	1	MNA
NB404	Germany	4	529	HR	Amp	F	Validation	unfavorable	1	1	MNA
NB405	Germany	4	2338	HR	Amp	M	Training		0	0	MNA
NB406	Germany	4	1053	HR	Amp	F	Validation	unfavorable	1	1	MNA
NB407	Germany	3	1272	HR	Amp	M	Training	unfavorable	1	1	MNA
NB408	Germany	4	907	HR	Amp	M	Validation	unfavorable	1	1	MNA
NB409	Germany	4	827	HR	1	M	Training		0	0	ST4
NB410	Germany	4	2621	HR	1	F	Validation		0	0	ST4
NB411	Germany	4	2186	HR	1	F	Training		1	0	ST4
NB412	Germany	4	1553	HR	1	M	Validation		1	0	ST4
NB413	Germany	4	1431	HR	Amp	F	Training		0	0	MNA
NB414	Germany	4	989	HR	Amp	M	Validation	unfavorable	1	1	MNA
NB415	Germany	4	849	HR	Amp	F	Training		1	0	MNA
NB416	Germany	2b	5225		1	M	Validation		1	0	unspec
NB417	Germany	4S	235		1	M	Training	favorable	0	0	ST4S
NB418	Germany	4	1383	HR	1	M	Validation		0	0	ST4
NB419	Germany	2b	133		1	F	Training		0	0	unspec
NB420	Germany	1	3488		1	F	Validation	favorable	0	0	ST1
NB421	Germany	4S	87		1	M	Training	favorable	0	0	ST4S
NB422	Germany	4	1708	HR	1	M	Validation		1	0	ST4
NB423	Germany	4	207		1	M	Training		1	0	ST4
NB424	Germany	4	533	HR	Amp	F	Validation		0	0	MNA
NB425	Germany	4	227		1	M	Training		0	0	ST4
NB426	Germany	4	1010	HR	1	M	Validation		0	0	ST4
NB427	Germany	4	214		1	M	Training		0	0	ST4
NB428	Germany	4	441	HR	Amp	M	Validation		0	0	MNA
NB429	Germany	4	236		1	F	Training		0	0	ST4
NB430	Germany	4	837	HR	Amp	M	Validation		1	0	MNA
NB431	Germany	4	448	HR	Amp	F	Training		0	0	MNA
NB432	Germany	4	582	HR	Amp	F	Validation		0	0	MNA
NB433	Germany	4	343		1	F	Training		0	0	ST4
NB434	USA	4	309		1	M	Validation		0	0	ST4
NB435	USA	4	282		1	F	Training		0	0	ST4
NB436	USA	4	972	HR	1	M	Validation		0	0	ST4
NB437	USA	4	792	HR	Amp	F	Training		1	1	MNA
NB438	USA	4	936	HR	Amp	M	Validation		1	1	MNA
NB439	USA	4	3636	HR	1	M	Training		1	1	ST4
NB440	USA	4	3189	HR	1	M	Validation		1	1	ST4
NB441	USA	4	435		1	M	Training		0	0	ST4
NB442	USA	4	1026	HR	1	F	Validation		1	1	ST4
NB443	USA	4	935.4	HR	Amp	F	Training		1	1	MNA
NB444	USA	4	1547	HR	Amp	M	Validation		1	1	MNA
NB445	USA	4	1113	HR	1	M	Training		1	1	ST4
NB446	USA	4	1404	HR	1	M	Validation		1	1	ST4
NB447	USA	4	1275	HR	1	M	Training		1	1	ST4
NB448	USA	4	1573	HR	1	F	Validation		1	0	ST4
NB449	USA	4	521	HR	Amp	F	Training		0	0	MNA
NB450	Israel	2	360		1	M	Validation		0	0	unspec
NB451	Israel	2	330		1	M	Training		0	0	unspec
NB452	Israel	1	240		1	F	Validation		0	0	ST1
NB453	Israel	2	30		1	M	Training		0	0	unspec
NB454	USA	4	711	HR	1	M	Validation		1	1	ST4
NB455	USA	4	519		1	M	Training		0	0	ST4
NB456	USA	4	410	HR	Amp	M	Validation		1	1	MNA
NB457	Israel	4	960	HR	Amp	M	Training		1	1	MNA
NB458	Germany	4	1931	HR	1	F	Validation	unfavorable	1	1	ST4
NB459	Germany	1	34	HR	Amp	M	Training		0	0	MNA
NB460	Germany	2a	112	HR	Amp	F	Validation		1	0	MNA
NB461	Germany	4	267	HR	Amp	M	Training		0	0	MNA
NB462	Germany	4	166		1	F	Validation		0	0	ST4
NB463	Germany	1	0		1	F	Training		1	0	ST1
NB464	Germany	4	1289	HR	1	M	Validation	unfavorable	1	1	ST4
NB465	Germany	4	137	HR	Amp	F	Training		0	0	MNA
NB466	Germany	4	1443	HR	1	F	Validation		1	0	ST4
NB467	Germany	4	2786	HR	1	M	Training		0	0	ST4
NB468	Germany	4	456		1	M	Validation		1	0	ST4
NB469	Germany	4	1022	HR	Amp	M	Training		1	0	MNA
NB470	Germany	1	225		1	M	Validation	favorable	0	0	ST1
NB471	Germany	1	25		1	F	Training	favorable	0	0	ST1
NB472	Germany	1	245		1	F	Validation	favorable	0	0	ST1
NB473	Germany	1	146		1	F	Training	favorable	0	0	ST1
NB474	Germany	3	17		1	F	Validation		1	0	unspec
NB475	Germany	4	1575	HR	Amp	M	Training	unfavorable	1	1	MNA
NB476	Germany	3	860		1	F	Validation		0	0	unspec
NB477	Germany	3	323		1	M	Training		0	0	unspec
NB478	Germany	4	1468	HR	1	M	Validation		0	0	ST4
NB479	Germany	1	1516		1	F	Training	favorable	0	0	ST1
NB480	Germany	4	1897	HR	1	M	Validation		0	0	ST4
NB481	Germany	4	2045	HR	Amp	M	Training		0	0	MNA
NB482	Germany	4	465		1	M	Validation		0	0	ST4
NB483	Germany	1	259		1	F	Training		1	0	ST1
NB484	Germany	2a	1546	HR	Amp	F	Validation		0	0	MNA
NB485	Germany	3	712	HR	Amp	F	Training		0	0	MNA
NB486	Germany	2a	478	HR	Amp	M	Validation		1	0	MNA
NB487	Germany	4	162	HR	Amp	M	Training		0	0	MNA
NB488	Germany	4	212		1	F	Validation		0	0	ST4
NB489	Germany	4	865	HR	Amp	F	Training		0	0	MNA
NB490	Germany	4	1759	HR	Amp	F	Validation		1	0	MNA
NB491	Germany	4	2326	HR	1	M	Training		1	0	ST4
NB492	Germany	4	947	HR	Amp	M	Validation	unfavorable	1	1	MNA
NB493	Germany	1	190		1	M	Training	favorable	0	0	ST1
NB494	Germany	1	56		1	M	Validation	favorable	0	0	ST1
NB495	Germany	1	163		1	M	Training	favorable	0	0	ST1
NB496	Germany	1	132		1	M	Validation		1	0	ST1
NB497	Germany	1	379		1	F	Training	favorable	0	0	ST1
NB498	Germany	1	530		1	F	Validation	favorable	0	0	ST1

## Sheet: sample statistics
Additional File 5B. Sample statistics
NB ID	Date of microarray hybridization	Hybridization laboratory and protocol	Scan protocol	Laboratory for RNA-seq library preparation and sequencing	date of library preparation	sequencing date	sequencing protocol	Paired_end	Platform	Number of distinct sequences	Number of reads generated	Reads aligned on any target	Fragment multiplicity	Total sequenced (Mb)	%A	%T	%G	%C	%GC	Percent reads aligned	Mb aligned to any target	Read length (nt)	Average length aligned per read (nt)	Percent unaligned reads of fair quality	Percent reads mapped to one genomic locus but 2 antisense genes	Percent reads aligned uniquely	Strandedness: reads on + strand of rRNA	Strandedness: reads on + strand of RefSeq genes	Number of mismatches per kilobase aligned	Average insert length (bp)	Aligned fragments	Percent compatible pairs	Percent non compatible pairs	Percent fragments with only one mapped read	Megabases mapped on genome, in compatible pairs ~fully and uniquely aligned (outside of mitochondrial and ribosomal genes)	% bases mapping to intergenic area (1276 Mb, 41.16% of the genome for non stranded RNA-seq)	% bases mapping in introns annotated in AceView 2011, RefSeq v104 or Ensembl 37.70 or in new introns (1552 Mb, 50.13% of the genome for non-stranded RNA-seq)	% bases in exons, from RefSeq, Encode, AceView, or newly discovered (269 Mb = 212 Mb UTR/non coding + 57 Mb protein coding, 8.71% = 6.86% + 1.84% of the genome for non-stranded RNA-seq are exonic)	% bases in newly discovered exons (on average, 3.53% UTR or non coding and 0.79% new protein coding, mapping on average per run to 194 Mb of new UTR or non-coding + 43 Mb of new protein coding)	Fold coverage of intergenic area	Fold coverage of introns, annotated and new	Fold coverage of annotated and new exons (but on average only 67% of annotated genes/exons are expressed per sample)	Average fold coverage of exons expressed in the sample	Intergenic coverage	Reads aligning on ERCC	Reads aligning to rRNA	Reads aligning to mitochondria	Reads aligned to RefSeq	Reads aligning to Gencode
NB001	2008-09-15	Cologne, Agilent custom one-color array, 44k	S01_GE1.v5_10_Apr08	BGI	20110801	20110808	Starting material: 500 ng total RNA; polyA selection, non stranded protocol, TruSeq SBS Kit v3; paired end sequencing, with 6 samples multiplexed per lane_RNA	Paired_end	Illumina HiSeq 2000	62378488	64484240	64045680	1.03	5802.48	0.251	0.252	0.245	0.248	0.4949	99.31	5661	90	89	0.0019	0.0195	0.9771	0.5034	0.5015	2.733	176	31135470	0.9488	0.0406	0.0105	5335.82	0.773	7.01	92.217	5.238	0.032	0.789	160.746	230.932	0.0321	0	0.0024	0.0371	0.6573	0.7356
NB002	2008-09-16	Cologne, Agilent custom one-color array, 44k	S01_GE1.v5_10_Apr08	BGI	20110801	20110808	Starting material: 500 ng total RNA; polyA selection, non stranded protocol, TruSeq SBS Kit v3; paired end sequencing, with 6 samples multiplexed per lane_RNA	Paired_end	Illumina HiSeq 2000	53383928	55922688	55369232	1.04	5032.1	0.251	0.251	0.246	0.248	0.4959	99.01	4896	90	89	0.003	0.0197	0.9743	0.51	0.502	2.365	184	26561230	0.9486	0.0405	0.0108	4427.39	0.72	6.295	92.985	4.556	0.025	0.578	135.158	206.816	0.0249	0.0001	0.0048	0.0727	0.6487	0.7245
NB003	2008-09-17	Cologne, Agilent custom one-color array, 44k	S01_GE1.v5_10_Apr08	BGI	20110801	20110808	Starting material: 500 ng total RNA; polyA selection, non stranded protocol, TruSeq SBS Kit v3; paired end sequencing, with 6 samples multiplexed per lane_RNA	Paired_end	Illumina HiSeq 2000	60175740	64130392	63542112	1.06	5770.63	0.254	0.254	0.244	0.245	0.4904	99.08	5615	90	88.88	0.002	0.0192	0.9744	0.5027	0.5018	2.712	174	29958620	0.9494	0.0396	0.0109	5140.1	0.679	6.614	92.709	4.415	0.027	0.679	152.224	232.434	0.0268	0.0001	0.0124	0.0549	0.6584	0.7279
NB004	2008-10-21	Cologne, Agilent custom one-color array, 44k	S01_GE1.v5_10_Apr08	BGI	20110801	20110808	Starting material: 500 ng total RNA; polyA selection, non stranded protocol, TruSeq SBS Kit v3; paired end sequencing, with 6 samples multiplexed per lane_RNA	Paired_end	Illumina HiSeq 2000	61819940	64821848	64460328	1.04	5832.86	0.252	0.253	0.245	0.247	0.4934	99.44	5706	90	89.03	0.0013	0.0199	0.9815	0.504	0.5017	2.764	181	30879630	0.9546	0.0356	0.0096	5332.65	0.604	4.728	94.668	4.363	0.025	0.557	163.487	245.785	0.025	0	0.0023	0.0498	0.7032	0.7718
NB005	2008-10-27	Cologne, Agilent custom one-color array, 44k	S01_GE1.v5_95_Feb07	BGI	20110801	20110808	Starting material: 500 ng total RNA; polyA selection, non stranded protocol, TruSeq SBS Kit v3; paired end sequencing, with 6 samples multiplexed per lane_RNA	Paired_end	Illumina HiSeq 2000	53749272	58167000	57739272	1.08	5234.04	0.251	0.251	0.246	0.248	0.4959	99.26	5103	90	88.89	0.0018	0.0185	0.9792	0.5077	0.5022	2.475	179	26806440	0.95	0.0391	0.0107	4458.77	0.628	5.554	93.817	4.36	0.022	0.526	135.38	208.369	0.022	0	0.0018	0.1091	0.6474	0.7117
NB006	2008-09-16	Cologne, Agilent custom one-color array, 44k	S01_GE1.v5_10_Apr08	BGI	20110801	20110808	Starting material: 500 ng total RNA; polyA selection, non stranded protocol, TruSeq SBS Kit v3; paired end sequencing, with 6 samples multiplexed per lane_RNA	Paired_end	Illumina HiSeq 2000	55506352	57598420	57188048	1.03	5182.88	0.254	0.254	0.243	0.246	0.4904	99.28	5059	90	89	0.0019	0.0196	0.9787	0.5074	0.5014	2.447	177	27688140	0.9509	0.0389	0.01	4784.74	0.502	6.798	92.7	4.787	0.019	0.612	142.591	218.971	0.0188	0	0.0015	0.0375	0.6732	0.7478
NB007	2008-09-17	Cologne, Agilent custom one-color array, 44k	S01_GE1.v5_10_Apr08	BGI	20110801	20110808	Starting material: 500 ng total RNA; polyA selection, non stranded protocol, TruSeq SBS Kit v3; paired end sequencing, with 6 samples multiplexed per lane_RNA	Paired_end	Illumina HiSeq 2000	60366960	64061660	63603152	1.06	5764.36	0.251	0.252	0.246	0.248	0.4954	99.28	5630	90	89.02	0.0019	0.0212	0.9797	0.5067	0.5017	2.731	176	30128850	0.9538	0.0346	0.0115	5138.92	0.642	6.109	93.25	4.175	0.026	0.62	157.056	225.804	0.0257	0.0001	0.0028	0.0699	0.6694	0.7427
NB008	2008-09-09	Cologne, Agilent custom one-color array, 44k	S01_GE1.v5_10_Apr08	BGI	20110801	20110808	Starting material: 500 ng total RNA; polyA selection, non stranded protocol, TruSeq SBS Kit v3; paired end sequencing, with 6 samples multiplexed per lane_RNA	Paired_end	Illumina HiSeq 2000	62979512	67746784	67051300	1.07	6095.94	0.254	0.254	0.244	0.246	0.4909	98.97	5935	90	89.02	0.0022	0.0172	0.9732	0.5065	0.5019	2.881	184	31337260	0.9446	0.043	0.0123	5542.96	0.592	8.485	90.923	4.911	0.026	0.898	161.043	241.692	0.024	0.0001	0.0089	0.039	0.6572	0.7241
NB009	2008-09-17	Cologne, Agilent custom one-color array, 44k	S01_GE1.v5_10_Apr08	BGI	20110801	20110808	Starting material: 500 ng total RNA; polyA selection, non stranded protocol, TruSeq SBS Kit v3; paired end sequencing, with 6 samples multiplexed per lane_RNA	Paired_end	Illumina HiSeq 2000	56551872	60230900	59665660	1.06	5419.65	0.252	0.252	0.246	0.248	0.4949	99.06	5277	90	89	0.0017	0.0213	0.9745	0.5072	0.5018	2.552	174	28166520	0.9488	0.0389	0.0122	4885.24	0.704	5.986	93.311	4.275	0.027	0.63	149.09	228.941	0.0269	0.006	0.0041	0.0473	0.6742	0.7479
NB010	2008-10-21	Cologne, Agilent custom one-color array, 44k	S01_GE1.v5_10_Apr08	BGI	20110801	20110808	Starting material: 500 ng total RNA; polyA selection, non stranded protocol, TruSeq SBS Kit v3; paired end sequencing, with 6 samples multiplexed per lane_RNA	Paired_end	Illumina HiSeq 2000	62079440	65864128	65404328	1.06	5926.55	0.252	0.253	0.246	0.248	0.4944	99.3	5791	90	89.05	0.0015	0.0185	0.9785	0.5045	0.5016	2.815	188	30994260	0.9483	0.0398	0.0118	5448.05	0.584	5.733	93.684	4.452	0.025	0.662	164.193	249.792	0.0249	0	0.0026	0.0416	0.6942	0.7619
NB011	2008-09-09	Cologne, Agilent custom one-color array, 44k	S01_GE1.v5_10_Apr08	BGI	20110801	20110808	Starting material: 500 ng total RNA; polyA selection, non stranded protocol, TruSeq SBS Kit v3; paired end sequencing, with 6 samples multiplexed per lane_RNA	Paired_end	Illumina HiSeq 2000	49448380	52850020	52313088	1.06	4755.51	0.249	0.25	0.248	0.25	0.4994	98.98	4625	90	89	0.0021	0.0195	0.9759	0.5036	0.502	2.247	170	24613630	0.9498	0.0373	0.0127	4243.39	0.608	6.856	92.536	4.112	0.02	0.523	126.65	188.702	0.0202	0	0.0033	0.0637	0.6542	0.7398
NB012	2008-09-15	Cologne, Agilent custom one-color array, 44k	S01_GE1.v5_10_Apr08	BGI	20110801	20110808	Starting material: 500 ng total RNA; polyA selection, non stranded protocol, TruSeq SBS Kit v3; paired end sequencing, with 6 samples multiplexed per lane_RNA	Paired_end	Illumina HiSeq 2000	61940920	65344648	64880032	1.05	5879.81	0.249	0.25	0.248	0.251	0.5	99.28	5745	90	89.06	0.0017	0.0199	0.9775	0.5026	0.5011	2.784	180	30918160	0.9485	0.0398	0.0115	5216.68	0.613	7.05	92.337	4.898	0.025	0.721	154.665	229.424	0.0248	0.0001	0.0324	0.0425	0.643	0.7162
NB013	2008-09-15	Cologne, Agilent custom one-color array, 44k	S01_GE1.v5_10_Apr08	BGI	20110830	20110904	Starting material: 500 ng total RNA; polyA selection, non stranded protocol, TruSeq SBS Kit v3; paired end sequencing, with 6 samples multiplexed per lane_RNA	Paired_end	Illumina HiSeq 2000	67225856	72068176	71162192	1.07	7200.18	0.257	0.257	0.241	0.243	0.4849	98.74	6934	100	98	0.0014	0.0181	0.9725	0.5042	0.5001	3.402	172	33562200	0.9384	0.0375	0.0239	5993.53	0.7	7.841	91.462	5.752	0.033	0.97	172.035	258.3	0.0328	0	0.0014	0.117	0.5734	0.649
NB014	2008-09-17	Cologne, Agilent custom one-color array, 44k	S01_GE1.v5_10_Apr08	BGI	20110830	20110904	Starting material: 500 ng total RNA; polyA selection, non stranded protocol, TruSeq SBS Kit v3; paired end sequencing, with 6 samples multiplexed per lane_RNA	Paired_end	Illumina HiSeq 2000	53515032	57858980	56536480	1.08	5780.66	0.251	0.251	0.247	0.249	0.4969	97.71	5519	100	98.12	0.004	0.0221	0.9676	0.5078	0.5003	2.717	183	26433170	0.9461	0.0284	0.0253	4846.75	0.51	3.643	95.846	2.91	0.019	0.354	153.217	232.8	0.0194	0.0001	0.0038	0.1074	0.702	0.764
NB015	2008-09-10	Cologne, Agilent custom one-color array, 44k	S01_GE1.v5_10_Apr08	BGI	20110830	20110904	Starting material: 500 ng total RNA; polyA selection, non stranded protocol, TruSeq SBS Kit v3; paired end sequencing, with 6 samples multiplexed per lane_RNA	Paired_end	Illumina HiSeq 2000	58975600	61673888	60852300	1.04	6161.72	0.256	0.257	0.241	0.243	0.4854	98.66	5936	100	98.05	0.002	0.0182	0.9694	0.5004	0.5	2.906	176	29421530	0.9393	0.0372	0.0233	5441.35	0.995	6.64	92.364	5.076	0.043	0.825	159.359	235.283	0.0423	0	0.0019	0.062	0.6457	0.7172
NB016	2008-10-21	Cologne, Agilent custom one-color array, 44k	S01_GE1.v5_10_Apr08	BGI	20110830	20110904	Starting material: 500 ng total RNA; polyA selection, non stranded protocol, TruSeq SBS Kit v3; paired end sequencing, with 6 samples multiplexed per lane_RNA	Paired_end	Illumina HiSeq 2000	68814968	72380672	71521984	1.05	7231.43	0.254	0.255	0.242	0.246	0.4894	98.81	6978	100	98.07	0.0012	0.0191	0.9739	0.507	0.5	3.43	190	34402440	0.9366	0.0387	0.0246	6629.65	0.684	5.727	93.588	4.7	0.036	0.84	196.323	283.615	0.0352	0	0.0028	0.0325	0.6894	0.7612
NB017	2008-09-16	Cologne, Agilent custom one-color array, 44k	S01_GE1.v5_10_Apr08	BGI	20110830	20110904	Starting material: 500 ng total RNA; polyA selection, non stranded protocol, TruSeq SBS Kit v3; paired end sequencing, with 6 samples multiplexed per lane_RNA	Paired_end	Illumina HiSeq 2000	65431140	68140072	67247192	1.04	6807.72	0.251	0.253	0.246	0.248	0.4949	98.68	6553	100	98	0.0016	0.0201	0.9719	0.508	0.5	3.213	179	32673200	0.9376	0.0376	0.0246	6135.35	0.639	5.992	93.37	4.965	0.031	0.765	184.003	270.055	0.0306	0	0.0027	0.0444	0.6658	0.7441
NB018	2008-09-15	Cologne, Agilent custom one-color array, 44k	S01_GE1.v5_10_Apr08	BGI	20110830	20110904	Starting material: 500 ng total RNA; polyA selection, non stranded protocol, TruSeq SBS Kit v3; paired end sequencing, with 6 samples multiplexed per lane_RNA	Paired_end	Illumina HiSeq 2000	61851592	65108360	64274432	1.05	6504.83	0.251	0.252	0.246	0.249	0.4959	98.71	6269	100	98.04	0.0014	0.0193	0.9749	0.5052	0.5	3.09	192	30902220	0.9392	0.0352	0.0254	5706.84	0.5	4.608	94.893	3.91	0.022	0.549	173.428	258.779	0.0223	0	0.0024	0.0736	0.6891	0.7581
NB019	2008-09-17	Cologne, Agilent custom one-color array, 44k	S01_GE1.v5_10_Apr08	BGI	20110830	20110904	Starting material: 500 ng total RNA; polyA selection, non stranded protocol, TruSeq SBS Kit v3; paired end sequencing, with 6 samples multiplexed per lane_RNA	Paired_end	Illumina HiSeq 2000	64373760	66795688	65987048	1.03	6678.38	0.247	0.249	0.25	0.252	0.503	98.78	6437	100	98.06	0.0017	0.0197	0.9736	0.5014	0.5	3.152	187	32114920	0.937	0.0423	0.0206	6050.43	0.664	6.494	92.842	5.096	0.032	0.801	180.984	261.586	0.0313	0	0.0022	0.0415	0.6645	0.7405
NB020	2008-09-15	Cologne, Agilent custom one-color array, 44k	S01_GE1.v5_10_Apr08	BGI	20110830	20110904	Starting material: 500 ng total RNA; polyA selection, non stranded protocol, TruSeq SBS Kit v3; paired end sequencing, with 6 samples multiplexed per lane_RNA	Paired_end	Illumina HiSeq 2000	55279408	58292180	57300328	1.05	5828.18	0.249	0.25	0.248	0.25	0.4994	98.29	5590	100	98.06	0.0031	0.0192	0.9692	0.5026	0.5	2.741	188	27441530	0.9361	0.0422	0.0216	5089.09	0.669	6.314	93.018	4.579	0.027	0.641	162.279	239.822	0.0267	0	0.0016	0.0721	0.6489	0.7266
NB021	2008-09-15	Cologne, Agilent custom one-color array, 44k	S01_GE1.v5_10_Apr08	BGI	20110830	20110904	Starting material: 500 ng total RNA; polyA selection, non stranded protocol, TruSeq SBS Kit v3; paired end sequencing, with 6 samples multiplexed per lane_RNA	Paired_end	Illumina HiSeq 2000	59608280	63963792	63163048	1.07	6395.24	0.251	0.252	0.246	0.249	0.4959	98.74	6173	100	98.23	0.0017	0.0184	0.9762	0.503	0.5	3.038	193	29713280	0.9412	0.038	0.0207	5424.27	0.577	5.003	94.42	3.525	0.025	0.522	168.317	241.322	0.0245	0	0.0024	0.106	0.6609	0.7342
NB022	2008-09-15	Cologne, Agilent custom one-color array, 44k	S01_GE1.v5_10_Apr08	BGI	20110830	20110904	Starting material: 500 ng total RNA; polyA selection, non stranded protocol, TruSeq SBS Kit v3; paired end sequencing, with 6 samples multiplexed per lane_RNA	Paired_end	Illumina HiSeq 2000	60672560	65041200	64315460	1.07	6502.97	0.25	0.252	0.246	0.25	0.4969	98.88	6278	100	98.13	0.0014	0.0194	0.9758	0.5061	0.5	3.079	187	30293560	0.9392	0.0397	0.021	5732.82	0.637	5.803	93.558	4.357	0.029	0.663	172.981	250.863	0.0284	0	0.0022	0.0702	0.6688	0.7405
NB023	2008-09-15	Cologne, Agilent custom one-color array, 44k	S01_GE1.v5_10_Apr08	BGI	20110830	20110904	Starting material: 500 ng total RNA; polyA selection, non stranded protocol, TruSeq SBS Kit v3; paired end sequencing, with 6 samples multiplexed per lane_RNA	Paired_end	Illumina HiSeq 2000	61390900	64779432	63962500	1.05	6476.8	0.251	0.253	0.246	0.248	0.4949	98.73	6239	100	98.05	0.0019	0.0187	0.9737	0.5063	0.5	3.065	196	30637000	0.9351	0.042	0.0227	5632.93	0.653	6.389	92.957	4.699	0.029	0.729	168.065	240.914	0.0288	0	0.0032	0.0782	0.6466	0.7189
NB024	2008-09-09	Cologne, Agilent custom one-color array, 44k	S01_GE1.v5_10_Apr08	BGI	20110830	20110904	Starting material: 500 ng total RNA; polyA selection, non stranded protocol, TruSeq SBS Kit v3; paired end sequencing, with 6 samples multiplexed per lane_RNA	Paired_end	Illumina HiSeq 2000	59835848	63544208	62805472	1.06	6353.28	0.248	0.25	0.249	0.251	0.501	98.83	6133	100	98.16	0.0017	0.0193	0.9763	0.5034	0.5	3.013	190	29859910	0.9425	0.0366	0.0207	5493.95	0.501	4.578	94.921	3.411	0.022	0.494	180.943	268.503	0.0215	0	0.0034	0.0873	0.6813	0.7576
NB025	2008-09-09	Cologne, Agilent custom one-color array, 44k	S01_GE1.v5_10_Apr08	BGI	20110830	20110904	Starting material: 500 ng total RNA; polyA selection, non stranded protocol, TruSeq SBS Kit v3; paired end sequencing, with 6 samples multiplexed per lane_RNA	Paired_end	Illumina HiSeq 2000	63788200	68104224	67353920	1.06	6808.73	0.252	0.253	0.245	0.248	0.4939	98.89	6588	100	98.33	0.0023	0.0201	0.9783	0.5019	0.5	3.235	187	31842420	0.946	0.0337	0.0201	5901.32	0.598	4.278	95.125	3.515	0.028	0.532	182.025	262.285	0.0277	0	0.0016	0.0908	0.6926	0.7583
NB026	2008-09-09	Cologne, Agilent custom one-color array, 44k	S01_GE1.v5_10_Apr08	BGI	20110830	20110904	Starting material: 500 ng total RNA; polyA selection, non stranded protocol, TruSeq SBS Kit v3; paired end sequencing, with 6 samples multiplexed per lane_RNA	Paired_end	Illumina HiSeq 2000	63834688	67516496	66465872	1.05	6749.98	0.248	0.249	0.249	0.252	0.502	98.44	6487	100	98.1	0.0033	0.0195	0.9721	0.5079	0.5001	3.179	181	31722060	0.9394	0.0398	0.0206	6153.53	0.647	6.555	92.797	3.603	0.031	0.683	185.662	263.138	0.0311	0	0.0024	0.0352	0.683	0.7708
NB027	2008-09-15	Cologne, Agilent custom one-color array, 44k	S01_GE1.v5_10_Apr08	BGI	20110830	20110904	Starting material: 500 ng total RNA; polyA selection, non stranded protocol, TruSeq SBS Kit v3; paired end sequencing, with 6 samples multiplexed per lane_RNA	Paired_end	Illumina HiSeq 2000	63956232	67509088	66618040	1.05	6749.26	0.252	0.253	0.245	0.247	0.4934	98.68	6500	100	98.08	0.0017	0.0193	0.9727	0.5031	0.5	3.185	193	31889060	0.9333	0.0443	0.0222	5935.2	0.702	6.215	93.084	4.756	0.033	0.765	177.88	254.699	0.0325	0	0.0031	0.0673	0.6481	0.7249
NB028	2008-09-15	Cologne, Agilent custom one-color array, 44k	S01_GE1.v5_10_Apr08	BGI	20110830	20110904	Starting material: 500 ng total RNA; polyA selection, non stranded protocol, TruSeq SBS Kit v3; paired end sequencing, with 6 samples multiplexed per lane_RNA	Paired_end	Illumina HiSeq 2000	66819240	69852576	69114704	1.04	6983.52	0.254	0.255	0.243	0.246	0.4899	98.94	6750	100	98.17	0.0015	0.019	0.9748	0.5067	0.5	3.304	189	33390480	0.9353	0.0437	0.0208	6273.22	0.829	7.382	91.791	5.708	0.041	1.002	183.012	261.818	0.0406	0	0.0029	0.0508	0.6347	0.7094
NB029	2008-09-15	Cologne, Agilent custom one-color array, 44k	S01_GE1.v5_10_Apr08	BGI	20110830	20110904	Starting material: 500 ng total RNA; polyA selection, non stranded protocol, TruSeq SBS Kit v3; paired end sequencing, with 6 samples multiplexed per lane_RNA	Paired_end	Illumina HiSeq 2000	54233140	58721368	58020880	1.08	5870.68	0.252	0.253	0.246	0.248	0.4944	98.8	5665	100	98.14	0.0017	0.02	0.975	0.5066	0.5002	2.776	193	27068810	0.9348	0.0429	0.0222	5026.76	0.825	5.899	93.277	4.501	0.033	0.615	151.598	229.11	0.0324	0	0.0043	0.0933	0.6422	0.7134
NB030	2008-09-15	Cologne, Agilent custom one-color array, 44k	S01_GE1.v5_10_Apr08	BGI	20110830	20110904	Starting material: 500 ng total RNA; polyA selection, non stranded protocol, TruSeq SBS Kit v3; paired end sequencing, with 6 samples multiplexed per lane_RNA	Paired_end	Illumina HiSeq 2000	67683024	71694680	70901376	1.05	7167.71	0.25	0.252	0.247	0.249	0.4969	98.89	6928	100	98.21	0.0014	0.0203	0.9758	0.5019	0.5	3.394	188	33801400	0.9405	0.0383	0.021	6292.13	0.681	5.377	93.943	4.179	0.034	0.688	191.656	275.564	0.033	0	0.0051	0.0717	0.6701	0.7438
NB031	2008-09-15	Cologne, Agilent custom one-color array, 44k	S01_GE1.v5_10_Apr08	BGI	20110830	20110904	Starting material: 500 ng total RNA; polyA selection, non stranded protocol, TruSeq SBS Kit v3; paired end sequencing, with 6 samples multiplexed per lane_RNA	Paired_end	Illumina HiSeq 2000	65064608	68564560	67852392	1.05	6855.42	0.248	0.249	0.249	0.252	0.502	98.96	6637	100	98.33	0.002	0.0189	0.9767	0.5028	0.5	3.254	190	32488340	0.9435	0.0373	0.0191	6029.7	0.686	5.789	93.526	4.527	0.032	0.723	183.042	258.156	0.0323	0	0.0054	0.0715	0.6624	0.7354
NB032	2008-09-15	Cologne, Agilent custom one-color array, 44k	S01_GE1.v5_10_Apr08	BGI	20110830	20110904	Starting material: 500 ng total RNA; polyA selection, non stranded protocol, TruSeq SBS Kit v3; paired end sequencing, with 6 samples multiplexed per lane_RNA	Paired_end	Illumina HiSeq 2000	60583352	64929352	64160280	1.07	6491.95	0.247	0.249	0.25	0.253	0.5035	98.81	6272	100	98.27	0.002	0.0182	0.975	0.5027	0.5	3.075	188	30210400	0.9396	0.0404	0.0199	5482.87	0.586	6.763	92.651	4.265	0.025	0.684	170.246	244.301	0.0252	0	0.0448	0.0661	0.6205	0.6984
NB033	2008-09-16	Cologne, Agilent custom one-color array, 44k	S01_GE1.v5_10_Apr08	BGI	20110830	20110904	Starting material: 500 ng total RNA; polyA selection, non stranded protocol, TruSeq SBS Kit v3; paired end sequencing, with 6 samples multiplexed per lane_RNA	Paired_end	Illumina HiSeq 2000	57973920	61900640	61294208	1.06	6189.14	0.251	0.253	0.245	0.248	0.4944	99.02	6000	100	98.4	0.0014	0.0189	0.9771	0.5049	0.5	2.938	189	28953820	0.9421	0.0392	0.0186	5323.84	0.706	6.11	93.185	4.733	0.03	0.672	160.331	237.891	0.0289	0	0.0026	0.0953	0.637	0.7071
NB034	2008-09-16	Cologne, Agilent custom one-color array, 44k	S01_GE1.v5_10_Apr08	BGI	20110830	20110904	Starting material: 500 ng total RNA; polyA selection, non stranded protocol, TruSeq SBS Kit v3; paired end sequencing, with 6 samples multiplexed per lane_RNA	Paired_end	Illumina HiSeq 2000	70933512	75683776	74973936	1.06	7567.23	0.25	0.251	0.247	0.25	0.4979	99.06	7332	100	98.3	0.0015	0.0196	0.977	0.502	0.5	3.586	189	35449008	0.9414	0.0396	0.0189	6681.54	0.702	5.469	93.831	4.792	0.037	0.788	200.172	284.452	0.0365	0	0.0014	0.0721	0.6614	0.7342
NB035	2008-09-16	Cologne, Agilent custom one-color array, 44k	S01_GE1.v5_10_Apr08	BGI	20110830	20110904	Starting material: 500 ng total RNA; polyA selection, non stranded protocol, TruSeq SBS Kit v3; paired end sequencing, with 6 samples multiplexed per lane_RNA	Paired_end	Illumina HiSeq 2000	64348580	66988328	66363500	1.04	6697.82	0.252	0.253	0.245	0.248	0.4939	99.06	6491	100	98.32	0.0012	0.0199	0.9773	0.5089	0.5	3.175	191	32158010	0.9409	0.0406	0.0183	6200.63	0.575	5.86	93.563	4.313	0.028	0.704	186.488	264.808	0.0279	0	0.0016	0.0287	0.6916	0.77
NB036	2008-09-10	Cologne, Agilent custom one-color array, 44k	S01_GE1.v5_10_Apr08	BGI	20110830	20110904	Starting material: 500 ng total RNA; polyA selection, non stranded protocol, TruSeq SBS Kit v3; paired end sequencing, with 6 samples multiplexed per lane_RNA	Paired_end	Illumina HiSeq 2000	59782992	62371140	61760088	1.04	6236.16	0.246	0.248	0.25	0.253	0.5045	99.02	6047	100	98.43	0.0012	0.0206	0.9782	0.504	0.5	2.963	192	29868650	0.9465	0.0345	0.0188	5727.27	0.528	4.661	94.81	3.467	0.024	0.515	175.994	253.051	0.0236	0	0.002	0.0386	0.72	0.7964
NB037	2008-09-16	Cologne, Agilent custom one-color array, 44k	S01_GE1.v5_10_Apr08	BGI	20110830	20110904	Starting material: 500 ng total RNA; polyA selection, non stranded protocol, TruSeq SBS Kit v3; paired end sequencing, with 6 samples multiplexed per lane_RNA	Paired_end	Illumina HiSeq 2000	61195312	63583872	62996712	1.03	6357.63	0.251	0.252	0.246	0.249	0.4959	99.07	6167	100	98.4	0.0016	0.0203	0.9765	0.5023	0.5	3.007	184	30574530	0.9438	0.0384	0.0176	5836.4	0.542	6.379	93.079	4.746	0.025	0.72	174.792	254.64	0.0247	0	0.0014	0.0365	0.6736	0.7527
NB038	2008-09-16	Cologne, Agilent custom one-color array, 44k	S01_GE1.v5_10_Apr08	BGI	20110830	20110904	Starting material: 500 ng total RNA; polyA selection, non stranded protocol, TruSeq SBS Kit v3; paired end sequencing, with 6 samples multiplexed per lane_RNA	Paired_end	Illumina HiSeq 2000	57420960	60646920	59941760	1.05	6063.98	0.25	0.251	0.247	0.249	0.4974	98.83	5873	100	98.48	0.0025	0.0203	0.9736	0.5059	0.5001	2.861	182	28600420	0.9456	0.0375	0.0168	5450.58	0.658	5.385	93.958	4.672	0.028	0.649	166.888	245.662	0.0281	0	0.0013	0.0544	0.6745	0.7533
NB039	2008-09-17	Cologne, Agilent custom one-color array, 44k	S01_GE1.v5_10_Apr08	BGI	20110830	20110904	Starting material: 500 ng total RNA; polyA selection, non stranded protocol, TruSeq SBS Kit v3; paired end sequencing, with 6 samples multiplexed per lane_RNA	Paired_end	Illumina HiSeq 2000	59165320	62387152	61791460	1.05	6237.97	0.253	0.254	0.244	0.247	0.4919	99.04	6052	100	98.44	0.0018	0.0197	0.9755	0.5057	0.5	2.95	189	29549050	0.9401	0.042	0.0177	5575.78	0.753	6.864	92.384	5.047	0.033	0.799	167.757	248.562	0.0327	0	0.0022	0.0597	0.6414	0.7182
NB040	2008-09-15	Cologne, Agilent custom one-color array, 44k	S01_GE1.v5_10_Apr08	BGI	20110830	20110904	Starting material: 500 ng total RNA; polyA selection, non stranded protocol, TruSeq SBS Kit v3; paired end sequencing, with 6 samples multiplexed per lane_RNA	Paired_end	Illumina HiSeq 2000	56431792	59814080	59233980	1.05	5980.71	0.246	0.248	0.251	0.253	0.505	99.03	5806	100	98.53	0.0013	0.0212	0.9774	0.5019	0.5	2.835	190	28183190	0.9465	0.0352	0.0181	5387.8	0.575	4.908	94.516	3.779	0.024	0.527	166.431	240.162	0.0242	0	0.0015	0.057	0.6922	0.7704
NB041	2008-09-09	Cologne, Agilent custom one-color array, 44k	S01_GE1.v5_10_Apr08	BGI	20110830	20110904	Starting material: 500 ng total RNA; polyA selection, non stranded protocol, TruSeq SBS Kit v3; paired end sequencing, with 6 samples multiplexed per lane_RNA	Paired_end	Illumina HiSeq 2000	64798312	67279040	66595168	1.03	6727.1	0.253	0.255	0.244	0.246	0.4909	98.98	6517	100	98.36	0.0018	0.0195	0.9755	0.5063	0.5003	3.185	198	32372670	0.9377	0.0427	0.0194	6214.68	0.766	6.639	92.597	5.089	0.037	0.834	181.994	264.059	0.0335	0	0.0019	0.0286	0.6651	0.7447
NB042	2008-09-15	Cologne, Agilent custom one-color array, 44k	S01_GE1.v5_10_Apr08	BGI	20110830	20110904	Starting material: 500 ng total RNA; polyA selection, non stranded protocol, TruSeq SBS Kit v3; paired end sequencing, with 6 samples multiplexed per lane_RNA	Paired_end	Illumina HiSeq 2000	59016800	65026380	64373848	1.1	6501.88	0.253	0.254	0.245	0.246	0.4919	98.99	6310	100	98.53	0.0014	0.0182	0.9803	0.5039	0.5004	3.106	203	29481160	0.9444	0.0353	0.0202	5305.01	0.533	4.377	95.091	3.176	0.022	0.447	164.836	241.364	0.0218	0	0.003	0.1454	0.6527	0.7153
NB043	2008-09-15	Cologne, Agilent custom one-color array, 44k	S01_GE1.v5_10_Apr08	BGI	20110830	20110904	Starting material: 500 ng total RNA; polyA selection, non stranded protocol, TruSeq SBS Kit v3; paired end sequencing, with 6 samples multiplexed per lane_RNA	Paired_end	Illumina HiSeq 2000	63332512	65970008	65346380	1.04	6596.35	0.253	0.254	0.244	0.247	0.4919	99.05	6394	100	98.35	0.0015	0.0192	0.9772	0.5021	0.5003	3.129	193	31646200	0.9399	0.0416	0.0183	5973.69	0.727	7.227	92.047	5.278	0.034	0.858	175.764	253.351	0.0338	0	0.0023	0.0485	0.6438	0.7212
NB044	2008-09-16	Cologne, Agilent custom one-color array, 44k	S01_GE1.v5_10_Apr08	BGI	20110830	20110904	Starting material: 500 ng total RNA; polyA selection, non stranded protocol, TruSeq SBS Kit v3; paired end sequencing, with 6 samples multiplexed per lane_RNA	Paired_end	Illumina HiSeq 2000	58227712	60445488	59738192	1.03	6043.95	0.25	0.252	0.247	0.249	0.4969	98.82	5841	100	98.29	0.0022	0.0187	0.9746	0.5046	0.5001	2.861	196	29048420	0.9369	0.0432	0.0197	5472.92	0.633	6.624	92.746	5.144	0.027	0.734	162.772	241.047	0.027	0	0.0019	0.0456	0.6574	0.7352
NB045	2008-09-16	Cologne, Agilent custom one-color array, 44k	S01_GE1.v5_10_Apr08	BGI	20110830	20110904	Starting material: 500 ng total RNA; polyA selection, non stranded protocol, TruSeq SBS Kit v3; paired end sequencing, with 6 samples multiplexed per lane_RNA	Paired_end	Illumina HiSeq 2000	59579660	62379320	61788680	1.04	6237.32	0.254	0.256	0.242	0.245	0.4884	99.05	6044	100	98.33	0.0015	0.0187	0.9741	0.5005	0.5	2.946	186	29755520	0.9387	0.0437	0.0174	5593.38	0.819	8.042	91.14	5.833	0.036	0.953	161.415	236.191	0.0357	0	0.0017	0.0537	0.6193	0.6969
NB046	2008-09-16	Cologne, Agilent custom one-color array, 44k	S01_GE1.v5_10_Apr08	BGI	20110830	20110904	Starting material: 500 ng total RNA; polyA selection, non stranded protocol, TruSeq SBS Kit v3; paired end sequencing, with 6 samples multiplexed per lane_RNA	Paired_end	Illumina HiSeq 2000	59576500	62476392	61953860	1.04	6247.02	0.255	0.256	0.242	0.245	0.4879	99.16	6065	100	98.41	0.0014	0.0196	0.9774	0.5038	0.5	2.959	181	29774760	0.9447	0.0386	0.0165	5633.88	0.73	6.864	92.406	4.936	0.032	0.781	168.265	244.366	0.0322	0	0.0021	0.0529	0.643	0.7245
NB047	2008-09-16	Cologne, Agilent custom one-color array, 44k	S01_GE1.v5_10_Apr08	BGI	20110830	20110904	Starting material: 500 ng total RNA; polyA selection, non stranded protocol, TruSeq SBS Kit v3; paired end sequencing, with 6 samples multiplexed per lane_RNA	Paired_end	Illumina HiSeq 2000	60887260	64554672	63915528	1.06	6454.81	0.248	0.249	0.249	0.251	0.5015	99	6253	100	98.34	0.0017	0.0208	0.9752	0.5069	0.5005	3.052	194	30413850	0.9407	0.0402	0.0189	5611.06	0.755	5.729	93.516	5.211	0.033	0.727	169.437	251.313	0.0329	0	0.0025	0.0836	0.6417	0.7149
NB048	2008-09-10	Cologne, Agilent custom one-color array, 44k	S01_GE1.v5_10_Apr08	BGI	20110830	20110904	Starting material: 500 ng total RNA; polyA selection, non stranded protocol, TruSeq SBS Kit v3; paired end sequencing, with 6 samples multiplexed per lane_RNA	Paired_end	Illumina HiSeq 2000	65603792	70632088	69985720	1.07	7062.5	0.251	0.252	0.246	0.249	0.4959	99.08	6861	100	98.54	0.0015	0.0216	0.9797	0.5042	0.5	3.353	180	32754310	0.9544	0.0288	0.0167	6305.64	0.474	4.017	95.508	2.872	0.023	0.49	197.759	292.538	0.0235	0	0.0022	0.0672	0.7251	0.7944
NB049	2008-09-17	Cologne, Agilent custom one-color array, 44k	S01_GE1.v5_10_Apr08	BGI	20110830	20110904	Starting material: 500 ng total RNA; polyA selection, non stranded protocol, TruSeq SBS Kit v3; paired end sequencing, with 6 samples multiplexed per lane_RNA	Paired_end	Illumina HiSeq 2000	59222112	65110688	64441008	1.09	6510.86	0.249	0.25	0.248	0.25	0.4994	98.97	6307	100	98.37	0.0018	0.0188	0.9776	0.5035	0.5002	3.091	179	29559510	0.9477	0.0332	0.019	5358.48	0.607	5.132	94.261	4.005	0.026	0.557	167.052	244.726	0.0255	0	0.0028	0.1335	0.6279	0.7015
NB050	2008-09-09	Cologne, Agilent custom one-color array, 44k	S01_GE1.v5_10_Apr08	BGI	20110830	20110904	Starting material: 500 ng total RNA; polyA selection, non stranded protocol, TruSeq SBS Kit v3; paired end sequencing, with 6 samples multiplexed per lane_RNA	Paired_end	Illumina HiSeq 2000	59505860	62929100	62175400	1.05	6292.71	0.248	0.25	0.248	0.251	0.5005	98.8	6074	100	98.19	0.0019	0.0191	0.9746	0.503	0.5	2.977	193	29688440	0.9377	0.0412	0.0209	5626.47	0.608	5.712	93.68	4.268	0.027	0.642	170.291	239.376	0.0268	0	0.0045	0.0539	0.6733	0.7524
NB051	2008-10-21	Cologne, Agilent custom one-color array, 44k	S01_GE1.v5_10_Apr08	BGI	20110830	20110904	Starting material: 500 ng total RNA; polyA selection, non stranded protocol, TruSeq SBS Kit v3; paired end sequencing, with 6 samples multiplexed per lane_RNA	Paired_end	Illumina HiSeq 2000	61247352	63796968	63153752	1.04	6379.49	0.25	0.252	0.247	0.25	0.4974	98.99	6172	100	98.23	0.0014	0.0198	0.9759	0.5055	0.5	3.017	185	30606350	0.941	0.0391	0.0198	5868.35	0.624	5.882	93.494	4.816	0.029	0.705	176.065	265.829	0.0285	0	0.0014	0.0323	0.6748	0.7536
NB052	2008-09-18	Cologne, Agilent custom one-color array, 44k	S01_GE1.v5_10_Apr08	BGI	20110830	20110904	Starting material: 500 ng total RNA; polyA selection, non stranded protocol, TruSeq SBS Kit v3; paired end sequencing, with 6 samples multiplexed per lane_RNA	Paired_end	Illumina HiSeq 2000	60216540	64365752	63660140	1.06	6436.38	0.252	0.254	0.245	0.247	0.4929	98.9	6224	100	98.28	0.0017	0.0213	0.9759	0.51	0.5002	3.038	179	30044270	0.9443	0.0365	0.0191	5608.22	0.704	5.702	93.594	4.624	0.031	0.667	168.831	250.998	0.0298	0	0.0023	0.0819	0.6484	0.7229
NB053	2008-10-22	Cologne, Agilent custom one-color array, 44k	S01_GE1.v5_10_Apr08	BGI	20110901	20110904	Starting material: 500 ng total RNA; polyA selection, non stranded protocol, TruSeq SBS Kit v3; paired end sequencing, with 6 samples multiplexed per lane_RNA	Paired_end	Illumina HiSeq 2000	81586928	85650152	84723088	1.04	8564.75	0.251	0.252	0.246	0.249	0.4959	98.91	8264	100	98.04	0.0014	0.0207	0.9737	0.5048	0.5	4.03	178	40748580	0.9384	0.041	0.0204	7987.69	0.722	8.179	91.097	4.768	0.045	1.191	234.513	340.991	0.0438	0.001	0.0048	0.0112	0.6649	0.744
NB054	2008-09-17	Cologne, Agilent custom one-color array, 44k	S01_GE1.v5_10_Apr08	BGI	20110830	20110904	Starting material: 500 ng total RNA; polyA selection, non stranded protocol, TruSeq SBS Kit v3; paired end sequencing, with 6 samples multiplexed per lane_RNA	Paired_end	Illumina HiSeq 2000	59569688	63344260	62620088	1.06	6334.22	0.251	0.253	0.246	0.248	0.4949	98.85	6119	100	98.22	0.002	0.0199	0.9742	0.5037	0.5	2.989	183	29721100	0.9416	0.0383	0.0199	5461.68	0.704	5.408	93.888	4.39	0.03	0.623	167.136	246.844	0.0298	0	0.0026	0.0883	0.6489	0.7253
NB055	2008-09-10	Cologne, Agilent custom one-color array, 44k	S01_GE1.v5_10_Apr08	BGI	20110830	20110904	Starting material: 500 ng total RNA; polyA selection, non stranded protocol, TruSeq SBS Kit v3; paired end sequencing, with 6 samples multiplexed per lane_RNA	Paired_end	Illumina HiSeq 2000	59767048	63100352	62279432	1.05	6309.8	0.249	0.25	0.248	0.251	0.5	98.69	6080	100	98.14	0.0018	0.0208	0.9722	0.5052	0.5003	2.971	191	29795010	0.9362	0.0422	0.0215	5786.29	0.69	6.674	92.635	4.808	0.031	0.783	172.355	254.567	0.0311	0	0.0021	0.0301	0.6682	0.7483
NB056	2008-09-10	Cologne, Agilent custom one-color array, 44k	S01_GE1.v5_10_Apr08	BGI	20110830	20110904	Starting material: 500 ng total RNA; polyA selection, non stranded protocol, TruSeq SBS Kit v3; paired end sequencing, with 6 samples multiplexed per lane_RNA	Paired_end	Illumina HiSeq 2000	62723860	65347560	64654540	1.04	6534.51	0.253	0.255	0.243	0.246	0.4904	98.93	6314	100	98.16	0.0015	0.0193	0.9743	0.5067	0.5	3.085	184	31327330	0.9377	0.0424	0.0198	5903.13	0.776	7.309	91.917	5.413	0.036	0.885	171.164	250.417	0.0356	0	0.0016	0.046	0.6412	0.7176
NB057	2008-09-18	Cologne, Agilent custom one-color array, 44k	S01_GE1.v5_10_Apr08	BGI	20110830	20110904	Starting material: 500 ng total RNA; polyA selection, non stranded protocol, TruSeq SBS Kit v3; paired end sequencing, with 6 samples multiplexed per lane_RNA	Paired_end	Illumina HiSeq 2000	62959240	65612460	64960552	1.04	6561	0.251	0.253	0.245	0.249	0.4949	99	6345	100	98.18	0.0018	0.021	0.9745	0.5038	0.5	3.092	179	31453730	0.9403	0.0406	0.019	6111.66	0.639	6.939	92.424	5.062	0.031	0.839	179.815	260.686	0.0304	0	0.0025	0.0176	0.6703	0.7505
NB058	2008-09-16	Cologne, Agilent custom one-color array, 44k	S01_GE1.v5_10_Apr08	BGI	20110830	20110904	Starting material: 500 ng total RNA; polyA selection, non stranded protocol, TruSeq SBS Kit v3; paired end sequencing, with 6 samples multiplexed per lane_RNA	Paired_end	Illumina HiSeq 2000	60320180	64270620	63614280	1.06	6426.81	0.249	0.25	0.249	0.251	0.5005	98.97	6214	100	98.19	0.0012	0.0185	0.9765	0.5056	0.5	3.051	190	30156960	0.9396	0.0388	0.0215	5534.77	0.601	5.73	93.669	4.368	0.026	0.629	168.765	248.035	0.0259	0	0.0015	0.0932	0.6507	0.723
NB059	2008-10-22	Cologne, Agilent custom one-color array, 44k	S01_GE1.v5_10_Apr08	BGI	20110901	20110904	Starting material: 500 ng total RNA; polyA selection, non stranded protocol, TruSeq SBS Kit v3; paired end sequencing, with 6 samples multiplexed per lane_RNA	Paired_end	Illumina HiSeq 2000	61953340	64562440	63981280	1.04	6456.02	0.254	0.256	0.243	0.246	0.4894	99.09	6250	100	98.2	0.0015	0.0202	0.9764	0.5033	0.5	3.051	176	30965180	0.9452	0.0367	0.0179	5961.54	0.663	6.803	92.533	5.004	0.031	0.819	174.907	253.282	0.0308	0.0007	0.0018	0.0278	0.6677	0.7462
NB060	2008-09-16	Cologne, Agilent custom one-color array, 44k	S01_GE1.v5_10_Apr08	BGI	20110830	20110904	Starting material: 500 ng total RNA; polyA selection, non stranded protocol, TruSeq SBS Kit v3; paired end sequencing, with 6 samples multiplexed per lane_RNA	Paired_end	Illumina HiSeq 2000	60797792	62868940	62181232	1.03	6286.66	0.251	0.252	0.246	0.249	0.4959	98.9	6078	100	98.25	0.0021	0.0204	0.9738	0.5028	0.5	2.964	180	30333150	0.9441	0.0375	0.0182	5771.34	0.639	6.358	93.003	4.915	0.029	0.732	169.991	247.212	0.0286	0	0.0018	0.0323	0.6718	0.7506
NB061	2008-09-10	Cologne, Agilent custom one-color array, 44k	S01_GE1.v5_10_Apr08	BGI	20110901	20110908	Starting material: 500 ng total RNA; polyA selection, non stranded protocol, TruSeq SBS Kit v3; paired end sequencing, with 6 samples multiplexed per lane_RNA	Paired_end	Illumina HiSeq 2000	65982300	69876840	69424384	1.05	6987.57	0.253	0.255	0.244	0.247	0.4914	99.35	6826	100	98.83	0.0017	0.0215	0.979	0.5065	0.5	3.299	180	32893670	0.958	0.0342	0.0077	6335.71	0.635	5.963	93.402	4.765	0.032	0.789	191.656	278.69	0.0307	0.0003	0.0028	0.0529	0.6676	0.7442
NB062	2008-11-13	Cologne, Agilent custom one-color array, 44k	S01_GE1.v5_10_Apr08	BGI	20110901	20110908	Starting material: 500 ng total RNA; polyA selection, non stranded protocol, TruSeq SBS Kit v3; paired end sequencing, with 6 samples multiplexed per lane_RNA	Paired_end	Illumina HiSeq 2000	58708752	63622872	62447520	1.08	6362.19	0.252	0.252	0.246	0.248	0.4949	98.15	6138	100	98.79	0.0044	0.0188	0.9682	0.505	0.5	2.979	177	28902670	0.9554	0.0353	0.0091	5533.85	0.59	6.646	92.765	4.369	0.026	0.683	166.015	242.497	0.0256	0.0006	0.0021	0.0809	0.6425	0.7186
NB063	2008-09-15	Cologne, Agilent custom one-color array, 44k	S01_GE1.v5_10_Apr08	BGI	20110901	20110908	Starting material: 500 ng total RNA; polyA selection, non stranded protocol, TruSeq SBS Kit v3; paired end sequencing, with 6 samples multiplexed per lane_RNA	Paired_end	Illumina HiSeq 2000	56279448	59555300	58775768	1.05	5955.43	0.254	0.255	0.243	0.245	0.4894	98.69	5772	100	98.7	0.0024	0.0209	0.9711	0.5052	0.5	2.787	174	27873700	0.9572	0.0339	0.0087	5444.01	0.685	6.13	93.185	4.888	0.029	0.711	161.572	239.903	0.029	0.0004	0.0013	0.0379	0.6739	0.7505
NB064	2008-09-16	Cologne, Agilent custom one-color array, 44k	S01_GE1.v5_10_Apr08	BGI	20110901	20110908	Starting material: 500 ng total RNA; polyA selection, non stranded protocol, TruSeq SBS Kit v3; paired end sequencing, with 6 samples multiplexed per lane_RNA	Paired_end	Illumina HiSeq 2000	67567608	70947960	70419128	1.05	7094.69	0.252	0.254	0.245	0.248	0.4934	99.25	6922	100	98.81	0.0019	0.0204	0.9774	0.5	0.4988	3.347	175	33656380	0.9561	0.0358	0.008	6527.83	0.561	7.124	92.315	5.295	0.029	0.912	193.695	285.266	0.0283	0.0006	0.0015	0.0381	0.6528	0.7337
NB065	2008-09-16	Cologne, Agilent custom one-color array, 44k	S01_GE1.v5_10_Apr08	BGI	20110901	20110908	Starting material: 500 ng total RNA; polyA selection, non stranded protocol, TruSeq SBS Kit v3; paired end sequencing, with 6 samples multiplexed per lane_RNA	Paired_end	Illumina HiSeq 2000	56597840	60318460	59651580	1.06	6031.75	0.252	0.252	0.246	0.248	0.4949	98.89	5863	100	98.79	0.0019	0.0199	0.9753	0.504	0.5	2.841	176	28082060	0.9598	0.0319	0.0081	5373.71	0.6	5.494	93.906	4.185	0.025	0.59	170.74	253.389	0.0252	0.0007	0.0067	0.0616	0.6701	0.7481
NB066	2008-09-16	Cologne, Agilent custom one-color array, 44k	S01_GE1.v5_10_Apr08	BGI	20110901	20110908	Starting material: 500 ng total RNA; polyA selection, non stranded protocol, TruSeq SBS Kit v3; paired end sequencing, with 6 samples multiplexed per lane_RNA	Paired_end	Illumina HiSeq 2000	61163880	64202712	63675060	1.04	6420.17	0.254	0.255	0.243	0.246	0.4899	99.17	6261	100	98.83	0.0017	0.0201	0.9767	0.5017	0.499	3.028	173	30445870	0.9567	0.0349	0.0083	5897.88	0.665	6.489	92.846	4.937	0.031	0.776	174.456	261.798	0.0305	0.0006	0.0014	0.0398	0.6658	0.742
NB067	2008-09-16	Cologne, Agilent custom one-color array, 44k	S01_GE1.v5_10_Apr08	BGI	20110901	20110908	Starting material: 500 ng total RNA; polyA selection, non stranded protocol, TruSeq SBS Kit v3; paired end sequencing, with 6 samples multiplexed per lane_RNA	Paired_end	Illumina HiSeq 2000	54802168	59094832	58572912	1.07	5909.42	0.255	0.256	0.243	0.244	0.4879	99.11	5752	100	98.72	0.0017	0.0205	0.9773	0.503	0.5	2.786	175	27263450	0.9582	0.0327	0.0089	5219.91	0.62	5.684	93.695	4.446	0.025	0.601	156.587	240.383	0.0253	0.0007	0.0022	0.0747	0.665	0.7345
NB068	2008-10-28	Cologne, Agilent custom one-color array, 44k	S01_GE1.v5_10_Apr08	BGI	20110901	20110908	Starting material: 500 ng total RNA; polyA selection, non stranded protocol, TruSeq SBS Kit v3; paired end sequencing, with 6 samples multiplexed per lane_RNA	Paired_end	Illumina HiSeq 2000	59023552	63581400	62489880	1.07	6358.07	0.251	0.251	0.247	0.249	0.4969	98.28	6153	100	99	0.0019	0.0216	0.9711	0.5041	0.5	2.982	176	29085020	0.9635	0.0283	0.0081	5532.65	0.507	4.186	95.306	3.388	0.022	0.465	171.692	254.296	0.0218	0.0009	0.0077	0.0797	0.6982	0.7673
NB069	2008-09-16	Cologne, Agilent custom one-color array, 44k	S01_GE1.v5_10_Apr08	BGI	20110901	20110908	Starting material: 500 ng total RNA; polyA selection, non stranded protocol, TruSeq SBS Kit v3; paired end sequencing, with 6 samples multiplexed per lane_RNA	Paired_end	Illumina HiSeq 2000	65619552	71304416	70698912	1.08	7130.36	0.251	0.253	0.246	0.248	0.4949	99.15	6954	100	98.87	0.0021	0.0185	0.979	0.5024	0.5	3.38	174	32650790	0.959	0.0323	0.0086	6257	0.544	4.91	94.546	4.315	0.027	0.631	196.89	296.269	0.0258	0.0005	0.0027	0.0838	0.6708	0.7404
NB070	2008-09-17	Cologne, Agilent custom one-color array, 44k	S01_GE1.v5_10_Apr08	BGI	20110901	20110908	Starting material: 500 ng total RNA; polyA selection, non stranded protocol, TruSeq SBS Kit v3; paired end sequencing, with 6 samples multiplexed per lane_RNA	Paired_end	Illumina HiSeq 2000	47972512	52271020	50705000	1.08	5227.04	0.255	0.253	0.245	0.245	0.4909	97	4979	100	98.7	0.0077	0.0211	0.9572	0.5041	0.5011	2.412	186	23335530	0.9518	0.0374	0.0107	4390.51	0.719	5.809	93.471	4.134	0.025	0.527	134.381	202.015	0.0247	0.0024	0.0058	0.0955	0.6398	0.7141
NB071	2008-09-17	Cologne, Agilent custom one-color array, 44k	S01_GE1.v5_10_Apr08	BGI	20110901	20110908	Starting material: 500 ng total RNA; polyA selection, non stranded protocol, TruSeq SBS Kit v3; paired end sequencing, with 6 samples multiplexed per lane_RNA	Paired_end	Illumina HiSeq 2000	59909968	62595992	61780560	1.04	6259.53	0.252	0.253	0.245	0.247	0.4934	98.69	6072	100	98.78	0.0022	0.0199	0.9733	0.5049	0.5005	2.943	192	29686440	0.9516	0.0391	0.0092	5752.57	0.573	6.825	92.602	4.503	0.026	0.721	170.71	250.963	0.0255	0.001	0.004	0.0323	0.6703	0.7517
NB072	2008-09-17	Cologne, Agilent custom one-color array, 44k	S01_GE1.v5_10_Apr08	BGI	20110901	20110908	Starting material: 500 ng total RNA; polyA selection, non stranded protocol, TruSeq SBS Kit v3; paired end sequencing, with 6 samples multiplexed per lane_RNA	Paired_end	Illumina HiSeq 2000	62778100	67040112	66338720	1.06	6703.94	0.252	0.253	0.246	0.248	0.4944	98.95	6510	100	98.63	0.0023	0.0207	0.9748	0.5053	0.5005	3.149	175	31189430	0.9525	0.0378	0.0095	6205.11	0.585	7.991	91.423	4.841	0.029	0.877	181.244	271.218	0.0282	0.0011	0.0027	0.0265	0.6529	0.7372
NB073	2008-09-09	Cologne, Agilent custom one-color array, 44k	S01_GE1.v5_10_Apr08	BGI	20110901	20110908	Starting material: 500 ng total RNA; polyA selection, non stranded protocol, TruSeq SBS Kit v3; paired end sequencing, with 6 samples multiplexed per lane_RNA	Paired_end	Illumina HiSeq 2000	63869688	67515248	66745660	1.05	6751.35	0.253	0.253	0.245	0.247	0.4929	98.86	6555	100	98.71	0.0032	0.0193	0.9739	0.5079	0.5	3.174	174	31689820	0.9559	0.0353	0.0087	5999.56	0.658	6.3	93.043	5.204	0.031	0.79	181.637	271.751	0.0308	0.0006	0.0023	0.0653	0.6453	0.72
NB074	2008-09-15	Cologne, Agilent custom one-color array, 44k	S01_GE1.v5_10_Apr08	BGI	20110901	20110908	Starting material: 500 ng total RNA; polyA selection, non stranded protocol, TruSeq SBS Kit v3; paired end sequencing, with 6 samples multiplexed per lane_RNA	Paired_end	Illumina HiSeq 2000	64841360	67787880	65297360	1.04	6778.61	0.255	0.252	0.245	0.246	0.4919	96.32	6409	100	98.66	0.0039	0.0207	0.9511	0.5055	0.5	3.105	180	31326220	0.9534	0.0371	0.0093	6104.18	0.743	7.725	91.532	5.053	0.036	0.921	179.061	266.061	0.0351	0.0007	0.0024	0.0304	0.6574	0.7347
NB075	2008-09-15	Cologne, Agilent custom one-color array, 44k	S01_GE1.v5_10_Apr08	BGI	20110901	20110908	Starting material: 500 ng total RNA; polyA selection, non stranded protocol, TruSeq SBS Kit v3; paired end sequencing, with 6 samples multiplexed per lane_RNA	Paired_end	Illumina HiSeq 2000	73102832	77246928	76647808	1.05	7724.5	0.255	0.256	0.242	0.245	0.4879	99.22	7533	100	98.79	0.0015	0.0207	0.9781	0.508	0.5	3.645	174	36415488	0.958	0.033	0.0089	7069.04	0.467	5.463	94.068	4.238	0.026	0.748	214.887	319.224	0.0257	0.0008	0.002	0.044	0.6905	0.7629
NB076	2008-09-09	Cologne, Agilent custom one-color array, 44k	S01_GE1.v5_10_Apr08	BGI	20110901	20110908	Starting material: 500 ng total RNA; polyA selection, non stranded protocol, TruSeq SBS Kit v3; paired end sequencing, with 6 samples multiplexed per lane_RNA	Paired_end	Illumina HiSeq 2000	62648120	66738688	66231100	1.06	6673.69	0.254	0.256	0.243	0.245	0.4889	99.23	6509	100	98.78	0.0021	0.0192	0.9783	0.507	0.5	3.154	182	31209430	0.954	0.0371	0.0088	5792.01	0.607	6.073	93.32	4.794	0.028	0.716	173.834	261.253	0.0273	0.0008	0.0023	0.0912	0.6332	0.7087
NB077	2008-09-17	Cologne, Agilent custom one-color array, 44k	S01_GE1.v5_10_Apr08	BGI	20110903	20110908	Starting material: 500 ng total RNA; polyA selection, non stranded protocol, TruSeq SBS Kit v3; paired end sequencing, with 6 samples multiplexed per lane_RNA	Paired_end	Illumina HiSeq 2000	63721112	67592512	67221776	1.06	6759.08	0.258	0.258	0.24	0.242	0.4829	99.45	6612	100	98.86	0.0012	0.0211	0.9816	0.5039	0.5012	3.202	189	31809830	0.9577	0.0338	0.0083	6170.49	0.593	5.236	94.172	4.227	0.029	0.692	184.386	272.47	0.0286	0.0006	0.002	0.0504	0.6901	0.7622
NB078	2008-09-10	Cologne, Agilent custom one-color array, 44k	S01_GE1.v5_10_Apr08	BGI	20110901	20110908	Starting material: 500 ng total RNA; polyA selection, non stranded protocol, TruSeq SBS Kit v3; paired end sequencing, with 6 samples multiplexed per lane_RNA	Paired_end	Illumina HiSeq 2000	66238728	69946864	69340848	1.05	6994.49	0.256	0.258	0.241	0.243	0.4849	99.13	6814	100	98.77	0.0019	0.02	0.9768	0.503	0.5	3.297	183	32965080	0.9525	0.0384	0.0089	6223.02	0.735	6.295	92.971	5.158	0.036	0.857	183.691	267.986	0.0355	0.0008	0.0059	0.064	0.6468	0.7188
NB079	2008-09-15	Cologne, Agilent custom one-color array, 44k	S01_GE1.v5_10_Apr08	BGI	20110901	20110908	Starting material: 500 ng total RNA; polyA selection, non stranded protocol, TruSeq SBS Kit v3; paired end sequencing, with 6 samples multiplexed per lane_RNA	Paired_end	Illumina HiSeq 2000	52291928	55237272	54830540	1.05	5523.61	0.251	0.252	0.246	0.249	0.4959	99.26	5394	100	98.88	0.0022	0.0203	0.9788	0.5044	0.5	2.612	179	26052620	0.9577	0.0338	0.0083	4938.68	0.591	5.476	93.933	4.404	0.023	0.54	149.863	228.757	0.0228	0.0007	0.0036	0.0653	0.6716	0.744
NB080	2008-09-09	Cologne, Agilent custom one-color array, 44k	S01_GE1.v5_10_Apr08	BGI	20110901	20110908	Starting material: 500 ng total RNA; polyA selection, non stranded protocol, TruSeq SBS Kit v3; paired end sequencing, with 6 samples multiplexed per lane_RNA	Paired_end	Illumina HiSeq 2000	59963672	64762208	63635768	1.08	6476.08	0.255	0.255	0.243	0.245	0.4889	98.26	6247	100	98.68	0.0036	0.018	0.9673	0.5031	0.5002	3.028	171	29569060	0.9521	0.0382	0.0096	5706	0.729	7.635	91.635	5.296	0.033	0.871	167.37	252.08	0.0325	0.0008	0.0038	0.0644	0.6316	0.7018
NB081	2008-09-16	Cologne, Agilent custom one-color array, 44k	S01_GE1.v5_10_Apr08	BGI	20110901	20110908	Starting material: 500 ng total RNA; polyA selection, non stranded protocol, TruSeq SBS Kit v3; paired end sequencing, with 6 samples multiplexed per lane_RNA	Paired_end	Illumina HiSeq 2000	71842176	76801088	76126320	1.06	7679.94	0.25	0.251	0.247	0.25	0.4979	99.12	7481	100	98.78	0.0018	0.0178	0.9762	0.504	0.5	3.629	181	35744768	0.9524	0.0386	0.0089	7060.67	0.542	7.111	92.345	4.204	0.03	0.905	212.863	307.447	0.0299	0.0006	0.0031	0.0374	0.6794	0.7537
NB082	2008-09-16	Cologne, Agilent custom one-color array, 44k	S01_GE1.v5_10_Apr08	BGI	20110901	20110908	Starting material: 500 ng total RNA; polyA selection, non stranded protocol, TruSeq SBS Kit v3; paired end sequencing, with 6 samples multiplexed per lane_RNA	Paired_end	Illumina HiSeq 2000	58071632	60585700	59573928	1.04	6058.44	0.253	0.253	0.245	0.247	0.4929	98.33	5841	100	98.56	0.0058	0.0202	0.9656	0.5029	0.5	2.816	174	28680010	0.9459	0.0438	0.0101	5495.76	1.046	8.365	90.59	6.049	0.045	1.032	159.232	239.6	0.0432	0.0009	0.0025	0.0346	0.6191	0.6977
NB083	2008-09-16	Cologne, Agilent custom one-color array, 44k	S01_GE1.v5_10_Apr08	BGI	20110901	20110908	Starting material: 500 ng total RNA; polyA selection, non stranded protocol, TruSeq SBS Kit v3; paired end sequencing, with 6 samples multiplexed per lane_RNA	Paired_end	Illumina HiSeq 2000	60244152	64819520	64160192	1.07	6481.81	0.256	0.257	0.241	0.244	0.4859	98.98	6292	100	98.57	0.0029	0.0196	0.9742	0.5047	0.5	3.043	191	29963070	0.9407	0.0479	0.0112	5478.53	1.037	7.859	91.103	5.631	0.045	0.955	161.69	244.82	0.0427	0.0011	0.0029	0.1062	0.5846	0.6567
NB084	2008-09-17	Cologne, Agilent custom one-color array, 44k	S01_GE1.v5_10_Apr08	BGI	20110901	20110908	Starting material: 500 ng total RNA; polyA selection, non stranded protocol, TruSeq SBS Kit v3; paired end sequencing, with 6 samples multiplexed per lane_RNA	Paired_end	Illumina HiSeq 2000	82467760	87917432	87384160	1.06	8791.55	0.253	0.255	0.243	0.247	0.4909	99.39	8590	100	98.8	0.0018	0.0206	0.98	0.5078	0.5	4.157	178	41141768	0.9548	0.0367	0.0083	8050.75	0.662	6.661	92.677	4.819	0.042	1.054	237.455	334.738	0.0406	0.0007	0.0023	0.045	0.667	0.7423
NB085	2008-09-17	Cologne, Agilent custom one-color array, 44k	S01_GE1.v5_10_Apr08	BGI	20110901	20110908	Starting material: 500 ng total RNA; polyA selection, non stranded protocol, TruSeq SBS Kit v3; paired end sequencing, with 6 samples multiplexed per lane_RNA	Paired_end	Illumina HiSeq 2000	57115940	63011620	62363448	1.1	6301.07	0.253	0.256	0.242	0.247	0.4899	98.97	6131	100	98.82	0.002	0.0186	0.9763	0.5017	0.5	2.974	181	28357160	0.9528	0.0386	0.0085	5685.4	0.608	6.626	92.765	4.194	0.027	0.728	172.09	246.807	0.027	0.0007	0.0017	0.0559	0.6687	0.7455
NB086	2008-09-17	Cologne, Agilent custom one-color array, 44k	S01_GE1.v5_10_Apr08	BGI	20110901	20110908	Starting material: 500 ng total RNA; polyA selection, non stranded protocol, TruSeq SBS Kit v3; paired end sequencing, with 6 samples multiplexed per lane_RNA	Paired_end	Illumina HiSeq 2000	64648640	69016864	67907216	1.06	6901.59	0.256	0.256	0.241	0.244	0.4864	98.39	6675	100	98.81	0.0048	0.0206	0.9702	0.5084	0.5	3.23	174	31900410	0.9577	0.0341	0.008	6144.98	0.622	6.156	93.222	4.502	0.03	0.782	189.635	277.116	0.0298	0.0005	0.0032	0.0604	0.6687	0.741
NB087	2008-09-17	Cologne, Agilent custom one-color array, 44k	S01_GE1.v5_10_Apr08	BGI	20110901	20110908	Starting material: 500 ng total RNA; polyA selection, non stranded protocol, TruSeq SBS Kit v3; paired end sequencing, with 6 samples multiplexed per lane_RNA	Paired_end	Illumina HiSeq 2000	59286872	62105288	61384752	1.04	6210.44	0.254	0.255	0.243	0.246	0.4899	98.83	6025	100	98.66	0.0028	0.0192	0.9719	0.5075	0.4989	2.912	180	29415650	0.9489	0.0422	0.0088	5578.01	0.755	7.295	91.949	5.637	0.033	0.876	169.925	250.248	0.0328	0.0004	0.0016	0.0535	0.6311	0.71
NB088	2008-09-09	Cologne, Agilent custom one-color array, 44k	S01_GE1.v5_10_Apr08	BGI	20110901	20110908	Starting material: 500 ng total RNA; polyA selection, non stranded protocol, TruSeq SBS Kit v3; paired end sequencing, with 6 samples multiplexed per lane_RNA	Paired_end	Illumina HiSeq 2000	64793928	67668848	67174328	1.04	6766.79	0.254	0.255	0.243	0.246	0.4899	99.26	6599	100	98.74	0.0021	0.0198	0.9759	0.5014	0.5	3.185	173	32276830	0.9537	0.0384	0.0078	6180.65	0.983	7.34	91.676	5.944	0.048	1.032	179.21	259.516	0.0475	0.0006	0.002	0.0419	0.6354	0.7103
NB089	2008-09-15	Cologne, Agilent custom one-color array, 44k	S01_GE1.v5_10_Apr08	BGI	20110901	20110908	Starting material: 500 ng total RNA; polyA selection, non stranded protocol, TruSeq SBS Kit v3; paired end sequencing, with 6 samples multiplexed per lane_RNA	Paired_end	Illumina HiSeq 2000	64324408	67582528	67056940	1.05	6758.16	0.253	0.254	0.244	0.247	0.4919	99.22	6589	100	98.77	0.0021	0.0196	0.9768	0.5058	0.4988	3.186	181	32031370	0.9519	0.0398	0.0081	6136.57	0.675	6.765	92.559	5.321	0.033	0.865	180.745	266.206	0.0322	0.0006	0.0023	0.0485	0.6525	0.7279
NB090	2008-09-15	Cologne, Agilent custom one-color array, 44k	S01_GE1.v5_10_Apr08	BGI	20110901	20110908	Starting material: 500 ng total RNA; polyA selection, non stranded protocol, TruSeq SBS Kit v3; paired end sequencing, with 6 samples multiplexed per lane_RNA	Paired_end	Illumina HiSeq 2000	59298800	66095320	64966700	1.11	6609.44	0.256	0.256	0.242	0.244	0.4869	98.29	6385	100	98.79	0.0019	0.0194	0.9694	0.5105	0.5	3.093	172	29204240	0.9576	0.0343	0.008	5546.24	0.903	5.774	93.321	4.229	0.039	0.739	169.471	257.804	0.0392	0.0018	0.0048	0.1106	0.6358	0.7076
NB091	2008-09-10	Cologne, Agilent custom one-color array, 44k	S01_GE1.v5_10_Apr08	BGI	20110901	20110908	Starting material: 500 ng total RNA; polyA selection, non stranded protocol, TruSeq SBS Kit v3; paired end sequencing, with 6 samples multiplexed per lane_RNA	Paired_end	Illumina HiSeq 2000	53379660	57123460	56696632	1.07	5712.31	0.248	0.25	0.248	0.252	0.501	99.25	5576	100	98.86	0.0021	0.019	0.98	0.5048	0.5	2.708	182	26590690	0.9563	0.0351	0.0085	5098.47	0.636	4.806	94.559	3.487	0.025	0.499	157.689	227.636	0.0254	0.0011	0.0049	0.0663	0.6993	0.7701
NB092	2008-09-15	Cologne, Agilent custom one-color array, 44k	S01_GE1.v5_10_Apr08	BGI	20110901	20110908	Starting material: 500 ng total RNA; polyA selection, non stranded protocol, TruSeq SBS Kit v3; paired end sequencing, with 6 samples multiplexed per lane_RNA	Paired_end	Illumina HiSeq 2000	69131008	73334960	72511680	1.06	7333.45	0.253	0.254	0.244	0.246	0.4914	98.87	7114	100	98.62	0.0028	0.0196	0.9738	0.5052	0.5	3.443	176	34308500	0.9548	0.0364	0.0087	6582.46	0.817	6.556	92.626	4.734	0.042	0.925	194.797	270.962	0.0422	0.0007	0.002	0.055	0.6575	0.7335
NB093	2008-09-15	Cologne, Agilent custom one-color array, 44k	S01_GE1.v5_10_Apr08	BGI	20110901	20110908	Starting material: 500 ng total RNA; polyA selection, non stranded protocol, TruSeq SBS Kit v3; paired end sequencing, with 6 samples multiplexed per lane_RNA	Paired_end	Illumina HiSeq 2000	68449392	72858488	72347856	1.06	7285.81	0.254	0.255	0.243	0.246	0.4899	99.29	7099	100	98.63	0.0021	0.0194	0.9775	0.5017	0.5	3.434	169	34117820	0.9542	0.0371	0.0085	6529.29	0.837	7.213	91.949	5.047	0.043	0.986	191.176	265.602	0.0427	0.0005	0.0136	0.0492	0.6407	0.7145
NB094	2008-09-16	Cologne, Agilent custom one-color array, 44k	S01_GE1.v5_10_Apr08	BGI	20110901	20110908	Starting material: 500 ng total RNA; polyA selection, non stranded protocol, TruSeq SBS Kit v3; paired end sequencing, with 6 samples multiplexed per lane_RNA	Paired_end	Illumina HiSeq 2000	56952600	61883240	61086752	1.08	6188.29	0.252	0.253	0.246	0.248	0.4944	98.71	5996	100	98.66	0.0043	0.019	0.97	0.5028	0.4984	2.897	168	28217320	0.9542	0.036	0.0096	5289.94	0.702	6.275	93.024	4.589	0.029	0.711	163.234	243.886	0.0291	0.0009	0.0033	0.0953	0.632	0.7084
NB095	2008-09-16	Cologne, Agilent custom one-color array, 44k	S01_GE1.v5_10_Apr08	BGI	20110901	20110908	Starting material: 500 ng total RNA; polyA selection, non stranded protocol, TruSeq SBS Kit v3; paired end sequencing, with 6 samples multiplexed per lane_RNA	Paired_end	Illumina HiSeq 2000	67308864	71497160	70954176	1.06	7149.68	0.251	0.252	0.246	0.248	0.4954	99.24	6968	100	98.71	0.0021	0.0205	0.9778	0.5016	0.5	3.37	168	33523910	0.9593	0.0323	0.0083	6284.44	0.664	5.148	94.187	4.471	0.033	0.704	191.934	275.785	0.0322	0.0005	0.0022	0.0797	0.6661	0.7393
NB096	2008-10-20	Cologne, Agilent custom one-color array, 44k	S01_GE1.v5_10_Apr08	BGI	20110901	20110908	Starting material: 500 ng total RNA; polyA selection, non stranded protocol, TruSeq SBS Kit v3; paired end sequencing, with 6 samples multiplexed per lane_RNA	Paired_end	Illumina HiSeq 2000	63560968	66728192	66316952	1.04	6672.78	0.253	0.254	0.244	0.247	0.4919	99.38	6511	100	98.69	0.0016	0.0213	0.9788	0.5021	0.5	3.144	161	31696440	0.961	0.0313	0.0076	6160.96	0.67	6.607	92.725	5.132	0.032	0.841	181.777	269.854	0.0322	0.0004	0.0032	0.034	0.6737	0.7452
NB097	2008-10-21	Cologne, Agilent custom one-color array, 44k	S01_GE1.v5_10_Apr08	BGI	20110901	20110908	Starting material: 500 ng total RNA; polyA selection, non stranded protocol, TruSeq SBS Kit v3; paired end sequencing, with 6 samples multiplexed per lane_RNA	Paired_end	Illumina HiSeq 2000	57664060	60578500	60019792	1.05	6057.75	0.252	0.253	0.246	0.247	0.4939	99.07	5884	100	98.55	0.0022	0.0203	0.9754	0.5027	0.5	2.843	167	28680100	0.957	0.0341	0.0087	5374.18	0.828	6.732	92.439	5.162	0.035	0.763	159.125	231.845	0.0345	0.0004	0.0028	0.0664	0.6407	0.716
NB098	2008-10-21	Cologne, Agilent custom one-color array, 44k	S01_GE1.v5_10_Apr08	BGI	20110901	20110908	Starting material: 500 ng total RNA; polyA selection, non stranded protocol, TruSeq SBS Kit v3; paired end sequencing, with 6 samples multiplexed per lane_RNA	Paired_end	Illumina HiSeq 2000	66192768	69974728	69365640	1.05	6997.36	0.252	0.253	0.245	0.248	0.4939	99.12	6814	100	98.74	0.0028	0.0202	0.9776	0.5059	0.5	3.299	176	32927780	0.9562	0.0355	0.0081	6312.05	0.68	6.1	93.219	4.88	0.034	0.8	191.508	290.065	0.0334	0.0003	0.0022	0.0566	0.6615	0.7357
NB099	2008-10-21	Cologne, Agilent custom one-color array, 44k	S01_GE1.v5_10_Apr08	BGI	20110901	20110908	Starting material: 500 ng total RNA; polyA selection, non stranded protocol, TruSeq SBS Kit v3; paired end sequencing, with 6 samples multiplexed per lane_RNA	Paired_end	Illumina HiSeq 2000	66150688	69189296	68700072	1.04	6918.82	0.253	0.254	0.244	0.247	0.4919	99.29	6750	100	98.75	0.0019	0.0207	0.9787	0.5063	0.4985	3.264	172	32964560	0.9578	0.0341	0.008	6370.53	0.519	5.975	93.507	4.636	0.026	0.777	190.047	282.314	0.0257	0.0003	0.0022	0.0386	0.6815	0.7552
NB100	2008-10-21	Cologne, Agilent custom one-color array, 44k	S01_GE1.v5_10_Apr08	BGI	20110901	20110908	Starting material: 500 ng total RNA; polyA selection, non stranded protocol, TruSeq SBS Kit v3; paired end sequencing, with 6 samples multiplexed per lane_RNA	Paired_end	Illumina HiSeq 2000	60278288	63276660	62899820	1.04	6327.57	0.252	0.254	0.244	0.248	0.4929	99.4	6182	100	98.79	0.0016	0.02	0.9804	0.503	0.4989	2.994	181	30074990	0.9556	0.0361	0.0082	5710.65	0.608	5.842	93.55	4.588	0.027	0.681	171.384	254.38	0.027	0.0006	0.005	0.0557	0.665	0.7418
NB101	2008-10-21	Cologne, Agilent custom one-color array, 44k	S01_GE1.v5_10_Apr08	BGI	20110901	20110908	Starting material: 500 ng total RNA; polyA selection, non stranded protocol, TruSeq SBS Kit v3; paired end sequencing, with 6 samples multiplexed per lane_RNA	Paired_end	Illumina HiSeq 2000	66470792	69965832	69550576	1.05	6996.47	0.252	0.253	0.245	0.248	0.4939	99.4	6828	100	98.69	0.0017	0.0199	0.98	0.5084	0.5	3.305	174	33157010	0.9572	0.035	0.0077	6445.64	0.781	6.969	92.25	4.606	0.04	0.897	190.453	263.408	0.0394	0.0007	0.0017	0.0386	0.6684	0.7467
NB102	2008-10-21	Cologne, Agilent custom one-color array, 44k	S01_GE1.v5_10_Apr08	BGI	20110901	20110908	Starting material: 500 ng total RNA; polyA selection, non stranded protocol, TruSeq SBS Kit v3; paired end sequencing, with 6 samples multiplexed per lane_RNA	Paired_end	Illumina HiSeq 2000	61100752	64899048	64464920	1.06	6489.79	0.254	0.255	0.243	0.246	0.4899	99.33	6338	100	98.83	0.0018	0.0193	0.9809	0.5019	0.5	3.075	174	30450020	0.9608	0.0315	0.0076	5792.78	0.55	6.532	92.917	3.817	0.025	0.662	172.686	249.44	0.025	0.0006	0.0066	0.0656	0.6702	0.7407
NB103	2008-11-13	Cologne, Agilent custom one-color array, 44k	S01_GE1.v5_10_Apr08	BGI	20110901	20110908	Starting material: 500 ng total RNA; polyA selection, non stranded protocol, TruSeq SBS Kit v3; paired end sequencing, with 6 samples multiplexed per lane_RNA	Paired_end	Illumina HiSeq 2000	63947620	69549680	69161888	1.08	6954.84	0.255	0.256	0.242	0.244	0.4874	99.44	6789	100	98.67	0.0014	0.0199	0.9825	0.5056	0.5	3.296	163	31907060	0.9668	0.0252	0.0079	5906.73	0.81	3.799	95.391	3.043	0.038	0.521	186.599	277.137	0.0371	0.0005	0.0031	0.1142	0.6912	0.7527
NB104	2008-10-21	Cologne, Agilent custom one-color array, 44k	S01_GE1.v5_10_Apr08	BGI	20110901	20110908	Starting material: 500 ng total RNA; polyA selection, non stranded protocol, TruSeq SBS Kit v3; paired end sequencing, with 6 samples multiplexed per lane_RNA	Paired_end	Illumina HiSeq 2000	68530464	72254392	71781616	1.05	7225.3	0.258	0.259	0.239	0.241	0.4814	99.34	7050	100	98.72	0.0019	0.0209	0.9798	0.5	0.5002	3.412	174	34168120	0.9588	0.033	0.008	6507.74	0.707	6.423	92.87	4.799	0.036	0.893	190.319	273.168	0.0358	0.0005	0.0024	0.0591	0.6599	0.7331
NB105	2008-10-21	Cologne, Agilent custom one-color array, 44k	S01_GE1.v5_10_Apr08	BGI	20110901	20110908	Starting material: 500 ng total RNA; polyA selection, non stranded protocol, TruSeq SBS Kit v3; paired end sequencing, with 6 samples multiplexed per lane_RNA	Paired_end	Illumina HiSeq 2000	70571280	75152312	74710816	1.06	7515.1	0.254	0.255	0.243	0.245	0.4894	99.41	7336	100	98.7	0.0016	0.0204	0.9794	0.5081	0.5	3.549	176	35216900	0.9584	0.033	0.0085	6697.19	0.686	5.434	93.879	4.334	0.036	0.788	203.558	288.644	0.0354	0.0006	0.0017	0.069	0.6694	0.7454
NB106	2008-10-22	Cologne, Agilent custom one-color array, 44k	S01_GE1.v5_10_Apr08	BGI	20110901	20110908	Starting material: 500 ng total RNA; polyA selection, non stranded protocol, TruSeq SBS Kit v3; paired end sequencing, with 6 samples multiplexed per lane_RNA	Paired_end	Illumina HiSeq 2000	54056520	57271080	56836800	1.05	5727.01	0.254	0.255	0.243	0.245	0.4894	99.24	5586	100	98.78	0.0023	0.0205	0.9805	0.5065	0.5	2.71	175	26923470	0.9632	0.0284	0.0082	5089.49	0.515	4.67	94.815	3.472	0.021	0.459	155.238	231.586	0.0205	0.0008	0.0014	0.0748	0.6996	0.7661
NB107	2008-09-10	Cologne, Agilent custom one-color array, 44k	S01_GE1.v5_10_Apr08	BGI	20110903	20110908	Starting material: 500 ng total RNA; polyA selection, non stranded protocol, TruSeq SBS Kit v3; paired end sequencing, with 6 samples multiplexed per lane_RNA	Paired_end	Illumina HiSeq 2000	71774792	74673432	74162944	1.04	7467.2	0.252	0.253	0.246	0.248	0.4944	99.31	7276	100	98.62	0.0017	0.02	0.9781	0.51	0.5008	3.521	188	35800128	0.9518	0.0388	0.0093	6857.65	0.689	6.475	92.834	5.013	0.037	0.919	202.257	283.623	0.0368	0.0004	0.0022	0.0388	0.6685	0.7455
NB108	2008-09-17	Cologne, Agilent custom one-color array, 44k	S01_GE1.v5_10_Apr08	BGI	20110903	20110908	Starting material: 500 ng total RNA; polyA selection, non stranded protocol, TruSeq SBS Kit v3; paired end sequencing, with 6 samples multiplexed per lane_RNA	Paired_end	Illumina HiSeq 2000	69824088	72837776	72201632	1.04	7283.64	0.254	0.255	0.243	0.245	0.4894	99.12	7092	100	98.73	0.0015	0.0216	0.9763	0.5039	0.5	3.425	170	34745620	0.961	0.0302	0.0086	6691.36	0.66	5.845	93.494	4.728	0.035	0.834	199.028	284.786	0.0344	0.0004	0.0017	0.0386	0.685	0.7581
NB109	2008-10-27	Cologne, Agilent custom one-color array, 44k	S01_GE1.v5_95_Feb07	BGI	20110903	20110916	Starting material: 500 ng total RNA; polyA selection, non stranded protocol, TruSeq SBS Kit v3; paired end sequencing, with 6 samples multiplexed per lane_RNA	Paired_end	Illumina HiSeq 2000	59824460	62078920	61731888	1.03	6206.93	0.251	0.252	0.247	0.248	0.4959	99.44	6048	100	98.49	0.0015	0.0208	0.98	0.5073	0.4984	2.921	184	29854460	0.9557	0.0364	0.0077	5623.41	0.551	5.707	93.742	4.555	0.024	0.642	169.055	248.38	0.0241	0.0008	0.0017	0.0518	0.6711	0.7487
NB110	2008-10-28	Cologne, Agilent custom one-color array, 44k	S01_GE1.v5_10_Apr08	BGI	20110903	20110916	Starting material: 500 ng total RNA; polyA selection, non stranded protocol, TruSeq SBS Kit v3; paired end sequencing, with 6 samples multiplexed per lane_RNA	Paired_end	Illumina HiSeq 2000	67210312	69485288	69066920	1.03	6947.44	0.252	0.253	0.246	0.248	0.4944	99.39	6772	100	98.56	0.0017	0.0198	0.9802	0.5084	0.4984	3.276	183	33523680	0.9576	0.0347	0.0075	6445.91	0.575	5.366	94.059	4.646	0.029	0.731	193.319	282.753	0.0288	0.0005	0.0015	0.0319	0.6919	0.7685
NB111	2008-10-27	Cologne, Agilent custom one-color array, 44k	S01_GE1.v5_95_Feb07	BGI	20110903	20110916	Starting material: 500 ng total RNA; polyA selection, non stranded protocol, TruSeq SBS Kit v3; paired end sequencing, with 6 samples multiplexed per lane_RNA	Paired_end	Illumina HiSeq 2000	56805000	59098832	58766752	1.04	5908.94	0.253	0.254	0.245	0.246	0.4919	99.43	5763	100	98.57	0.0013	0.0206	0.9811	0.5015	0.5	2.787	186	28347780	0.9575	0.0346	0.0078	5356.33	0.562	5.818	93.621	4.356	0.024	0.622	160.141	245.982	0.0234	0.0007	0.0133	0.0424	0.6765	0.7499
NB112	2008-10-21	Cologne, Agilent custom one-color array, 44k	S01_GE1.v5_10_Apr08	BGI	20110903	20110916	Starting material: 500 ng total RNA; polyA selection, non stranded protocol, TruSeq SBS Kit v3; paired end sequencing, with 6 samples multiplexed per lane_RNA	Paired_end	Illumina HiSeq 2000	65322820	68594752	68211664	1.05	6858.39	0.251	0.253	0.246	0.248	0.4949	99.44	6685	100	98.51	0.0015	0.0203	0.9804	0.5032	0.5	3.232	182	32600390	0.9564	0.0356	0.0079	6125.93	0.64	5.78	93.578	4.71	0.031	0.737	184.279	264.825	0.0306	0.0009	0.0122	0.0552	0.6625	0.7378
NB113	2008-11-13	Cologne, Agilent custom one-color array, 44k	S01_GE1.v5_10_Apr08	BGI	20110903	20110916	Starting material: 500 ng total RNA; polyA selection, non stranded protocol, TruSeq SBS Kit v3; paired end sequencing, with 6 samples multiplexed per lane_RNA	Paired_end	Illumina HiSeq 2000	57162880	60038980	59739920	1.05	6002.95	0.254	0.256	0.243	0.245	0.4889	99.5	5858	100	98.57	0.0009	0.0179	0.9785	0.5018	0.4982	2.831	179	28539090	0.9553	0.0371	0.0074	5491.8	0.605	6.842	92.553	4.91	0.026	0.801	161.884	244.466	0.0257	0.0006	0.0023	0.0432	0.6644	0.7356
NB114	2008-10-22	Cologne, Agilent custom one-color array, 44k	S01_GE1.v5_10_Apr08	BGI	20110903	20110916	Starting material: 500 ng total RNA; polyA selection, non stranded protocol, TruSeq SBS Kit v3; paired end sequencing, with 6 samples multiplexed per lane_RNA	Paired_end	Illumina HiSeq 2000	55708560	58076712	57719528	1.04	5806.76	0.253	0.255	0.244	0.246	0.4909	99.38	5661	100	98.58	0.0014	0.0195	0.9798	0.5082	0.4983	2.738	182	27782950	0.9573	0.0349	0.0076	5227.35	0.939	5.892	93.17	5.001	0.039	0.696	156.901	239.658	0.0377	0.001	0.0021	0.0582	0.657	0.7327
NB115	2008-10-21	Cologne, Agilent custom one-color array, 44k	S01_GE1.v5_10_Apr08	BGI	20110903	20110916	Starting material: 500 ng total RNA; polyA selection, non stranded protocol, TruSeq SBS Kit v3; paired end sequencing, with 6 samples multiplexed per lane_RNA	Paired_end	Illumina HiSeq 2000	51877600	54385660	54088920	1.04	5437.61	0.255	0.257	0.243	0.244	0.4874	99.45	5271	100	98	0.0012	0.0239	0.98	0.5049	0.4986	2.524	176	25899060	0.9547	0.0369	0.0083	4805.64	0.798	6.454	92.749	4.503	0.03	0.641	143.548	218.389	0.0299	0.0029	0.0025	0.067	0.6476	0.7224
NB116	2008-10-21	Cologne, Agilent custom one-color array, 44k	S01_GE1.v5_10_Apr08	BGI	20110903	20110916	Starting material: 500 ng total RNA; polyA selection, non stranded protocol, TruSeq SBS Kit v3; paired end sequencing, with 6 samples multiplexed per lane_RNA	Paired_end	Illumina HiSeq 2000	61062928	62776960	62420528	1.02	6276.6	0.254	0.255	0.244	0.245	0.4899	99.43	6081	100	98	0.0013	0.0197	0.9809	0.5061	0.5	2.928	184	30471410	0.9542	0.038	0.0077	5720.09	0.594	7.023	92.383	4.605	0.027	0.743	173.792	257.947	0.0266	0.0009	0.0018	0.0417	0.6548	0.738
NB117	2008-11-13	Cologne, Agilent custom one-color array, 44k	S01_GE1.v5_10_Apr08	BGI	20110903	20110916	Starting material: 500 ng total RNA; polyA selection, non stranded protocol, TruSeq SBS Kit v3; paired end sequencing, with 6 samples multiplexed per lane_RNA	Paired_end	Illumina HiSeq 2000	60054248	61860100	61517140	1.03	6184.91	0.251	0.253	0.246	0.247	0.4944	99.44	5992	100	98	0.0014	0.0212	0.9793	0.5034	0.4986	2.876	181	29974760	0.9555	0.0365	0.0079	5626.75	0.64	5.891	93.47	4.674	0.028	0.678	168.286	251.73	0.028	0.0008	0.0022	0.042	0.676	0.7533
NB118	2008-10-22	Cologne, Agilent custom one-color array, 44k	S01_GE1.v5_10_Apr08	BGI	20110903	20110916	Starting material: 500 ng total RNA; polyA selection, non stranded protocol, TruSeq SBS Kit v3; paired end sequencing, with 6 samples multiplexed per lane_RNA	Paired_end	Illumina HiSeq 2000	58652472	60383380	59943112	1.02	6037.27	0.252	0.254	0.245	0.246	0.4924	99.27	5836	100	97.86	0.0018	0.0197	0.9774	0.5051	0.4982	2.804	183	29229940	0.9507	0.0407	0.0084	5425.85	0.618	7.351	92.029	5.386	0.026	0.781	158.927	236.353	0.0261	0.0012	0.0027	0.0493	0.6334	0.7123
NB119	2008-10-22	Cologne, Agilent custom one-color array, 44k	S01_GE1.v5_10_Apr08	BGI	20110903	20110916	Starting material: 500 ng total RNA; polyA selection, non stranded protocol, TruSeq SBS Kit v3; paired end sequencing, with 6 samples multiplexed per lane_RNA	Paired_end	Illumina HiSeq 2000	59703912	61694888	61341928	1.03	6168.42	0.253	0.254	0.246	0.246	0.4924	99.42	5969	100	97.81	0.0011	0.0199	0.9804	0.4945	0.5	2.872	176	29797780	0.956	0.0357	0.0081	5609.91	0.59	6.625	92.785	4.149	0.026	0.688	166.014	243.886	0.0258	0.0012	0.0015	0.0424	0.6682	0.7538
NB120	2008-10-22	Cologne, Agilent custom one-color array, 44k	S01_GE1.v5_10_Apr08	BGI	20110903	20110916	Starting material: 500 ng total RNA; polyA selection, non stranded protocol, TruSeq SBS Kit v3; paired end sequencing, with 6 samples multiplexed per lane_RNA	Paired_end	Illumina HiSeq 2000	53627208	55116380	54846608	1.02	5510.68	0.257	0.258	0.241	0.242	0.4839	99.51	5347	100	98	0.0013	0.0202	0.9811	0.5016	0.5	2.572	178	26781640	0.9575	0.0348	0.0076	5008.46	0.653	6.471	92.876	4.943	0.026	0.667	146.78	220.681	0.0253	0.0008	0.0042	0.0433	0.6649	0.7383
NB121	2008-10-22	Cologne, Agilent custom one-color array, 44k	S01_GE1.v5_10_Apr08	BGI	20110903	20110916	Starting material: 500 ng total RNA; polyA selection, non stranded protocol, TruSeq SBS Kit v3; paired end sequencing, with 6 samples multiplexed per lane_RNA	Paired_end	Illumina HiSeq 2000	55849660	58143808	57771920	1.04	5813.57	0.254	0.256	0.244	0.245	0.4894	99.36	5634	100	98.03	0.0015	0.0204	0.9802	0.5028	0.4983	2.717	173	27852620	0.9601	0.0317	0.0081	5099.01	0.631	5.451	93.918	4.326	0.025	0.567	152.619	224.428	0.0252	0.0009	0.0016	0.0782	0.6643	0.7366
NB122	2008-10-22	Cologne, Agilent custom one-color array, 44k	S01_GE1.v5_10_Apr08	BGI	20110903	20110916	Starting material: 500 ng total RNA; polyA selection, non stranded protocol, TruSeq SBS Kit v3; paired end sequencing, with 6 samples multiplexed per lane_RNA	Paired_end	Illumina HiSeq 2000	55707540	58042088	57609900	1.04	5803.39	0.255	0.257	0.242	0.243	0.4864	99.25	5615	100	98	0.0017	0.0193	0.9761	0.5026	0.4977	2.702	177	27753360	0.9533	0.0383	0.0083	5018.11	1.426	6.843	91.731	5.168	0.056	0.862	150.255	217.519	0.0554	0.0005	0.0017	0.085	0.6245	0.6966
NB123	2008-10-22	Cologne, Agilent custom one-color array, 44k	S01_GE1.v5_10_Apr08	BGI	20110903	20110916	Starting material: 500 ng total RNA; polyA selection, non stranded protocol, TruSeq SBS Kit v3; paired end sequencing, with 6 samples multiplexed per lane_RNA	Paired_end	Illumina HiSeq 2000	54500912	56277480	55900740	1.03	5626.96	0.254	0.256	0.244	0.244	0.4889	99.33	5445	100	98	0.0015	0.0217	0.9785	0.5029	0.498	2.619	174	27172790	0.9583	0.0335	0.0081	5092.96	0.608	5.879	93.511	4.768	0.024	0.613	151.788	233.651	0.0241	0.0006	0.0013	0.0468	0.6715	0.7471
NB124	2008-10-22	Cologne, Agilent custom one-color array, 44k	S01_GE1.v5_10_Apr08	BGI	20110903	20110916	Starting material: 500 ng total RNA; polyA selection, non stranded protocol, TruSeq SBS Kit v3; paired end sequencing, with 6 samples multiplexed per lane_RNA	Paired_end	Illumina HiSeq 2000	59132340	61888220	61593060	1.04	6187.95	0.254	0.256	0.244	0.245	0.4894	99.52	6008	100	98.06	0.001	0.0202	0.9828	0.5051	0.4978	2.901	182	29533370	0.9597	0.0325	0.0077	5402.61	0.58	5.267	94.152	4.146	0.025	0.584	162.542	239.962	0.0246	0.0005	0.0014	0.0856	0.6686	0.7367
NB125	2008-10-22	Cologne, Agilent custom one-color array, 44k	S01_GE1.v5_10_Apr08	BGI	20110903	20110916	Starting material: 500 ng total RNA; polyA selection, non stranded protocol, TruSeq SBS Kit v3; paired end sequencing, with 6 samples multiplexed per lane_RNA	Paired_end	Illumina HiSeq 2000	55108540	56882888	56548568	1.03	5687.5	0.255	0.256	0.243	0.244	0.4879	99.41	5508	100	98	0.0015	0.0206	0.9802	0.5015	0.4975	2.654	169	27496760	0.9605	0.0315	0.0079	5111.94	0.591	6.182	93.227	4.801	0.024	0.64	151.674	229.938	0.0235	0.0004	0.0018	0.055	0.6669	0.7395
NB126	2008-10-22	Cologne, Agilent custom one-color array, 44k	S01_GE1.v5_10_Apr08	BGI	20110903	20110916	Starting material: 500 ng total RNA; polyA selection, non stranded protocol, TruSeq SBS Kit v3; paired end sequencing, with 6 samples multiplexed per lane_RNA	Paired_end	Illumina HiSeq 2000	57872488	59865928	59510592	1.03	5985.76	0.253	0.255	0.244	0.246	0.4909	99.4	5803	100	98.02	0.0015	0.02	0.9797	0.5039	0.4973	2.796	181	28875520	0.9586	0.0332	0.008	5316.55	0.637	5.305	94.057	4.428	0.027	0.604	158.845	237.253	0.0264	0.0004	0.0018	0.0667	0.6718	0.745
NB127	2008-10-20	Cologne, Agilent custom one-color array, 44k	S01_GE1.v5_10_Apr08	BGI	20110903	20110916	Starting material: 500 ng total RNA; polyA selection, non stranded protocol, TruSeq SBS Kit v3; paired end sequencing, with 6 samples multiplexed per lane_RNA	Paired_end	Illumina HiSeq 2000	58182160	60492320	60170968	1.03	6048.52	0.252	0.253	0.247	0.246	0.4939	99.46	5866	100	98	0.0013	0.0199	0.9795	0.5027	0.5	2.825	187	29044920	0.9558	0.0363	0.0078	5433.72	0.63	5.391	93.979	4.375	0.027	0.622	163.089	236.665	0.0267	0.0007	0.0014	0.0556	0.6822	0.7554
NB128	2008-10-21	Cologne, Agilent custom one-color array, 44k	S01_GE1.v5_10_Apr08	BGI	20110903	20110916	Starting material: 500 ng total RNA; polyA selection, non stranded protocol, TruSeq SBS Kit v3; paired end sequencing, with 6 samples multiplexed per lane_RNA	Paired_end	Illumina HiSeq 2000	59523592	61760520	61397080	1.03	6175.32	0.255	0.256	0.244	0.243	0.4879	99.41	5992	100	98.1	0.0012	0.0207	0.9797	0.5015	0.501	2.885	176	29688070	0.9603	0.0324	0.0072	5632.31	0.546	5.679	93.773	4.607	0.024	0.658	166.298	246.091	0.024	0.0006	0.0012	0.0432	0.6862	0.7577
NB129	2008-10-21	Cologne, Agilent custom one-color array, 44k	S01_GE1.v5_10_Apr08	BGI	20110903	20110916	Starting material: 500 ng total RNA; polyA selection, non stranded protocol, TruSeq SBS Kit v3; paired end sequencing, with 6 samples multiplexed per lane_RNA	Paired_end	Illumina HiSeq 2000	59797288	62774040	62408820	1.04	6276.65	0.254	0.256	0.244	0.244	0.4889	99.41	6089	100	98.08	0.0013	0.0196	0.9806	0.5073	0.5	2.939	180	29830240	0.9577	0.0346	0.0076	5510.13	0.79	6.052	93.156	5.182	0.034	0.736	162.509	245.748	0.0338	0.0006	0.0015	0.0782	0.6437	0.7145
NB130	2008-10-22	Cologne, Agilent custom one-color array, 44k	S01_GE1.v5_10_Apr08	BGI	20110903	20110916	Starting material: 500 ng total RNA; polyA selection, non stranded protocol, TruSeq SBS Kit v3; paired end sequencing, with 6 samples multiplexed per lane_RNA	Paired_end	Illumina HiSeq 2000	52090368	54049860	53568420	1.03	5404.35	0.252	0.253	0.246	0.246	0.4934	99.1	5227	100	98.09	0.0021	0.0209	0.977	0.5041	0.4987	2.517	174	25899720	0.9615	0.0311	0.0073	4873	0.565	5.513	93.922	4.306	0.022	0.532	146.946	228.343	0.0213	0.0005	0.0014	0.0511	0.6847	0.7599
NB131	2008-10-22	Cologne, Agilent custom one-color array, 44k	S01_GE1.v5_10_Apr08	BGI	20110903	20110916	Starting material: 500 ng total RNA; polyA selection, non stranded protocol, TruSeq SBS Kit v3; paired end sequencing, with 6 samples multiplexed per lane_RNA	Paired_end	Illumina HiSeq 2000	61418392	63086112	62723560	1.02	6307.86	0.25	0.252	0.248	0.249	0.4974	99.42	6114	100	98	0.0013	0.0202	0.9801	0.5063	0.4989	2.946	184	30650450	0.9557	0.0363	0.0079	5934.38	0.527	6.679	92.794	4.536	0.025	0.73	174.857	259.96	0.0242	0.0006	0.0016	0.012	0.6792	0.7677
NB132	2008-10-27	Cologne, Agilent custom one-color array, 44k	S01_GE1.v5_95_Feb07	BGI	20110903	20110916	Starting material: 500 ng total RNA; polyA selection, non stranded protocol, TruSeq SBS Kit v3; paired end sequencing, with 6 samples multiplexed per lane_RNA	Paired_end	Illumina HiSeq 2000	57985952	62621740	62289568	1.07	6261.43	0.256	0.258	0.242	0.242	0.4849	99.46	6083	100	98.17	0.0012	0.0228	0.9813	0.5016	0.5001	2.926	171	28936360	0.9621	0.0304	0.0074	5349.22	0.658	5.139	94.203	3.98	0.028	0.579	164.358	255.768	0.0275	0.0014	0.0025	0.1026	0.6521	0.7217
NB133	2008-11-13	Cologne, Agilent custom one-color array, 44k	S01_GE1.v5_10_Apr08	BGI	20110903	20110916	Starting material: 500 ng total RNA; polyA selection, non stranded protocol, TruSeq SBS Kit v3; paired end sequencing, with 6 samples multiplexed per lane_RNA	Paired_end	Illumina HiSeq 2000	57131800	59522432	59207032	1.04	5951.33	0.254	0.256	0.244	0.244	0.4889	99.47	5794	100	98.37	0.0013	0.0189	0.9799	0.5056	0.5	2.8	180	28526920	0.9572	0.0345	0.0082	5385.64	0.698	6.688	92.614	4.505	0.03	0.711	169.601	247.008	0.0295	0.0009	0.0013	0.0526	0.6534	0.7371
NB134	2008-10-22	Cologne, Agilent custom one-color array, 44k	S01_GE1.v5_10_Apr08	BGI	20110903	20110916	Starting material: 500 ng total RNA; polyA selection, non stranded protocol, TruSeq SBS Kit v3; paired end sequencing, with 6 samples multiplexed per lane_RNA	Paired_end	Illumina HiSeq 2000	62039152	64284888	63920888	1.03	6427.49	0.251	0.253	0.246	0.248	0.4949	99.43	6254	100	98.34	0.0012	0.02	0.9807	0.5063	0.4987	3.023	180	30963030	0.9583	0.0335	0.008	5877.19	0.533	6.906	92.559	4.441	0.025	0.751	178.218	265.298	0.0245	0.0006	0.0022	0.043	0.6709	0.7457
NB135	2008-10-27	Cologne, Agilent custom one-color array, 44k	S01_GE1.v5_95_Feb07	BGI	20110903	20110916	Starting material: 500 ng total RNA; polyA selection, non stranded protocol, TruSeq SBS Kit v3; paired end sequencing, with 6 samples multiplexed per lane_RNA	Paired_end	Illumina HiSeq 2000	59474672	62454380	61906880	1.05	6244.48	0.253	0.254	0.245	0.246	0.4919	99.12	6059	100	98.37	0.0018	0.0206	0.9765	0.51	0.5	2.923	175	29583720	0.9589	0.0329	0.008	5567.28	0.611	6.356	93.033	4.533	0.027	0.707	164.09	242.748	0.0266	0.0011	0.0033	0.0611	0.6577	0.7324
NB136	2008-10-27	Cologne, Agilent custom one-color array, 44k	S01_GE1.v5_95_Feb07	BGI	20110903	20110916	Starting material: 500 ng total RNA; polyA selection, non stranded protocol, TruSeq SBS Kit v3; paired end sequencing, with 6 samples multiplexed per lane_RNA	Paired_end	Illumina HiSeq 2000	58008640	61940528	61596580	1.06	6193.1	0.254	0.256	0.244	0.244	0.4889	99.44	6029	100	98.39	0.001	0.0183	0.9801	0.5005	0.5009	2.918	178	28955300	0.9586	0.0328	0.0084	5326.23	0.668	6.588	92.744	4.499	0.028	0.772	160.581	238.727	0.0278	0.0009	0.003	0.0974	0.6353	0.7055
NB137	2008-10-21	Cologne, Agilent custom one-color array, 44k	S01_GE1.v5_10_Apr08	BGI	20110903	20110916	Starting material: 500 ng total RNA; polyA selection, non stranded protocol, TruSeq SBS Kit v3; paired end sequencing, with 6 samples multiplexed per lane_RNA	Paired_end	Illumina HiSeq 2000	60701032	63825208	63482728	1.05	6381.54	0.256	0.258	0.242	0.242	0.4849	99.46	6211	100	98.35	0.0009	0.0194	0.9797	0.5062	0.5001	3	177	30309380	0.9581	0.0332	0.0085	5650.73	0.658	7.62	91.722	4.354	0.029	0.791	165.391	245.49	0.029	0.0011	0.0059	0.0673	0.6461	0.7146
NB138	2008-10-20	Cologne, Agilent custom one-color array, 44k	S01_GE1.v5_10_Apr08	BGI	20110903	20110916	Starting material: 500 ng total RNA; polyA selection, non stranded protocol, TruSeq SBS Kit v3; paired end sequencing, with 6 samples multiplexed per lane_RNA	Paired_end	Illumina HiSeq 2000	57022848	59958780	59616968	1.05	5994.95	0.255	0.256	0.243	0.243	0.4874	99.42	5833	100	98.34	0.0009	0.0191	0.9779	0.5029	0.5	2.814	178	28465240	0.9559	0.0353	0.0087	5483.29	0.646	6.98	92.374	4.267	0.028	0.726	161.618	244.262	0.0277	0.0006	0.0061	0.0364	0.6701	0.7458
NB139	2008-10-27	Cologne, Agilent custom one-color array, 44k	S01_GE1.v5_95_Feb07	BGI	20110909	20110916	Starting material: 500 ng total RNA; polyA selection, non stranded protocol, TruSeq SBS Kit v3; paired end sequencing, with 6 samples multiplexed per lane_RNA	Paired_end	Illumina HiSeq 2000	63340220	65255152	64876640	1.03	6524.52	0.25	0.252	0.247	0.249	0.4969	99.41	6340	100	98.23	0.0015	0.0204	0.9814	0.5056	0.4983	3.064	190	31606850	0.9565	0.0355	0.0079	5912.83	0.627	5.962	93.412	4.692	0.029	0.713	176.109	255.215	0.0287	0.0007	0.0016	0.0512	0.6721	0.7464
NB140	2008-11-13	Cologne, Agilent custom one-color array, 44k	S01_GE1.v5_10_Apr08	BGI	20110903	20110916	Starting material: 500 ng total RNA; polyA selection, non stranded protocol, TruSeq SBS Kit v3; paired end sequencing, with 6 samples multiplexed per lane_RNA	Paired_end	Illumina HiSeq 2000	62399568	66246960	65852060	1.06	6623.7	0.258	0.259	0.24	0.24	0.4814	99.4	6440	100	98.31	0.0011	0.0196	0.9784	0.5057	0.5006	3.106	167	31132910	0.9616	0.0299	0.0083	5750.21	0.693	6.047	93.258	4.526	0.031	0.753	170.541	257.183	0.0299	0.0006	0.0016	0.088	0.6458	0.7158
NB141	2008-09-18	Cologne, Agilent custom one-color array, 44k	S01_GE1.v5_10_Apr08	BGI	20110909	20110916	Starting material: 500 ng total RNA; polyA selection, non stranded protocol, TruSeq SBS Kit v3; paired end sequencing, with 6 samples multiplexed per lane_RNA	Paired_end	Illumina HiSeq 2000	58185192	60632088	60098328	1.04	6062.3	0.252	0.253	0.246	0.248	0.4944	99.11	5873	100	98.23	0.0023	0.0204	0.9776	0.5118	0.4988	2.836	186	28946500	0.955	0.0367	0.0082	5337.11	0.613	6.072	93.314	4.74	0.026	0.641	160.044	236.791	0.0255	0.0022	0.0017	0.0724	0.6481	0.7242
NB142	2008-10-20	Cologne, Agilent custom one-color array, 44k	S01_GE1.v5_10_Apr08	BGI	20110909	20110916	Starting material: 500 ng total RNA; polyA selection, non stranded protocol, TruSeq SBS Kit v3; paired end sequencing, with 6 samples multiplexed per lane_RNA	Paired_end	Illumina HiSeq 2000	59717968	62119340	61770008	1.04	6210.99	0.252	0.254	0.245	0.247	0.4929	99.43	6038	100	98.25	0.0012	0.02	0.9781	0.504	0.498	2.909	184	29809640	0.9554	0.0361	0.0083	5581.06	0.707	5.887	93.405	4.762	0.031	0.728	166.48	244.929	0.0309	0.0008	0.0016	0.0558	0.6687	0.7412
NB143	2008-10-21	Cologne, Agilent custom one-color array, 44k	S01_GE1.v5_10_Apr08	BGI	20110903	20110916	Starting material: 500 ng total RNA; polyA selection, non stranded protocol, TruSeq SBS Kit v3; paired end sequencing, with 6 samples multiplexed per lane_RNA	Paired_end	Illumina HiSeq 2000	64317072	68362088	68012192	1.06	6835.18	0.254	0.256	0.244	0.244	0.4889	99.48	6655	100	98.36	0.0011	0.019	0.9815	0.5027	0.5002	3.22	180	32115090	0.9587	0.033	0.0081	5986.59	0.632	6.39	92.977	4.118	0.03	0.73	177.151	258.42	0.0296	0.0007	0.0081	0.0773	0.6561	0.7263
NB144	2008-10-21	Cologne, Agilent custom one-color array, 44k	S01_GE1.v5_10_Apr08	BGI	20110903	20110916	Starting material: 500 ng total RNA; polyA selection, non stranded protocol, TruSeq SBS Kit v3; paired end sequencing, with 6 samples multiplexed per lane_RNA	Paired_end	Illumina HiSeq 2000	51858128	54256160	53917880	1.04	5424.8	0.255	0.257	0.243	0.243	0.4869	99.37	5272	100	98.28	0.0013	0.0198	0.9786	0.5033	0.4983	2.543	180	25872530	0.9551	0.0361	0.0086	4807.62	0.81	6.969	92.221	4.35	0.031	0.703	146.11	216.738	0.0305	0.0009	0.0072	0.0633	0.6532	0.7248
NB145	2008-10-27	Cologne, Agilent custom one-color array, 44k	S01_GE1.v5_95_Feb07	BGI	20110909	20110916	Starting material: 500 ng total RNA; polyA selection, non stranded protocol, TruSeq SBS Kit v3; paired end sequencing, with 6 samples multiplexed per lane_RNA	Paired_end	Illumina HiSeq 2000	58126488	60231368	59933592	1.03	6022.08	0.248	0.25	0.249	0.251	0.501	99.5	5859	100	98.27	0.0014	0.02	0.9829	0.5036	0.4981	2.829	186	29018380	0.9577	0.0351	0.0071	5452.07	0.526	5.67	93.805	4.013	0.023	0.587	164.427	239.08	0.0224	0.0006	0.0021	0.0532	0.6831	0.7594
NB146	2008-10-27	Cologne, Agilent custom one-color array, 44k	S01_GE1.v5_95_Feb07	BGI	20110909	20110916	Starting material: 500 ng total RNA; polyA selection, non stranded protocol, TruSeq SBS Kit v3; paired end sequencing, with 6 samples multiplexed per lane_RNA	Paired_end	Illumina HiSeq 2000	58086928	60163832	59686472	1.03	6015.32	0.251	0.253	0.246	0.247	0.4944	99.2	5832	100	98.23	0.0015	0.0195	0.9779	0.5044	0.4987	2.812	188	28923920	0.9545	0.0372	0.0081	5415.59	0.66	6.545	92.797	4.965	0.028	0.715	160.576	234.71	0.028	0.002	0.0015	0.0524	0.6564	0.7313
NB147	2008-10-27	Cologne, Agilent custom one-color array, 44k	S01_GE1.v5_95_Feb07	BGI	20110909	20110916	Starting material: 500 ng total RNA; polyA selection, non stranded protocol, TruSeq SBS Kit v3; paired end sequencing, with 6 samples multiplexed per lane_RNA	Paired_end	Illumina HiSeq 2000	56109120	58709440	58056608	1.04	5869.9	0.256	0.257	0.242	0.243	0.4859	98.88	5669	100	98.16	0.0021	0.0232	0.9724	0.5058	0.5	2.716	186	27844390	0.9551	0.0366	0.0082	5325.89	0.828	5.881	93.292	4.874	0.035	0.718	159.148	252.72	0.0339	0.0014	0.0021	0.0398	0.6676	0.744
NB148	2008-10-27	Cologne, Agilent custom one-color array, 44k	S01_GE1.v5_95_Feb07	BGI	20110909	20110916	Starting material: 500 ng total RNA; polyA selection, non stranded protocol, TruSeq SBS Kit v3; paired end sequencing, with 6 samples multiplexed per lane_RNA	Paired_end	Illumina HiSeq 2000	59195648	60919240	60400048	1.02	6090.86	0.25	0.252	0.248	0.248	0.4969	99.14	5907	100	98.3	0.0015	0.0216	0.9781	0.5013	0.498	2.844	191	29452940	0.957	0.0352	0.0077	5631.98	0.496	5.211	94.294	4.32	0.022	0.588	170.896	260.582	0.0217	0.001	0.0022	0.0291	0.6998	0.7768
NB149	2008-10-27	Cologne, Agilent custom one-color array, 44k	S01_GE1.v5_95_Feb07	BGI	20110909	20110916	Starting material: 500 ng total RNA; polyA selection, non stranded protocol, TruSeq SBS Kit v3; paired end sequencing, with 6 samples multiplexed per lane_RNA	Paired_end	Illumina HiSeq 2000	57411928	59622392	59253740	1.03	5961.19	0.248	0.25	0.249	0.25	0.5005	99.38	5790	100	98.22	0.0014	0.0183	0.9806	0.5063	0.4983	2.797	195	28628140	0.9538	0.0387	0.0073	5292.04	0.668	6.596	92.737	4.901	0.028	0.712	162.117	244.515	0.0276	0.0016	0.002	0.0676	0.6447	0.7211
NB150	2008-10-20	Cologne, Agilent custom one-color array, 44k	S01_GE1.v5_10_Apr08	BGI	20110909	20110916	Starting material: 500 ng total RNA; polyA selection, non stranded protocol, TruSeq SBS Kit v3; paired end sequencing, with 6 samples multiplexed per lane_RNA	Paired_end	Illumina HiSeq 2000	60722140	63291432	62895128	1.04	6328.02	0.25	0.252	0.247	0.249	0.4969	99.37	6151	100	98.31	0.0014	0.0199	0.9796	0.5066	0.4989	2.965	186	30282830	0.9551	0.037	0.0078	5799.41	0.485	6.806	92.709	4.367	0.022	0.702	172.909	251.101	0.022	0.0019	0.0019	0.0384	0.6749	0.7526
NB151	2008-12-17	Cologne, Agilent custom one-color array, 44k	S01_GE1.v5_10_Apr08	BGI	20110915	20110920	Starting material: 500 ng total RNA; polyA selection, non stranded protocol, TruSeq SBS Kit v3; paired end sequencing, with 6 samples multiplexed per lane_RNA	Paired_end	Illumina HiSeq 2000	58579900	60976680	60331640	1.04	6095.05	0.247	0.248	0.251	0.252	0.504	98.94	5872	100	97.84	0.0022	0.0188	0.9746	0.5016	0.5	2.866	175	29174220	0.9525	0.0332	0.0141	5286.43	0.796	5.876	93.327	4.957	0.033	0.721	160.323	240.602	0.0327	0.0006	0.0031	0.08	0.6544	0.7234
NB152	2008-10-27	Cologne, Agilent custom one-color array, 44k	S01_GE1.v5_95_Feb07	BGI	20110909	20110920	Starting material: 500 ng total RNA; polyA selection, non stranded protocol, TruSeq SBS Kit v3; paired end sequencing, with 6 samples multiplexed per lane_RNA	Paired_end	Illumina HiSeq 2000	45307140	46967648	46358360	1.03	4694.7	0.25	0.25	0.249	0.249	0.4989	98.7	4509	100	97.78	0.002	0.0212	0.9731	0.5028	0.5	2.198	190	22520050	0.9489	0.0359	0.0151	4154.48	0.675	5.461	93.863	4.144	0.022	0.455	126.034	197.757	0.0219	0.0011	0.0021	0.0609	0.6735	0.7507
NB153	2008-10-27	Cologne, Agilent custom one-color array, 44k	S01_GE1.v5_95_Feb07	BGI	20110909	20110920	Starting material: 500 ng total RNA; polyA selection, non stranded protocol, TruSeq SBS Kit v3; paired end sequencing, with 6 samples multiplexed per lane_RNA	Paired_end	Illumina HiSeq 2000	44432680	45574672	44914360	1.02	4555.49	0.252	0.252	0.246	0.247	0.4944	98.55	4369	100	97.79	0.0021	0.0186	0.9723	0.5046	0.5	2.136	191	22045770	0.9472	0.0382	0.0144	4035.35	0.937	6.619	92.444	5.069	0.03	0.584	120.441	182.548	0.0296	0.0006	0.0021	0.0586	0.6504	0.7243
NB154	2008-10-28	Cologne, Agilent custom one-color array, 44k	S01_GE1.v5_10_Apr08	BGI	20110909	20110920	Starting material: 500 ng total RNA; polyA selection, non stranded protocol, TruSeq SBS Kit v3; paired end sequencing, with 6 samples multiplexed per lane_RNA	Paired_end	Illumina HiSeq 2000	45111128	46218160	45766712	1.02	4619.83	0.246	0.247	0.252	0.253	0.506	99.02	4453	100	97.81	0.0017	0.0207	0.9763	0.5058	0.4988	2.172	193	22495710	0.9481	0.0371	0.0146	4187.1	0.535	5.635	93.83	4.45	0.018	0.457	126.617	194.887	0.0175	0.0011	0.0027	0.041	0.6837	0.7604
NB155	2008-10-28	Cologne, Agilent custom one-color array, 44k	S01_GE1.v5_10_Apr08	BGI	20110909	20110920	Starting material: 500 ng total RNA; polyA selection, non stranded protocol, TruSeq SBS Kit v3; paired end sequencing, with 6 samples multiplexed per lane_RNA	Paired_end	Illumina HiSeq 2000	46481392	47622608	46977300	1.02	4760.2	0.247	0.247	0.251	0.252	0.5045	98.64	4572	100	97.84	0.0027	0.0214	0.9728	0.5035	0.4988	2.229	190	23086890	0.952	0.0333	0.0145	4300.22	0.519	4.753	94.729	4.086	0.018	0.422	131.675	205.676	0.0174	0.001	0.0032	0.041	0.703	0.7787
NB156	2008-10-28	Cologne, Agilent custom one-color array, 44k	S01_GE1.v5_10_Apr08	BGI	20110909	20110920	Starting material: 500 ng total RNA; polyA selection, non stranded protocol, TruSeq SBS Kit v3; paired end sequencing, with 6 samples multiplexed per lane_RNA	Paired_end	Illumina HiSeq 2000	41282648	42440312	42070880	1.02	4242.16	0.249	0.25	0.249	0.251	0.5005	99.12	4097	100	97.89	0.0018	0.0202	0.9783	0.5045	0.4988	2	189	20597740	0.952	0.0343	0.0136	3775.53	0.547	5.135	94.318	4.207	0.016	0.391	117.362	189.21	0.0161	0.001	0.0037	0.0599	0.687	0.7595
NB157	2008-12-15	Cologne, Agilent custom one-color array, 44k	S01_GE1.v5_10_Apr08	BGI	20110909	20110920	Starting material: 500 ng total RNA; polyA selection, non stranded protocol, TruSeq SBS Kit v3; paired end sequencing, with 6 samples multiplexed per lane_RNA	Paired_end	Illumina HiSeq 2000	40618272	41570768	41009580	1.02	4155.04	0.252	0.253	0.246	0.247	0.4939	98.65	3989	100	97.78	0.002	0.0181	0.9713	0.5012	0.499	1.946	190	20178880	0.943	0.042	0.0148	3720.71	0.864	9.361	89.776	5.078	0.025	0.678	108.3	159.114	0.0252	0.0007	0.0027	0.0465	0.6263	0.7039
NB158	2008-12-17	Cologne, Agilent custom one-color array, 44k	S01_GE1.v5_10_Apr08	BGI	20110909	20110920	Starting material: 500 ng total RNA; polyA selection, non stranded protocol, TruSeq SBS Kit v3; paired end sequencing, with 6 samples multiplexed per lane_RNA	Paired_end	Illumina HiSeq 2000	45939328	47191600	46519072	1.02	4716.84	0.251	0.251	0.247	0.248	0.4964	98.57	4530	100	97.89	0.0029	0.0193	0.9711	0.5083	0.4986	2.208	184	22793020	0.9472	0.0387	0.0139	4279.24	0.559	7.706	91.734	4.905	0.019	0.613	125.216	195.119	0.0185	0.0004	0.0035	0.0352	0.6624	0.7351
NB159	2008-11-25	Cologne, Agilent custom one-color array, 44k	S01_GE1.v5_10_Apr08	BGI	20110909	20110920	Starting material: 500 ng total RNA; polyA selection, non stranded protocol, TruSeq SBS Kit v3; paired end sequencing, with 6 samples multiplexed per lane_RNA	Paired_end	Illumina HiSeq 2000	41180860	42811912	42440560	1.03	4279.09	0.252	0.252	0.247	0.247	0.4949	99.13	4133	100	98	0.0018	0.0181	0.98	0.5	0.4989	2.025	186	20540280	0.9551	0.0317	0.0131	3741.5	0.619	5.131	94.25	3.205	0.018	0.366	115.585	173.421	0.0182	0.0006	0.0026	0.0796	0.6931	0.7638
NB160	2008-12-16	Cologne, Agilent custom one-color array, 44k	S01_GE1.v5_10_Apr08	BGI	20110909	20110920	Starting material: 500 ng total RNA; polyA selection, non stranded protocol, TruSeq SBS Kit v3; paired end sequencing, with 6 samples multiplexed per lane_RNA	Paired_end	Illumina HiSeq 2000	40773792	41822300	41369528	1.02	4180.16	0.249	0.25	0.249	0.25	0.5	98.91	4029	100	97.89	0.0017	0.0214	0.9737	0.5	0.5	1.958	179	20304150	0.95	0.0358	0.0141	3810.73	0.64	5.694	93.667	4.646	0.019	0.459	114.383	179.364	0.0191	0.001	0.0017	0.0348	0.6828	0.7626
NB161	2008-12-15	Cologne, Agilent custom one-color array, 44k	S01_GE1.v5_10_Apr08	BGI	20110909	20110920	Starting material: 500 ng total RNA; polyA selection, non stranded protocol, TruSeq SBS Kit v3; paired end sequencing, with 6 samples multiplexed per lane_RNA	Paired_end	Illumina HiSeq 2000	38647872	39623500	39196728	1.02	3960.38	0.25	0.251	0.248	0.248	0.4974	98.92	3818	100	98	0.002	0.0202	0.9756	0.5017	0.4986	1.862	185	19248910	0.951	0.0346	0.0143	3549.95	0.561	5.284	94.157	4.508	0.016	0.389	107.104	169.734	0.0156	0.001	0.0021	0.0528	0.6785	0.7541
NB162	2008-12-17	Cologne, Agilent custom one-color array, 44k	S01_GE1.v5_10_Apr08	BGI	20110909	20110920	Starting material: 500 ng total RNA; polyA selection, non stranded protocol, TruSeq SBS Kit v3; paired end sequencing, with 6 samples multiplexed per lane_RNA	Paired_end	Illumina HiSeq 2000	40806160	42161208	41670520	1.03	4214.02	0.247	0.248	0.251	0.251	0.5035	98.83	4062	100	98	0.0017	0.0201	0.974	0.5004	0.4989	1.98	183	20301850	0.9541	0.0316	0.0141	3781.67	0.572	4.598	94.832	3.665	0.017	0.36	116.532	179.742	0.0169	0.0014	0.0016	0.0516	0.7096	0.783
NB163	2008-12-17	Cologne, Agilent custom one-color array, 44k	S01_GE1.v5_10_Apr08	BGI	20110909	20110920	Starting material: 500 ng total RNA; polyA selection, non stranded protocol, TruSeq SBS Kit v3; paired end sequencing, with 6 samples multiplexed per lane_RNA	Paired_end	Illumina HiSeq 2000	44506820	45186620	44604000	1.01	4516.29	0.254	0.254	0.245	0.245	0.4909	98.71	4309	100	97.12	0.0021	0.018	0.9715	0.5003	0.4988	2.111	178	22175570	0.9411	0.0395	0.0192	4119.65	0.73	9.44	89.83	5.574	0.024	0.742	116.385	177.388	0.0236	0.0002	0.0027	0.0234	0.6346	0.7103
NB164	2008-12-17	Cologne, Agilent custom one-color array, 44k	S01_GE1.v5_10_Apr08	BGI	20110909	20110920	Starting material: 500 ng total RNA; polyA selection, non stranded protocol, TruSeq SBS Kit v3; paired end sequencing, with 6 samples multiplexed per lane_RNA	Paired_end	Illumina HiSeq 2000	44680240	45548080	44947488	1.01	4552.37	0.255	0.256	0.243	0.244	0.4879	98.68	4342	100	97.12	0.0023	0.0209	0.9725	0.4936	0.5	2.125	186	22248740	0.9417	0.0395	0.0187	4177.56	0.727	6.66	92.613	5.312	0.024	0.611	121.919	185.908	0.0237	0.0003	0.0009	0.0206	0.6735	0.7505
NB165	2008-12-15	Cologne, Agilent custom one-color array, 44k	S01_GE1.v5_10_Apr08	BGI	20110909	20110920	Starting material: 500 ng total RNA; polyA selection, non stranded protocol, TruSeq SBS Kit v3; paired end sequencing, with 6 samples multiplexed per lane_RNA	Paired_end	Illumina HiSeq 2000	45667440	46582940	45843020	1.02	4655.84	0.251	0.252	0.247	0.247	0.4954	98.41	4430	100	97.14	0.0025	0.02	0.9702	0.5052	0.4981	2.17	185	22690900	0.9418	0.0382	0.0199	4172.72	0.587	6.384	93.029	4.868	0.019	0.534	124.327	193.061	0.0191	0.0002	0.0013	0.0413	0.6732	0.7471
NB166	2008-11-20	Cologne, Agilent custom one-color array, 44k	S01_GE1.v5_10_Apr08	BGI	20110909	20110920	Starting material: 500 ng total RNA; polyA selection, non stranded protocol, TruSeq SBS Kit v3; paired end sequencing, with 6 samples multiplexed per lane_RNA	Paired_end	Illumina HiSeq 2000	47501872	49009300	48408688	1.03	4898.35	0.251	0.252	0.247	0.248	0.4959	98.77	4683	100	97.26	0.0019	0.0193	0.9735	0.5068	0.499	2.295	182	23674000	0.9461	0.035	0.0188	4247.71	0.642	6.003	93.356	4.719	0.021	0.532	127.918	192.067	0.0214	0.001	0.0014	0.0751	0.6532	0.7259
NB167	2008-11-27	Cologne, Agilent custom one-color array, 44k	S01_GE1.v5_10_Apr08	BGI	20110909	20110920	Starting material: 500 ng total RNA; polyA selection, non stranded protocol, TruSeq SBS Kit v3; paired end sequencing, with 6 samples multiplexed per lane_RNA	Paired_end	Illumina HiSeq 2000	44977240	45744048	45033940	1.01	4572.01	0.257	0.257	0.242	0.242	0.4849	98.44	4357	100	97.26	0.0032	0.0189	0.9695	0.4987	0.4987	2.132	178	22337500	0.9438	0.0379	0.0182	4143.18	0.758	8.808	90.436	5.077	0.025	0.711	118.016	173.778	0.0245	0.0017	0.003	0.0272	0.6479	0.7218
NB168	2008-12-15	Cologne, Agilent custom one-color array, 44k	S01_GE1.v5_10_Apr08	BGI	20110909	20110920	Starting material: 500 ng total RNA; polyA selection, non stranded protocol, TruSeq SBS Kit v3; paired end sequencing, with 6 samples multiplexed per lane_RNA	Paired_end	Illumina HiSeq 2000	38501580	39270860	38786000	1.01	3924.96	0.249	0.25	0.249	0.249	0.4994	98.76	3748	100	97.15	0.0021	0.02	0.9742	0.506	0.5	1.838	177	19192120	0.9481	0.0327	0.0191	3520.71	0.59	5.144	94.266	4.136	0.016	0.376	106.792	166.334	0.0163	0.0012	0.0021	0.0436	0.6909	0.7675
NB169	2008-10-28	Cologne, Agilent custom one-color array, 44k	S01_GE1.v5_10_Apr08	BGI	20110909	20110920	Starting material: 500 ng total RNA; polyA selection, non stranded protocol, TruSeq SBS Kit v3; paired end sequencing, with 6 samples multiplexed per lane_RNA	Paired_end	Illumina HiSeq 2000	44775580	45938792	45434400	1.02	4591.59	0.25	0.25	0.249	0.249	0.4989	98.9	4409	100	97.56	0.0016	0.0211	0.9758	0.5026	0.5	2.152	179	22316750	0.9475	0.0362	0.0161	4211.55	0.911	6.41	92.681	4.081	0.03	0.554	125.641	197.109	0.0289	0.0004	0.0044	0.0268	0.7029	0.7758
NB170	2008-10-27	Cologne, Agilent custom one-color array, 44k	S01_GE1.v5_95_Feb07	BGI	20110909	20110920	Starting material: 500 ng total RNA; polyA selection, non stranded protocol, TruSeq SBS Kit v3; paired end sequencing, with 6 samples multiplexed per lane_RNA	Paired_end	Illumina HiSeq 2000	41478600	42412280	41881552	1.02	4239.13	0.247	0.248	0.251	0.252	0.504	98.74	4072	100	97.74	0.0021	0.0213	0.9733	0.5003	0.5	1.984	176	20623590	0.9518	0.0336	0.0144	3829.81	0.618	5.951	93.43	4.695	0.019	0.453	115.915	181.879	0.0185	0.0003	0.0021	0.042	0.6739	0.7519
NB171	2008-10-27	Cologne, Agilent custom one-color array, 44k	S01_GE1.v5_95_Feb07	BGI	20110909	20110920	Starting material: 500 ng total RNA; polyA selection, non stranded protocol, TruSeq SBS Kit v3; paired end sequencing, with 6 samples multiplexed per lane_RNA	Paired_end	Illumina HiSeq 2000	43150312	44379088	43963560	1.02	4435.67	0.247	0.248	0.251	0.252	0.504	99.06	4272	100	97.69	0.0017	0.0215	0.9758	0.5027	0.4983	2.081	184	21529410	0.9511	0.0338	0.015	3974.48	0.574	4.775	94.65	4.295	0.018	0.394	121.148	192.331	0.0178	0.0002	0.0017	0.0525	0.6925	0.7679
NB172	2008-11-13	Cologne, Agilent custom one-color array, 44k	S01_GE1.v5_10_Apr08	BGI	20110909	20110920	Starting material: 500 ng total RNA; polyA selection, non stranded protocol, TruSeq SBS Kit v3; paired end sequencing, with 6 samples multiplexed per lane_RNA	Paired_end	Illumina HiSeq 2000	42963800	44010872	43606512	1.02	4398.88	0.251	0.251	0.247	0.249	0.4969	99.08	4241	100	97.77	0.0018	0.0203	0.9781	0.5038	0.5	2.072	180	21430940	0.9523	0.0336	0.014	4030.86	0.537	5.923	93.54	4.078	0.017	0.434	123.88	197.352	0.0169	0.001	0.0025	0.033	0.699	0.7729
NB173	2008-11-13	Cologne, Agilent custom one-color array, 44k	S01_GE1.v5_10_Apr08	BGI	20110909	20110920	Starting material: 500 ng total RNA; polyA selection, non stranded protocol, TruSeq SBS Kit v3; paired end sequencing, with 6 samples multiplexed per lane_RNA	Paired_end	Illumina HiSeq 2000	43451060	44903672	44448552	1.03	4488.11	0.253	0.254	0.245	0.246	0.4919	98.98	4322	100	97.74	0.0017	0.0196	0.9782	0.4983	0.4985	2.116	188	21667670	0.9489	0.0354	0.0156	3900.67	0.473	6.087	93.44	4.044	0.014	0.421	117.657	183.606	0.0145	0.0013	0.0021	0.0809	0.6587	0.7334
NB174	2008-10-28	Cologne, Agilent custom one-color array, 44k	S01_GE1.v5_10_Apr08	BGI	20110909	20110920	Starting material: 500 ng total RNA; polyA selection, non stranded protocol, TruSeq SBS Kit v3; paired end sequencing, with 6 samples multiplexed per lane_RNA	Paired_end	Illumina HiSeq 2000	44653800	45827740	45351312	1.02	4580.49	0.252	0.253	0.246	0.247	0.4939	98.96	4408	100	97.7	0.0018	0.0202	0.9746	0.5022	0.4987	2.149	182	22264080	0.9462	0.038	0.0157	4070.18	0.735	6.346	92.92	4.917	0.023	0.536	121.044	189.942	0.0233	0.0014	0.003	0.0558	0.6548	0.7285
NB175	2008-12-15	Cologne, Agilent custom one-color array, 44k	S01_GE1.v5_10_Apr08	BGI	20110909	20110920	Starting material: 500 ng total RNA; polyA selection, non stranded protocol, TruSeq SBS Kit v3; paired end sequencing, with 6 samples multiplexed per lane_RNA	Paired_end	Illumina HiSeq 2000	59206952	61303632	60292980	1.03	6128.66	0.248	0.247	0.251	0.252	0.504	98.35	5891	100	98.21	0.0029	0.0204	0.9704	0.5025	0.5002	2.864	179	29215950	0.958	0.034	0.0079	5601.75	0.422	6.559	93.017	3.861	0.019	0.602	168.661	252.174	0.0184	0	0.0026	0.0327	0.6935	0.7727
NB176	2008-12-15	Cologne, Agilent custom one-color array, 44k	S01_GE1.v5_10_Apr08	BGI	20110909	20110920	Starting material: 500 ng total RNA; polyA selection, non stranded protocol, TruSeq SBS Kit v3; paired end sequencing, with 6 samples multiplexed per lane_RNA	Paired_end	Illumina HiSeq 2000	44191740	45223928	44689632	1.02	4519.99	0.249	0.25	0.248	0.249	0.4989	98.81	4343	100	97.7	0.002	0.0199	0.9716	0.5006	0.5	2.116	183	22005960	0.9464	0.0375	0.016	4001.42	0.718	6.611	92.669	5.127	0.023	0.59	120.373	181.573	0.0225	0.0004	0.0026	0.0577	0.6532	0.7265
NB177	2008-11-25	Cologne, Agilent custom one-color array, 44k	S01_GE1.v5_10_Apr08	BGI	20110909	20110920	Starting material: 500 ng total RNA; polyA selection, non stranded protocol, TruSeq SBS Kit v3; paired end sequencing, with 6 samples multiplexed per lane_RNA	Paired_end	Illumina HiSeq 2000	44831220	45692520	45025100	1.01	4566.82	0.253	0.254	0.245	0.246	0.4919	98.53	4382	100	97.84	0.002	0.0204	0.9712	0.5014	0.4988	2.137	174	22246730	0.9527	0.0324	0.0147	4124.89	0.566	6.938	92.497	4.5	0.018	0.546	121.304	184.535	0.0183	0.0003	0.0019	0.0416	0.6821	0.7515
NB178	2008-11-20	Cologne, Agilent custom one-color array, 44k	S01_GE1.v5_10_Apr08	BGI	20110909	20110920	Starting material: 500 ng total RNA; polyA selection, non stranded protocol, TruSeq SBS Kit v3; paired end sequencing, with 6 samples multiplexed per lane_RNA	Paired_end	Illumina HiSeq 2000	50090688	51110248	50576608	1.02	5108.32	0.249	0.25	0.248	0.25	0.4994	98.95	4917	100	97.73	0.0017	0.021	0.9738	0.5	0.4984	2.394	182	24976380	0.9481	0.036	0.0158	4630.57	0.587	5.817	93.594	4.885	0.021	0.557	139.432	217.167	0.0212	0.0012	0.0017	0.0391	0.6774	0.7538
NB179	2008-12-17	Cologne, Agilent custom one-color array, 44k	S01_GE1.v5_10_Apr08	BGI	20110909	20110920	Starting material: 500 ng total RNA; polyA selection, non stranded protocol, TruSeq SBS Kit v3; paired end sequencing, with 6 samples multiplexed per lane_RNA	Paired_end	Illumina HiSeq 2000	46243260	47062888	46432552	1.01	4703.78	0.249	0.25	0.249	0.25	0.5	98.66	4514	100	97.72	0.0027	0.0221	0.9719	0.5	0.4981	2.197	179	22988980	0.9495	0.0345	0.0158	4276.98	0.505	5.289	94.207	4.557	0.017	0.459	129.521	204.468	0.0168	0.0011	0.0019	0.0342	0.6896	0.7676
NB180	2008-11-25	Cologne, Agilent custom one-color array, 44k	S01_GE1.v5_10_Apr08	BGI	20110909	20110920	Starting material: 500 ng total RNA; polyA selection, non stranded protocol, TruSeq SBS Kit v3; paired end sequencing, with 6 samples multiplexed per lane_RNA	Paired_end	Illumina HiSeq 2000	42771340	43707700	43292660	1.02	4368.39	0.252	0.253	0.245	0.247	0.4934	99.05	4209	100	97.74	0.0016	0.0176	0.9768	0.5039	0.5	2.061	190	21344770	0.945	0.0393	0.0155	3887.25	0.916	7.677	91.407	5.072	0.028	0.608	115.848	174.311	0.028	0.0012	0.0042	0.0555	0.6442	0.7142
NB181	2008-12-15	Cologne, Agilent custom one-color array, 44k	S01_GE1.v5_10_Apr08	BGI	20110909	20110920	Starting material: 500 ng total RNA; polyA selection, non stranded protocol, TruSeq SBS Kit v3; paired end sequencing, with 6 samples multiplexed per lane_RNA	Paired_end	Illumina HiSeq 2000	45168368	46363488	45878820	1.02	4633.98	0.253	0.254	0.245	0.247	0.4924	98.95	4468	100	98	0.0018	0.0203	0.976	0.5005	0.499	2.181	182	22514790	0.952	0.0326	0.0153	4158.38	0.58	5.326	94.094	4.466	0.019	0.471	124.878	192.991	0.0188	0.0003	0.003	0.0519	0.6823	0.756
NB182	2008-11-25	Cologne, Agilent custom one-color array, 44k	S01_GE1.v5_10_Apr08	BGI	20110909	20110920	Starting material: 500 ng total RNA; polyA selection, non stranded protocol, TruSeq SBS Kit v3; paired end sequencing, with 6 samples multiplexed per lane_RNA	Paired_end	Illumina HiSeq 2000	45525340	47103512	46486640	1.03	4707.96	0.25	0.25	0.248	0.25	0.4989	98.69	4528	100	98	0.0028	0.0216	0.9739	0.503	0.4987	2.209	185	22629240	0.9533	0.0312	0.0154	4195.93	0.613	4.344	95.043	3.629	0.02	0.383	130.822	208.17	0.0202	0.0003	0.006	0.054	0.7065	0.7783
NB183	2008-11-20	Cologne, Agilent custom one-color array, 44k	S01_GE1.v5_10_Apr08	BGI	20110909	20110920	Starting material: 500 ng total RNA; polyA selection, non stranded protocol, TruSeq SBS Kit v3; paired end sequencing, with 6 samples multiplexed per lane_RNA	Paired_end	Illumina HiSeq 2000	47146400	48757040	48304240	1.03	4873.18	0.254	0.254	0.245	0.245	0.4909	99.07	4703	100	97.86	0.0014	0.019	0.9739	0.5023	0.5	2.291	187	23529450	0.9467	0.0377	0.0154	4395.62	0.765	6.737	92.498	4.795	0.026	0.633	129.355	198.589	0.0262	0.0003	0.0027	0.0452	0.6646	0.7371
NB184	2008-11-27	Cologne, Agilent custom one-color array, 44k	S01_GE1.v5_10_Apr08	BGI	20110909	20110920	Starting material: 500 ng total RNA; polyA selection, non stranded protocol, TruSeq SBS Kit v3; paired end sequencing, with 6 samples multiplexed per lane_RNA	Paired_end	Illumina HiSeq 2000	46148792	47470340	46940728	1.02	4744.59	0.256	0.257	0.243	0.243	0.4864	98.88	4567	100	97.8	0.0016	0.0193	0.9737	0.5	0.5	2.228	180	22996160	0.9448	0.0389	0.0161	4217.67	0.767	9.79	89.443	5.149	0.025	0.77	120.96	178.304	0.0254	0.0014	0.0024	0.0549	0.6223	0.693
NB185	2008-11-20	Cologne, Agilent custom one-color array, 44k	S01_GE1.v5_10_Apr08	BGI	20110909	20110920	Starting material: 500 ng total RNA; polyA selection, non stranded protocol, TruSeq SBS Kit v3; paired end sequencing, with 6 samples multiplexed per lane_RNA	Paired_end	Illumina HiSeq 2000	42514820	44259992	43795920	1.04	4423.74	0.247	0.248	0.251	0.251	0.5035	98.95	4266	100	98	0.0018	0.02	0.9763	0.5012	0.5	2.084	178	21188400	0.9539	0.0307	0.0153	3828.69	0.53	4.687	94.782	3.989	0.016	0.372	119.886	186.995	0.0159	0.0016	0.0013	0.0857	0.6787	0.7494
NB186	2008-12-15	Cologne, Agilent custom one-color array, 44k	S01_GE1.v5_10_Apr08	BGI	20110909	20110920	Starting material: 500 ng total RNA; polyA selection, non stranded protocol, TruSeq SBS Kit v3; paired end sequencing, with 6 samples multiplexed per lane_RNA	Paired_end	Illumina HiSeq 2000	42606768	43877168	43413520	1.02	4385.46	0.247	0.247	0.252	0.252	0.505	98.94	4226	100	97.86	0.0012	0.02	0.9761	0.5021	0.499	2.066	189	21239600	0.9494	0.0347	0.0157	3941.73	0.438	5.649	93.912	3.925	0.014	0.408	122.906	189.124	0.0136	0.0015	0.005	0.0468	0.6874	0.7655
NB187	2008-11-25	Cologne, Agilent custom one-color array, 44k	S01_GE1.v5_10_Apr08	BGI	20110909	20110920	Starting material: 500 ng total RNA; polyA selection, non stranded protocol, TruSeq SBS Kit v3; paired end sequencing, with 6 samples multiplexed per lane_RNA	Paired_end	Illumina HiSeq 2000	46182580	47881392	47383088	1.03	4785.81	0.253	0.254	0.246	0.246	0.4924	98.95	4614	100	97.89	0.0017	0.0192	0.9762	0.5026	0.5	2.256	171	23019840	0.9537	0.0308	0.0154	4174.09	0.688	6.202	93.112	4.627	0.023	0.531	123.396	189.815	0.0225	0.0003	0.0045	0.0759	0.6617	0.7286
NB188	2008-12-15	Cologne, Agilent custom one-color array, 44k	S01_GE1.v5_10_Apr08	BGI	20110909	20110920	Starting material: 500 ng total RNA; polyA selection, non stranded protocol, TruSeq SBS Kit v3; paired end sequencing, with 6 samples multiplexed per lane_RNA	Paired_end	Illumina HiSeq 2000	44745840	46998920	46539260	1.05	4697.59	0.255	0.255	0.244	0.244	0.4889	99.02	4536	100	98	0.0015	0.0184	0.9773	0.5011	0.5002	2.222	185	22315120	0.9524	0.0321	0.0153	4016.47	0.728	5.463	93.809	3.595	0.023	0.457	122.859	187.775	0.0229	0.0005	0.0027	0.0971	0.6658	0.7346
NB189	2008-12-15	Cologne, Agilent custom one-color array, 44k	S01_GE1.v5_10_Apr08	BGI	20110909	20110920	Starting material: 500 ng total RNA; polyA selection, non stranded protocol, TruSeq SBS Kit v3; paired end sequencing, with 6 samples multiplexed per lane_RNA	Paired_end	Illumina HiSeq 2000	42969448	45444480	44809680	1.05	4542.21	0.253	0.253	0.246	0.246	0.4929	98.6	4364	100	98	0.0017	0.0191	0.9732	0.5	0.5	2.136	181	21342870	0.9517	0.0318	0.0164	3670.56	0.728	5.716	93.557	4.105	0.021	0.441	112.03	179.321	0.0209	0.0003	0.0321	0.1121	0.6211	0.6862
NB190	2008-11-25	Cologne, Agilent custom one-color array, 44k	S01_GE1.v5_10_Apr08	BGI	20110909	20110920	Starting material: 500 ng total RNA; polyA selection, non stranded protocol, TruSeq SBS Kit v3; paired end sequencing, with 6 samples multiplexed per lane_RNA	Paired_end	Illumina HiSeq 2000	47033920	48262008	47775620	1.02	4823.84	0.251	0.252	0.247	0.248	0.4959	98.99	4649	100	97.81	0.0016	0.0197	0.9711	0.5086	0.4986	2.259	182	23461600	0.9459	0.038	0.0159	4317.13	1.039	6.674	92.287	4.908	0.035	0.672	131.878	193.043	0.035	0.0014	0.0023	0.0464	0.6617	0.7327
NB191	2008-11-20	Cologne, Agilent custom one-color array, 44k	S01_GE1.v5_10_Apr08	BGI	20110909	20110920	Starting material: 500 ng total RNA; polyA selection, non stranded protocol, TruSeq SBS Kit v3; paired end sequencing, with 6 samples multiplexed per lane_RNA	Paired_end	Illumina HiSeq 2000	48553872	49958040	49262280	1.02	4993.38	0.254	0.255	0.244	0.245	0.4899	98.6	4796	100	97.87	0.0032	0.0211	0.9722	0.4977	0.4988	2.337	176	24114260	0.9509	0.0337	0.0153	4513.48	0.723	6.425	92.853	4.871	0.026	0.585	132.695	201.641	0.0254	0.0019	0.0022	0.0394	0.6633	0.7412
NB192	2008-11-20	Cologne, Agilent custom one-color array, 44k	S01_GE1.v5_10_Apr08	BGI	20110909	20110920	Starting material: 500 ng total RNA; polyA selection, non stranded protocol, TruSeq SBS Kit v3; paired end sequencing, with 6 samples multiplexed per lane_RNA	Paired_end	Illumina HiSeq 2000	44867648	46813848	46367980	1.04	4679.02	0.25	0.252	0.247	0.249	0.4969	99.04	4515	100	97.89	0.0014	0.0197	0.9761	0.5009	0.5	2.205	183	22391890	0.9496	0.0342	0.0161	4060.64	0.804	5.038	94.157	4.553	0.026	0.47	125.083	196.628	0.0256	0.0022	0.0013	0.0817	0.6609	0.7316
NB193	2008-11-20	Cologne, Agilent custom one-color array, 44k	S01_GE1.v5_10_Apr08	BGI	20110909	20110920	Starting material: 500 ng total RNA; polyA selection, non stranded protocol, TruSeq SBS Kit v3; paired end sequencing, with 6 samples multiplexed per lane_RNA	Paired_end	Illumina HiSeq 2000	44695720	46153500	45695500	1.03	4613.05	0.252	0.253	0.245	0.248	0.4939	99	4458	100	98.06	0.0018	0.0188	0.9757	0.5016	0.5	2.175	176	22273300	0.9526	0.0334	0.0138	4082.05	0.581	6.739	92.681	4.903	0.019	0.537	120.715	183.228	0.0186	0.0003	0.0115	0.0567	0.6456	0.7194
NB194	2008-11-19	Cologne, Agilent custom one-color array, 44k	S01_GE1.v5_10_Apr08	BGI	20110909	20110920	Starting material: 500 ng total RNA; polyA selection, non stranded protocol, TruSeq SBS Kit v3; paired end sequencing, with 6 samples multiplexed per lane_RNA	Paired_end	Illumina HiSeq 2000	44106040	47477820	46827060	1.07	4745.44	0.251	0.252	0.248	0.248	0.4964	98.62	4566	100	98.02	0.0015	0.0186	0.9729	0.5076	0.499	2.232	186	21894960	0.9503	0.0344	0.0152	3797.39	0.681	5.679	93.641	4.369	0.02	0.449	116.383	181.772	0.0192	0.0005	0.0031	0.1494	0.6112	0.6755
NB195	2008-11-25	Cologne, Agilent custom one-color array, 44k	S01_GE1.v5_10_Apr08	BGI	20110909	20110920	Starting material: 500 ng total RNA; polyA selection, non stranded protocol, TruSeq SBS Kit v3; paired end sequencing, with 6 samples multiplexed per lane_RNA	Paired_end	Illumina HiSeq 2000	44769900	46666432	46258192	1.04	4664.35	0.249	0.25	0.248	0.251	0.5	99.12	4512	100	98.04	0.0014	0.0185	0.9781	0.5	0.5	2.206	177	22337950	0.9548	0.031	0.014	4320.02	0.391	5.121	94.488	3.07	0.013	0.372	133.403	211.732	0.0132	0.0005	0.0062	0.0232	0.7342	0.807
NB196	2008-10-27	Cologne, Agilent custom one-color array, 44k	S01_GE1.v5_95_Feb07	BGI	20110909	20110920	Starting material: 500 ng total RNA; polyA selection, non stranded protocol, TruSeq SBS Kit v3; paired end sequencing, with 6 samples multiplexed per lane_RNA	Paired_end	Illumina HiSeq 2000	44402528	47336808	46926560	1.06	4731.34	0.254	0.255	0.243	0.246	0.4899	99.13	4577	100	98.05	0.0014	0.0181	0.9747	0.5013	0.5	2.23	181	22156770	0.9478	0.0376	0.0144	4049.46	0.641	6.266	93.094	4.943	0.02	0.549	122.756	193.791	0.0204	0.002	0.0017	0.094	0.6298	0.7006
NB197	2008-11-19	Cologne, Agilent custom one-color array, 44k	S01_GE1.v5_10_Apr08	BGI	20110909	20110920	Starting material: 500 ng total RNA; polyA selection, non stranded protocol, TruSeq SBS Kit v3; paired end sequencing, with 6 samples multiplexed per lane_RNA	Paired_end	Illumina HiSeq 2000	42712712	44398200	44002408	1.03	4437.62	0.253	0.255	0.244	0.246	0.4909	99.1	4295	100	98.11	0.0013	0.0201	0.976	0.5059	0.4988	2.092	180	21305890	0.9536	0.0325	0.0138	4106.79	0.451	5.386	94.163	4.149	0.015	0.448	123.095	200.039	0.0145	0.0013	0.0021	0.0256	0.7139	0.7845
NB198	2008-12-15	Cologne, Agilent custom one-color array, 44k	S01_GE1.v5_10_Apr08	BGI	20110909	20110920	Starting material: 500 ng total RNA; polyA selection, non stranded protocol, TruSeq SBS Kit v3; paired end sequencing, with 6 samples multiplexed per lane_RNA	Paired_end	Illumina HiSeq 2000	45872968	48700112	48258900	1.06	4867.61	0.252	0.253	0.245	0.248	0.4939	99.09	4711	100	98.12	0.0013	0.0187	0.9772	0.5014	0.5	2.301	178	22878100	0.9561	0.0296	0.0141	4229.6	0.474	4.184	95.342	3.5	0.016	0.383	134.718	219.713	0.0152	0.0025	0.0025	0.0836	0.6935	0.7603
NB199	2008-11-19	Cologne, Agilent custom one-color array, 44k	S01_GE1.v5_10_Apr08	BGI	20110915	20110922	Starting material: 500 ng total RNA; polyA selection, non stranded protocol, TruSeq SBS Kit v3; paired end sequencing, with 6 samples multiplexed per lane_RNA	Paired_end	Illumina HiSeq 2000	56492420	59248048	58914740	1.04	5924.39	0.248	0.249	0.249	0.252	0.502	99.43	5789	100	98.77	0.0017	0.0211	0.9805	0.5037	0.5	2.803	172	28269420	0.9542	0.0323	0.0133	5365.99	0.502	5.83	93.667	4.499	0.021	0.601	161.565	243.801	0.021	0.0004	0.0036	0.0545	0.6685	0.7455
NB200	2008-11-24	Cologne, Agilent custom one-color array, 44k	S01_GE1.v5_10_Apr08	BGI	20110915	20110922	Starting material: 500 ng total RNA; polyA selection, non stranded protocol, TruSeq SBS Kit v3; paired end sequencing, with 6 samples multiplexed per lane_RNA	Paired_end	Illumina HiSeq 2000	62692020	65712680	64701800	1.04	6570.81	0.244	0.243	0.254	0.256	0.5115	98.46	6355	100	98.72	0.003	0.0201	0.9701	0.5044	0.5	3.077	172	31052430	0.9535	0.0328	0.0135	5928.41	0.565	6.328	93.108	4.542	0.026	0.696	180.212	263.003	0.0262	0.0005	0.004	0.0476	0.6668	0.7506
NB201	2008-12-15	Cologne, Agilent custom one-color array, 44k	S01_GE1.v5_10_Apr08	BGI	20110915	20110922	Starting material: 500 ng total RNA; polyA selection, non stranded protocol, TruSeq SBS Kit v3; paired end sequencing, with 6 samples multiplexed per lane_RNA	Paired_end	Illumina HiSeq 2000	70162800	72655184	72245248	1.03	7265.02	0.247	0.247	0.25	0.254	0.505	99.43	7102	100	98.82	0.0019	0.0194	0.9808	0.5024	0.4988	3.446	182	35115232	0.9504	0.036	0.0135	6778.7	0.702	6.552	92.746	5.004	0.037	0.891	200.141	287.661	0.0371	0.0003	0.0017	0.0287	0.675	0.751
NB202	2008-12-16	Cologne, Agilent custom one-color array, 44k	S01_GE1.v5_10_Apr08	BGI	20110915	20110922	Starting material: 500 ng total RNA; polyA selection, non stranded protocol, TruSeq SBS Kit v3; paired end sequencing, with 6 samples multiplexed per lane_RNA	Paired_end	Illumina HiSeq 2000	62705368	65659728	65188608	1.04	6565.52	0.248	0.248	0.25	0.253	0.5035	99.28	6412	100	98.87	0.0021	0.0214	0.9784	0.5044	0.5	3.102	174	31328690	0.9557	0.0308	0.0134	6004.34	0.509	5.338	94.152	4.287	0.024	0.649	184.022	277.853	0.0239	0.0003	0.0022	0.0461	0.6948	0.7686
NB203	2008-12-17	Cologne, Agilent custom one-color array, 44k	S01_GE1.v5_10_Apr08	BGI	20110915	20110922	Starting material: 500 ng total RNA; polyA selection, non stranded protocol, TruSeq SBS Kit v3; paired end sequencing, with 6 samples multiplexed per lane_RNA	Paired_end	Illumina HiSeq 2000	57798940	60038408	59566992	1.03	6003.43	0.241	0.242	0.256	0.259	0.516	99.21	5852	100	98.76	0.0021	0.0199	0.9764	0.5044	0.5	2.832	175	28864490	0.9519	0.0342	0.0138	5533.34	0.584	6.768	92.649	5.015	0.025	0.724	165.367	242.859	0.0253	0.0006	0.0026	0.0348	0.6647	0.75
NB204	2008-12-15	Cologne, Agilent custom one-color array, 44k	S01_GE1.v5_10_Apr08	BGI	20110915	20110922	Starting material: 500 ng total RNA; polyA selection, non stranded protocol, TruSeq SBS Kit v3; paired end sequencing, with 6 samples multiplexed per lane_RNA	Paired_end	Illumina HiSeq 2000	63672128	67853840	67266920	1.06	6784.91	0.247	0.247	0.251	0.254	0.5055	99.13	6615	100	98.85	0.0021	0.0208	0.9789	0.5035	0.5	3.209	171	31752210	0.959	0.0278	0.0131	5958.65	0.533	4.481	94.986	3.779	0.025	0.554	184.055	269.956	0.0249	0.0004	0.0051	0.0809	0.6876	0.7579
NB205	2008-11-24	Cologne, Agilent custom one-color array, 44k	S01_GE1.v5_10_Apr08	BGI	20110919	20110922	Starting material: 500 ng total RNA; polyA selection, non stranded protocol, TruSeq SBS Kit v3; paired end sequencing, with 6 samples multiplexed per lane_RNA	Paired_end	Illumina HiSeq 2000	49075528	55655140	55261648	1.13	5565.14	0.254	0.255	0.243	0.246	0.4899	99.29	5450	100	99.14	0.0012	0.0322	0.9804	0.5058	0.5	2.613	180	24523060	0.9559	0.0295	0.0144	5169.01	0.461	3.13	96.411	2.348	0.019	0.367	166.114	316.879	0.0182	0.0015	0.0024	0.0353	0.7807	0.8384
NB206	2008-11-19	Cologne, Agilent custom one-color array, 44k	S01_GE1.v5_10_Apr08	BGI	20110915	20110922	Starting material: 500 ng total RNA; polyA selection, non stranded protocol, TruSeq SBS Kit v3; paired end sequencing, with 6 samples multiplexed per lane_RNA	Paired_end	Illumina HiSeq 2000	58641512	61989888	61450728	1.05	6198.58	0.242	0.242	0.256	0.258	0.515	99.13	6041	100	98.82	0.0023	0.0212	0.9777	0.501	0.5	2.926	171	29233420	0.9578	0.0298	0.0123	5596.5	0.488	5.172	94.341	4.323	0.021	0.574	174.428	261.351	0.0212	0.0005	0.0033	0.0558	0.6926	0.7674
NB207	2008-12-17	Cologne, Agilent custom one-color array, 44k	S01_GE1.v5_10_Apr08	BGI	20110915	20110922	Starting material: 500 ng total RNA; polyA selection, non stranded protocol, TruSeq SBS Kit v3; paired end sequencing, with 6 samples multiplexed per lane_RNA	Paired_end	Illumina HiSeq 2000	57766720	61260672	60628728	1.06	6125.68	0.242	0.242	0.256	0.258	0.515	98.96	5966	100	99	0.0027	0.0219	0.9743	0.504	0.5	2.883	174	28759010	0.954	0.0327	0.0131	5500.64	0.521	5.983	93.494	4.708	0.023	0.641	168.13	249.707	0.0224	0.0006	0.0021	0.0593	0.6686	0.7468
NB208	2008-11-24	Cologne, Agilent custom one-color array, 44k	S01_GE1.v5_10_Apr08	BGI	20110915	20110922	Starting material: 500 ng total RNA; polyA selection, non stranded protocol, TruSeq SBS Kit v3; paired end sequencing, with 6 samples multiplexed per lane_RNA	Paired_end	Illumina HiSeq 2000	70772480	74104152	73545104	1.04	7409.93	0.247	0.248	0.25	0.253	0.504	99.24	7240	100	99	0.002	0.021	0.9776	0.5036	0.5	3.504	174	35334940	0.955	0.032	0.0128	6898.09	0.535	5.671	93.793	4.583	0.029	0.782	207.989	300.21	0.0288	0.0004	0.0016	0.0299	0.6951	0.7718
NB209	2008-12-16	Cologne, Agilent custom one-color array, 44k	S01_GE1.v5_10_Apr08	BGI	20110915	20110922	Starting material: 500 ng total RNA; polyA selection, non stranded protocol, TruSeq SBS Kit v3; paired end sequencing, with 6 samples multiplexed per lane_RNA	Paired_end	Illumina HiSeq 2000	58012220	61119368	60325400	1.05	6111.54	0.245	0.245	0.253	0.255	0.509	98.7	5940	100	99	0.0028	0.0196	0.9717	0.5055	0.5	2.876	174	28800150	0.952	0.0348	0.0131	5527.71	0.548	6.2	93.251	5.053	0.024	0.671	167.392	252.183	0.0236	0.0005	0.0017	0.0508	0.6594	0.7384
NB210	2008-11-19	Cologne, Agilent custom one-color array, 44k	S01_GE1.v5_10_Apr08	BGI	20110915	20110922	Starting material: 500 ng total RNA; polyA selection, non stranded protocol, TruSeq SBS Kit v3; paired end sequencing, with 6 samples multiplexed per lane_RNA	Paired_end	Illumina HiSeq 2000	59892008	62703000	62344872	1.04	6269.9	0.248	0.249	0.249	0.252	0.502	99.42	6138	100	99	0.002	0.0205	0.9786	0.5014	0.5	2.969	178	29958870	0.9522	0.035	0.0126	5817.48	0.655	6.048	93.297	5.141	0.03	0.741	174.707	262.432	0.0283	0.0004	0.0016	0.0335	0.6673	0.7507
NB211	2008-12-15	Cologne, Agilent custom one-color array, 44k	S01_GE1.v5_10_Apr08	BGI	20110915	20110922	Starting material: 500 ng total RNA; polyA selection, non stranded protocol, TruSeq SBS Kit v3; paired end sequencing, with 6 samples multiplexed per lane_RNA	Paired_end	Illumina HiSeq 2000	54310928	56105220	55728080	1.03	5610.04	0.243	0.244	0.254	0.257	0.512	99.32	5483	100	98.89	0.0019	0.0207	0.9785	0.5032	0.5	2.655	183	27141560	0.9502	0.037	0.0127	5234.69	0.619	5.955	93.424	4.986	0.025	0.636	158.329	236.232	0.0252	0.0005	0.0017	0.0276	0.6789	0.7607
NB212	2008-12-17	Cologne, Agilent custom one-color array, 44k	S01_GE1.v5_10_Apr08	BGI	20110915	20110922	Starting material: 500 ng total RNA; polyA selection, non stranded protocol, TruSeq SBS Kit v3; paired end sequencing, with 6 samples multiplexed per lane_RNA	Paired_end	Illumina HiSeq 2000	62199752	65204488	64503280	1.04	6519.9	0.248	0.248	0.25	0.253	0.5035	98.92	6345	100	98.87	0.0028	0.0199	0.9737	0.5083	0.5	3.072	179	30952420	0.9506	0.0363	0.013	5972.75	0.595	6.725	92.679	5.376	0.028	0.802	178.283	267.726	0.0278	0.0004	0.0036	0.0378	0.6579	0.7363
NB213	2008-12-16	Cologne, Agilent custom one-color array, 44k	S01_GE1.v5_10_Apr08	BGI	20110915	20110922	Starting material: 500 ng total RNA; polyA selection, non stranded protocol, TruSeq SBS Kit v3; paired end sequencing, with 6 samples multiplexed per lane_RNA	Paired_end	Illumina HiSeq 2000	66293848	70456320	70027608	1.06	7045.03	0.25	0.251	0.247	0.25	0.4979	99.39	6893	100	99	0.002	0.0199	0.9787	0.5054	0.5	3.338	176	33145040	0.9501	0.0371	0.0127	6311.06	0.678	6.873	92.449	5.294	0.034	0.882	188.508	271.357	0.0332	0.0005	0.0026	0.0646	0.6317	0.7119
NB214	2008-12-15	Cologne, Agilent custom one-color array, 44k	S01_GE1.v5_10_Apr08	BGI	20110915	20110922	Starting material: 500 ng total RNA; polyA selection, non stranded protocol, TruSeq SBS Kit v3; paired end sequencing, with 6 samples multiplexed per lane_RNA	Paired_end	Illumina HiSeq 2000	57373152	60485672	60137200	1.05	6048.05	0.246	0.247	0.251	0.254	0.506	99.42	5921	100	99	0.0017	0.0201	0.9811	0.5038	0.5	2.874	184	28697850	0.9512	0.0358	0.0128	5542.41	0.565	5.376	94.058	4.265	0.025	0.591	170.645	262.865	0.0239	0.0004	0.0028	0.047	0.6919	0.7686
NB215	2008-12-16	Cologne, Agilent custom one-color array, 44k	S01_GE1.v5_10_Apr08	BGI	20110915	20110922	Starting material: 500 ng total RNA; polyA selection, non stranded protocol, TruSeq SBS Kit v3; paired end sequencing, with 6 samples multiplexed per lane_RNA	Paired_end	Illumina HiSeq 2000	60007260	62645152	62106100	1.04	6264	0.248	0.249	0.249	0.252	0.502	99.13	6114	100	99	0.002	0.0217	0.9776	0.5012	0.5	2.96	176	29927380	0.9537	0.0334	0.0128	5771.14	0.535	5.559	93.906	4.376	0.024	0.617	174.801	257.494	0.0239	0.0006	0.0012	0.0395	0.6896	0.7678
NB216	2008-11-19	Cologne, Agilent custom one-color array, 44k	S01_GE1.v5_10_Apr08	BGI	20110915	20110922	Starting material: 500 ng total RNA; polyA selection, non stranded protocol, TruSeq SBS Kit v3; paired end sequencing, with 6 samples multiplexed per lane_RNA	Paired_end	Illumina HiSeq 2000	64853360	68012000	67452632	1.04	6800.62	0.248	0.249	0.249	0.252	0.502	99.17	6639	100	99	0.002	0.0204	0.9771	0.5031	0.5	3.215	172	32355810	0.9532	0.0339	0.0128	6282.5	0.7	5.934	93.366	4.996	0.035	0.814	187.895	274.809	0.0342	0.0006	0.0016	0.036	0.6733	0.7519
NB217	2008-12-17	Cologne, Agilent custom one-color array, 44k	S01_GE1.v5_10_Apr08	BGI	20110915	20110922	Starting material: 500 ng total RNA; polyA selection, non stranded protocol, TruSeq SBS Kit v3; paired end sequencing, with 6 samples multiplexed per lane_RNA	Paired_end	Illumina HiSeq 2000	60675832	63688860	63143640	1.04	6368.33	0.246	0.247	0.251	0.254	0.506	99.14	6212	100	98.89	0.0025	0.0217	0.9763	0.506	0.5	3.005	176	30267070	0.9533	0.0334	0.0132	5874.69	0.547	6.434	93.02	4.404	0.025	0.715	177.533	261.473	0.025	0.0007	0.0041	0.0336	0.6853	0.7646
NB218	2008-12-16	Cologne, Agilent custom one-color array, 44k	S01_GE1.v5_10_Apr08	BGI	20110915	20110922	Starting material: 500 ng total RNA; polyA selection, non stranded protocol, TruSeq SBS Kit v3; paired end sequencing, with 6 samples multiplexed per lane_RNA	Paired_end	Illumina HiSeq 2000	54299120	57975420	57293088	1.06	5797.04	0.246	0.246	0.251	0.254	0.5065	98.82	5639	100	99	0.0024	0.0222	0.9741	0.5038	0.5002	2.728	178	26994590	0.9526	0.0338	0.0135	5210.03	0.506	5.478	94.016	4.59	0.021	0.574	159.126	249.372	0.0205	0.0009	0.0019	0.0583	0.679	0.753
NB219	2008-12-16	Cologne, Agilent custom one-color array, 44k	S01_GE1.v5_10_Apr08	BGI	20110915	20110922	Starting material: 500 ng total RNA; polyA selection, non stranded protocol, TruSeq SBS Kit v3; paired end sequencing, with 6 samples multiplexed per lane_RNA	Paired_end	Illumina HiSeq 2000	57005840	59875740	59054872	1.05	5987.06	0.248	0.247	0.25	0.252	0.5035	98.62	5813	100	99	0.0023	0.0206	0.9712	0.5029	0.5	2.815	179	28281060	0.9534	0.0333	0.0132	5507.87	0.556	5.1	94.345	4.355	0.024	0.585	167.619	250.002	0.0238	0.0005	0.0014	0.0357	0.7021	0.7771
NB220	2008-12-16	Cologne, Agilent custom one-color array, 44k	S01_GE1.v5_10_Apr08	BGI	20110915	20110922	Starting material: 500 ng total RNA; polyA selection, non stranded protocol, TruSeq SBS Kit v3; paired end sequencing, with 6 samples multiplexed per lane_RNA	Paired_end	Illumina HiSeq 2000	59552832	62518808	61911140	1.04	6251.35	0.248	0.248	0.249	0.252	0.5025	99.02	6093	100	99	0.0022	0.021	0.9769	0.5076	0.5	2.955	177	29671910	0.9538	0.0328	0.0133	5734.72	0.599	5.377	94.024	4.119	0.027	0.617	174.026	249.566	0.0269	0.0005	0.0013	0.0429	0.6933	0.7716
NB221	2008-11-19	Cologne, Agilent custom one-color array, 44k	S01_GE1.v5_10_Apr08	BGI	20110915	20110922	Starting material: 500 ng total RNA; polyA selection, non stranded protocol, TruSeq SBS Kit v3; paired end sequencing, with 6 samples multiplexed per lane_RNA	Paired_end	Illumina HiSeq 2000	51545048	55056192	54090208	1.06	5505.13	0.239	0.238	0.259	0.261	0.5215	98.24	5332	100	99.09	0.0033	0.0217	0.9673	0.5038	0.5	2.578	182	25458670	0.9574	0.0294	0.013	4963.57	0.488	3.296	96.216	3.257	0.019	0.379	159.736	245.788	0.0187	0.0007	0.002	0.0522	0.7338	0.8101
NB222	2008-12-16	Cologne, Agilent custom one-color array, 44k	S01_GE1.v5_10_Apr08	BGI	20110915	20110922	Starting material: 500 ng total RNA; polyA selection, non stranded protocol, TruSeq SBS Kit v3; paired end sequencing, with 6 samples multiplexed per lane_RNA	Paired_end	Illumina HiSeq 2000	58556048	62191712	61808080	1.06	6218.62	0.25	0.251	0.247	0.25	0.4979	99.38	6082	100	99	0.0017	0.0195	0.9781	0.5022	0.5	2.947	175	29287390	0.9504	0.0358	0.0136	5595.55	0.762	6.401	92.836	4.869	0.033	0.759	170.991	249.587	0.0334	0.0006	0.0019	0.06	0.6572	0.7335
NB223	2008-12-17	Cologne, Agilent custom one-color array, 44k	S01_GE1.v5_10_Apr08	BGI	20110915	20110922	Starting material: 500 ng total RNA; polyA selection, non stranded protocol, TruSeq SBS Kit v3; paired end sequencing, with 6 samples multiplexed per lane_RNA	Paired_end	Illumina HiSeq 2000	50757460	53226700	52839700	1.04	5322.18	0.249	0.25	0.248	0.25	0.4994	99.27	5196	100	98.85	0.0028	0.0199	0.9786	0.5054	0.5	2.521	179	25360490	0.9515	0.0347	0.0137	4854.68	0.68	5.881	93.439	4.992	0.026	0.606	145.281	221.372	0.0257	0.0003	0.0011	0.0495	0.6668	0.7444
NB224	2008-11-24	Cologne, Agilent custom one-color array, 44k	S01_GE1.v5_10_Apr08	BGI	20110915	20110922	Starting material: 500 ng total RNA; polyA selection, non stranded protocol, TruSeq SBS Kit v3; paired end sequencing, with 6 samples multiplexed per lane_RNA	Paired_end	Illumina HiSeq 2000	69841848	76674408	76068256	1.09	7666.72	0.248	0.249	0.249	0.252	0.502	99.2	7489	100	99	0.0021	0.0182	0.9794	0.5078	0.5	3.646	181	34856860	0.9519	0.0343	0.0136	6600.64	0.887	6.22	92.893	3.805	0.046	0.815	209.545	318.734	0.045	0.0002	0.0041	0.1011	0.6474	0.7201
NB225	2008-12-16	Cologne, Agilent custom one-color array, 44k	S01_GE1.v5_10_Apr08	BGI	20110915	20110922	Starting material: 500 ng total RNA; polyA selection, non stranded protocol, TruSeq SBS Kit v3; paired end sequencing, with 6 samples multiplexed per lane_RNA	Paired_end	Illumina HiSeq 2000	59699568	63125688	62643440	1.05	6311.98	0.247	0.248	0.25	0.253	0.504	99.23	6160	100	98.83	0.0023	0.0215	0.9785	0.5044	0.5	2.984	175	29814120	0.9542	0.032	0.0136	5711.61	0.507	5.567	93.927	4.531	0.023	0.616	175.996	265.892	0.0224	0.0004	0.0015	0.0565	0.6766	0.7542
NB226	2008-11-19	Cologne, Agilent custom one-color array, 44k	S01_GE1.v5_10_Apr08	BGI	20110915	20110922	Starting material: 500 ng total RNA; polyA selection, non stranded protocol, TruSeq SBS Kit v3; paired end sequencing, with 6 samples multiplexed per lane_RNA	Paired_end	Illumina HiSeq 2000	61927120	65737100	65295980	1.06	6573.1	0.24	0.241	0.256	0.26	0.5175	99.32	6426	100	99	0.002	0.0225	0.9787	0.5029	0.5	3.109	185	30965840	0.9506	0.0351	0.0142	6062.74	0.517	4.902	94.58	4.104	0.025	0.597	188.317	280.158	0.0244	0.0004	0.0129	0.0281	0.7038	0.7845
NB227	2008-11-19	Cologne, Agilent custom one-color array, 44k	S01_GE1.v5_10_Apr08	BGI	20110915	20110922	Starting material: 500 ng total RNA; polyA selection, non stranded protocol, TruSeq SBS Kit v3; paired end sequencing, with 6 samples multiplexed per lane_RNA	Paired_end	Illumina HiSeq 2000	52493360	54786152	53978232	1.04	5478.11	0.25	0.25	0.248	0.251	0.4994	98.52	5308	100	98.85	0.0016	0.0203	0.9704	0.5029	0.5	2.571	173	26013440	0.9553	0.0315	0.013	5041.13	0.549	5.827	93.623	4.806	0.022	0.613	152.227	230.121	0.0216	0.0003	0.0036	0.0308	0.6847	0.763
NB228	2008-12-15	Cologne, Agilent custom one-color array, 44k	S01_GE1.v5_10_Apr08	BGI	20110915	20110922	Starting material: 500 ng total RNA; polyA selection, non stranded protocol, TruSeq SBS Kit v3; paired end sequencing, with 6 samples multiplexed per lane_RNA	Paired_end	Illumina HiSeq 2000	59991860	62673192	62237792	1.04	6266.75	0.249	0.251	0.247	0.251	0.4989	99.3	6124	100	99	0.0023	0.0198	0.9782	0.5023	0.4988	2.968	177	29982330	0.9507	0.0357	0.0135	5739.51	0.715	6.482	92.803	5.487	0.032	0.799	170.999	256.071	0.0319	0.0002	0.0021	0.0446	0.6548	0.7326
NB229	2008-12-16	Cologne, Agilent custom one-color array, 44k	S01_GE1.v5_10_Apr08	BGI	20110915	20110922	Starting material: 500 ng total RNA; polyA selection, non stranded protocol, TruSeq SBS Kit v3; paired end sequencing, with 6 samples multiplexed per lane_RNA	Paired_end	Illumina HiSeq 2000	61317580	65010380	64465248	1.06	6500.29	0.242	0.243	0.255	0.258	0.514	99.16	6338	100	98.83	0.0022	0.0203	0.9779	0.5068	0.5	3.074	177	30613630	0.9551	0.0301	0.0147	5893.06	0.475	4.551	94.974	3.798	0.022	0.538	186.629	271.626	0.0219	0.0007	0.0031	0.0525	0.7044	0.7812
NB230	2008-12-15	Cologne, Agilent custom one-color array, 44k	S01_GE1.v5_10_Apr08	BGI	20110915	20110922	Starting material: 500 ng total RNA; polyA selection, non stranded protocol, TruSeq SBS Kit v3; paired end sequencing, with 6 samples multiplexed per lane_RNA	Paired_end	Illumina HiSeq 2000	64976780	68675632	68174896	1.05	6866.75	0.249	0.251	0.247	0.251	0.4989	99.27	6705	100	98.86	0.0018	0.021	0.9793	0.5032	0.5	3.251	185	32489030	0.9511	0.0334	0.0153	6300.91	0.471	5.412	94.117	4.244	0.023	0.649	190.441	282.731	0.0228	0.0003	0.0017	0.0443	0.6943	0.7692
NB231	2008-12-16	Cologne, Agilent custom one-color array, 44k	S01_GE1.v5_10_Apr08	BGI	20110915	20110922	Starting material: 500 ng total RNA; polyA selection, non stranded protocol, TruSeq SBS Kit v3; paired end sequencing, with 6 samples multiplexed per lane_RNA	Paired_end	Illumina HiSeq 2000	56650912	60047112	59476060	1.05	6004	0.247	0.248	0.25	0.253	0.504	99.04	5849	100	98.86	0.0025	0.021	0.9769	0.5018	0.5	2.835	176	28257520	0.9533	0.0313	0.0152	5451.77	0.429	4.751	94.819	3.857	0.018	0.505	170.641	264.683	0.0182	0.0007	0.0019	0.0514	0.7053	0.7791
NB232	2008-12-16	Cologne, Agilent custom one-color array, 44k	S01_GE1.v5_10_Apr08	BGI	20110915	20110922	Starting material: 500 ng total RNA; polyA selection, non stranded protocol, TruSeq SBS Kit v3; paired end sequencing, with 6 samples multiplexed per lane_RNA	Paired_end	Illumina HiSeq 2000	64056488	68187680	67736144	1.06	6817.97	0.25	0.251	0.247	0.25	0.4979	99.33	6665	100	99	0.0017	0.0213	0.9799	0.5088	0.5	3.23	182	32046370	0.9496	0.0352	0.0151	6148.07	0.53	5.825	93.647	4.382	0.026	0.708	185.811	272.674	0.0253	0.0007	0.0014	0.0609	0.6707	0.7446
NB233	2008-12-17	Cologne, Agilent custom one-color array, 44k	S01_GE1.v5_10_Apr08	BGI	20110915	20110922	Starting material: 500 ng total RNA; polyA selection, non stranded protocol, TruSeq SBS Kit v3; paired end sequencing, with 6 samples multiplexed per lane_RNA	Paired_end	Illumina HiSeq 2000	55537340	58829032	58136540	1.05	5882.22	0.241	0.241	0.256	0.259	0.5165	98.82	5710	100	98.73	0.0031	0.0212	0.9735	0.5029	0.5	2.764	178	27644260	0.9513	0.0327	0.0159	5274.6	0.538	4.875	94.587	4.379	0.022	0.537	164.427	249.599	0.0221	0.0008	0.0017	0.0589	0.6895	0.7668
NB234	2008-12-16	Cologne, Agilent custom one-color array, 44k	S01_GE1.v5_10_Apr08	BGI	20110915	20110922	Starting material: 500 ng total RNA; polyA selection, non stranded protocol, TruSeq SBS Kit v3; paired end sequencing, with 6 samples multiplexed per lane_RNA	Paired_end	Illumina HiSeq 2000	64282160	68305368	67895720	1.06	6829.76	0.249	0.251	0.247	0.251	0.4989	99.4	6673	100	98.8	0.0014	0.0183	0.9803	0.5016	0.5	3.243	177	32186540	0.9454	0.039	0.0154	6281.83	0.435	8.006	91.558	4.483	0.021	0.801	185.357	273.667	0.0214	0.0006	0.001	0.0417	0.641	0.7347
NB235	2008-11-13	Cologne, Agilent custom one-color array, 44k	S01_GE1.v5_10_Apr08	BGI	20110915	20110922	Starting material: 500 ng total RNA; polyA selection, non stranded protocol, TruSeq SBS Kit v3; paired end sequencing, with 6 samples multiplexed per lane_RNA	Paired_end	Illumina HiSeq 2000	56791620	60210920	59792500	1.06	6020.26	0.246	0.247	0.251	0.254	0.506	99.3	5862	100	98.55	0.0018	0.0178	0.9786	0.503	0.499	2.849	176	28424840	0.9463	0.037	0.0166	5502.69	0.608	6.441	92.952	3.835	0.026	0.658	185.616	284.25	0.0259	0.0006	0.0035	0.0423	0.6643	0.7602
NB236	2008-12-16	Cologne, Agilent custom one-color array, 44k	S01_GE1.v5_10_Apr08	BGI	20110915	20110922	Starting material: 500 ng total RNA; polyA selection, non stranded protocol, TruSeq SBS Kit v3; paired end sequencing, with 6 samples multiplexed per lane_RNA	Paired_end	Illumina HiSeq 2000	60285220	64471600	63945072	1.06	6446.27	0.245	0.246	0.252	0.255	0.508	99.18	6273	100	98.61	0.0019	0.0192	0.9759	0.5048	0.5	3.039	177	30124810	0.9475	0.0361	0.0162	5921.08	0.571	5.328	94.099	4.605	0.027	0.699	183.913	273.803	0.0258	0.0005	0.0019	0.0376	0.6956	0.77
NB237	2008-11-20	Cologne, Agilent custom one-color array, 44k	S01_GE1.v5_10_Apr08	BGI	20110915	20110922	Starting material: 500 ng total RNA; polyA selection, non stranded protocol, TruSeq SBS Kit v3; paired end sequencing, with 6 samples multiplexed per lane_RNA	Paired_end	Illumina HiSeq 2000	61510400	64623440	64112088	1.05	6461.45	0.25	0.251	0.246	0.25	0.4974	99.2	6286	100	98.56	0.0021	0.0202	0.9751	0.5019	0.5	3.04	176	30750410	0.9493	0.0344	0.0162	5960.05	0.694	5.38	93.924	4.401	0.032	0.706	182.837	267.359	0.0321	0.0005	0.0014	0.0325	0.6932	0.7705
NB238	2008-10-22	Cologne, Agilent custom one-color array, 44k	S01_GE1.v5_10_Apr08	BGI	20110915	20110922	Starting material: 500 ng total RNA; polyA selection, non stranded protocol, TruSeq SBS Kit v3; paired end sequencing, with 6 samples multiplexed per lane_RNA	Paired_end	Illumina HiSeq 2000	65878380	70916392	70394000	1.07	7090.67	0.246	0.247	0.25	0.254	0.5055	99.26	6900	100	98.52	0.0017	0.0198	0.9795	0.5025	0.5	3.352	177	32963350	0.9479	0.0348	0.0172	6347.71	0.626	5.107	94.267	4.211	0.031	0.7	192.354	275.95	0.0311	0.0007	0.0057	0.0593	0.687	0.7575
NB239	2008-10-22	Cologne, Agilent custom one-color array, 44k	S01_GE1.v5_10_Apr08	BGI	20110915	20110922	Starting material: 500 ng total RNA; polyA selection, non stranded protocol, TruSeq SBS Kit v3; paired end sequencing, with 6 samples multiplexed per lane_RNA	Paired_end	Illumina HiSeq 2000	63741528	67580528	67043888	1.06	6757.11	0.249	0.25	0.248	0.251	0.5	99.2	6582	100	98.68	0.0021	0.0202	0.9746	0.5048	0.5	3.182	174	31863040	0.9512	0.0324	0.0162	6139.28	0.607	5.428	93.964	4.545	0.029	0.73	185.637	272.767	0.0288	0.0006	0.002	0.0472	0.6844	0.7588
NB240	2008-10-22	Cologne, Agilent custom one-color array, 44k	S01_GE1.v5_10_Apr08	BGI	20110915	20110922	Starting material: 500 ng total RNA; polyA selection, non stranded protocol, TruSeq SBS Kit v3; paired end sequencing, with 6 samples multiplexed per lane_RNA	Paired_end	Illumina HiSeq 2000	57552968	60549368	60006472	1.05	6054.09	0.249	0.25	0.248	0.251	0.5	99.1	5889	100	98.64	0.002	0.0203	0.9765	0.5	0.5	2.855	173	28739220	0.9529	0.0308	0.0162	5474.07	0.628	5.5	93.872	4.443	0.027	0.641	165.269	236.935	0.0269	0.0006	0.0021	0.0522	0.6846	0.7577
NB241	2008-12-15	Cologne, Agilent custom one-color array, 44k	S01_GE1.v5_10_Apr08	BGI	20110915	20110922	Starting material: 500 ng total RNA; polyA selection, non stranded protocol, TruSeq SBS Kit v3; paired end sequencing, with 6 samples multiplexed per lane_RNA	Paired_end	Illumina HiSeq 2000	58911728	61548072	61143640	1.04	6154.28	0.249	0.25	0.247	0.251	0.4994	99.34	6004	100	98.7	0.0023	0.0203	0.9779	0.502	0.5	2.904	177	29468120	0.9468	0.0386	0.0144	5639.58	0.972	6.981	92.049	5.792	0.043	0.924	167.243	247.71	0.0428	0.0003	0.0029	0.0402	0.6497	0.7259
NB242	2008-10-27	Cologne, Agilent custom one-color array, 44k	S01_GE1.v5_95_Feb07	BGI	20110915	20110922	Starting material: 500 ng total RNA; polyA selection, non stranded protocol, TruSeq SBS Kit v3; paired end sequencing, with 6 samples multiplexed per lane_RNA	Paired_end	Illumina HiSeq 2000	63184420	66713768	66186872	1.05	6670.8	0.252	0.253	0.245	0.248	0.4939	99.21	6512	100	98.89	0.0019	0.0201	0.9769	0.5043	0.5	3.152	176	31549920	0.952	0.034	0.0139	6109.92	0.565	6.258	93.177	4.481	0.027	0.759	185.116	279.296	0.0268	0.0005	0.0034	0.0407	0.6779	0.7525
NB243	2008-10-27	Cologne, Agilent custom one-color array, 44k	S01_GE1.v5_95_Feb07	BGI	20110915	20110922	Starting material: 500 ng total RNA; polyA selection, non stranded protocol, TruSeq SBS Kit v3; paired end sequencing, with 6 samples multiplexed per lane_RNA	Paired_end	Illumina HiSeq 2000	57216968	60039488	59590008	1.04	6003.41	0.249	0.25	0.247	0.251	0.4994	99.25	5853	100	98.73	0.0021	0.0196	0.9769	0.5	0.4983	2.833	178	28595280	0.9448	0.0403	0.0147	5369.07	0.848	7.03	92.121	5.968	0.036	0.842	160.844	239.776	0.0354	0.0003	0.002	0.0627	0.6277	0.7039
NB244	2008-10-27	Cologne, Agilent custom one-color array, 44k	S01_GE1.v5_95_Feb07	BGI	20110905	20110922	Starting material: 500 ng total RNA; polyA selection, non stranded protocol, TruSeq SBS Kit v3; paired end sequencing, with 6 samples multiplexed per lane_RNA	Paired_end	Illumina HiSeq 2000	62464960	66206552	65765560	1.05	6620.07	0.244	0.245	0.253	0.256	0.51	99.33	6468	100	98.85	0.0019	0.0213	0.9805	0.5039	0.5	3.136	177	31233890	0.9528	0.033	0.0141	5953.62	0.673	4.854	94.474	4.043	0.031	0.617	184.633	263.645	0.0314	0.0004	0.0046	0.0609	0.6915	0.7662
NB245	2008-11-19	Cologne, Agilent custom one-color array, 44k	S01_GE1.v5_10_Apr08	BGI	20110905	20110922	Starting material: 500 ng total RNA; polyA selection, non stranded protocol, TruSeq SBS Kit v3; paired end sequencing, with 6 samples multiplexed per lane_RNA	Paired_end	Illumina HiSeq 2000	58089400	61925740	61380980	1.06	6192.04	0.248	0.249	0.248	0.252	0.5015	99.12	6030	100	98.75	0.0026	0.02	0.9778	0.5036	0.4983	2.925	178	28990060	0.9476	0.0373	0.0149	5440.43	0.712	5.961	93.328	4.589	0.03	0.676	170.738	248.587	0.0302	0.0005	0.0021	0.0803	0.652	0.729
NB246	2008-12-16	Cologne, Agilent custom one-color array, 44k	S01_GE1.v5_10_Apr08	BGI	20110905	20110922	Starting material: 500 ng total RNA; polyA selection, non stranded protocol, TruSeq SBS Kit v3; paired end sequencing, with 6 samples multiplexed per lane_RNA	Paired_end	Illumina HiSeq 2000	56621920	60235220	59872512	1.06	6023	0.248	0.25	0.248	0.252	0.501	99.39	5887	100	98.83	0.0018	0.0191	0.9794	0.5008	0.5	2.855	178	28338450	0.9476	0.0376	0.0146	5375.07	0.676	7.163	92.161	4.796	0.029	0.748	160.956	228.374	0.0285	0.0006	0.0069	0.0636	0.645	0.7204
NB247	2008-12-15	Cologne, Agilent custom one-color array, 44k	S01_GE1.v5_10_Apr08	BGI	20110917	20110923	Starting material: 500 ng total RNA; polyA selection, non stranded protocol, TruSeq SBS Kit v3; paired end sequencing, with 6 samples multiplexed per lane_RNA	Paired_end	Illumina HiSeq 2000	42856592	43821180	42788020	1.02	4379.06	0.245	0.246	0.253	0.253	0.5075	97.64	4124	100	96.89	0.0034	0.0193	0.961	0.4987	0.5	2.034	183	21122370	0.9375	0.0426	0.0197	3820.95	0.782	7.966	91.252	4.898	0.023	0.623	118.783	180.606	0.0233	0.0002	0.005	0.0501	0.6464	0.7217
NB248	2008-12-15	Cologne, Agilent custom one-color array, 44k	S01_GE1.v5_10_Apr08	BGI	20110917	20110923	Starting material: 500 ng total RNA; polyA selection, non stranded protocol, TruSeq SBS Kit v3; paired end sequencing, with 6 samples multiplexed per lane_RNA	Paired_end	Illumina HiSeq 2000	75160040	76807960	75429008	1.02	7678.22	0.252	0.252	0.247	0.247	0.4949	98.2	7310	100	97.42	0.0026	0.0189	0.9669	0.5048	0.5003	3.578	181	37174620	0.9456	0.0392	0.0151	6771.02	0.691	8.324	90.985	4.652	0.037	1.069	210.64	297.94	0.0365	0.0002	0.004	0.0525	0.6392	0.7199
NB249	2008-11-20	Cologne, Agilent custom one-color array, 44k	S01_GE1.v5_10_Apr08	BGI	20110917	20110923	Starting material: 500 ng total RNA; polyA selection, non stranded protocol, TruSeq SBS Kit v3; paired end sequencing, with 6 samples multiplexed per lane_RNA	Paired_end	Illumina HiSeq 2000	42204552	43280552	41565128	1.02	4325.05	0.244	0.242	0.257	0.255	0.513	96.03	4005	100	96.86	0.0044	0.0195	0.9425	0.5038	0.5	1.97	184	20458440	0.9368	0.0425	0.0205	3679.69	0.871	6.931	92.197	5.358	0.025	0.57	112.529	171.892	0.0248	0.0002	0.0034	0.0576	0.6421	0.7197
NB250	2008-12-11	Cologne, Agilent custom one-color array, 44k	S01_GE1.v5_10_Apr08	BGI	20110917	20110923	Starting material: 500 ng total RNA; polyA selection, non stranded protocol, TruSeq SBS Kit v3; paired end sequencing, with 6 samples multiplexed per lane_RNA	Paired_end	Illumina HiSeq 2000	48378380	49718740	48458780	1.02	4968.42	0.248	0.248	0.25	0.25	0.502	97.46	4675	100	97	0.0032	0.0199	0.9603	0.5033	0.5	2.305	177	23796420	0.94	0.0403	0.0196	4294.22	1.087	7.89	91.023	4.928	0.037	0.691	126.087	190.372	0.0343	0.0002	0.0058	0.0582	0.6358	0.7099
NB251	2008-10-28	Cologne, Agilent custom one-color array, 44k	S01_GE1.v5_10_Apr08	BGI	20110917	20110923	Starting material: 500 ng total RNA; polyA selection, non stranded protocol, TruSeq SBS Kit v3; paired end sequencing, with 6 samples multiplexed per lane_RNA	Paired_end	Illumina HiSeq 2000	77084304	80500592	77987184	1.04	8047.14	0.251	0.249	0.249	0.248	0.4984	96.87	7561	100	97.45	0.0063	0.0202	0.9552	0.5035	0.5	3.699	173	37589392	0.9504	0.0337	0.0158	6588.53	0.858	5.983	93.159	4.488	0.044	0.89	202.608	288.918	0.044	0.0004	0.0046	0.1077	0.6358	0.7039
NB252	2008-10-22	Cologne, Agilent custom one-color array, 44k	S01_GE1.v5_10_Apr08	BGI	20110917	20110923	Starting material: 500 ng total RNA; polyA selection, non stranded protocol, TruSeq SBS Kit v3; paired end sequencing, with 6 samples multiplexed per lane_RNA	Paired_end	Illumina HiSeq 2000	81249280	83882280	82948912	1.03	8385.48	0.25	0.251	0.248	0.249	0.4979	98.88	8046	100	97.5	0.002	0.0203	0.9742	0.5024	0.5004	3.933	185	40466540	0.9467	0.0382	0.015	7352.78	0.679	7.142	92.179	4.774	0.039	1.047	221.09	323.115	0.0389	0.0003	0.0047	0.065	0.6469	0.7184
NB253	2008-12-16	Cologne, Agilent custom one-color array, 44k	S01_GE1.v5_10_Apr08	BGI	20110917	20110923	Starting material: 500 ng total RNA; polyA selection, non stranded protocol, TruSeq SBS Kit v3; paired end sequencing, with 6 samples multiplexed per lane_RNA	Paired_end	Illumina HiSeq 2000	72388112	79253984	77771528	1.09	7924.33	0.252	0.251	0.247	0.247	0.4954	98.12	7583	100	98.01	0.0021	0.0179	0.9687	0.5018	0.5	3.703	186	35686980	0.9508	0.0363	0.0127	6508.23	0.579	8.447	90.974	4.302	0.03	0.976	189.723	269.81	0.0293	0.0003	0.0084	0.1182	0.6041	0.6726
NB254	2008-11-20	Cologne, Agilent custom one-color array, 44k	S01_GE1.v5_10_Apr08	BGI	20110917	20110923	Starting material: 500 ng total RNA; polyA selection, non stranded protocol, TruSeq SBS Kit v3; paired end sequencing, with 6 samples multiplexed per lane_RNA	Paired_end	Illumina HiSeq 2000	72417008	78042944	76039024	1.07	7803.29	0.256	0.255	0.243	0.244	0.4879	97.43	7410	100	98	0.0076	0.0204	0.9601	0.5065	0.5	3.602	185	35463700	0.9486	0.0381	0.0132	6934.56	0.65	7.129	92.221	4.371	0.035	0.945	205.119	301.32	0.0352	0.0003	0.0029	0.0456	0.6638	0.7394
NB255	2008-09-15	Cologne, Agilent custom one-color array, 44k	S01_GE1.v5_10_Apr08	BGI	20110917	20110923	Starting material: 500 ng total RNA; polyA selection, non stranded protocol, TruSeq SBS Kit v3; paired end sequencing, with 6 samples multiplexed per lane_RNA	Paired_end	Illumina HiSeq 2000	70806568	76769312	76081480	1.08	7675.91	0.252	0.253	0.246	0.247	0.4939	99.1	7416	100	98	0.0014	0.0187	0.9769	0.5023	0.5	3.613	183	35287100	0.9509	0.0363	0.0126	6721.4	0.657	6.414	92.929	4.727	0.035	0.872	201.85	288.51	0.0341	0.0003	0.0039	0.0742	0.6542	0.7239
NB256	2008-10-27	Cologne, Agilent custom one-color array, 44k	S01_GE1.v5_95_Feb07	BGI	20110917	20110923	Starting material: 500 ng total RNA; polyA selection, non stranded protocol, TruSeq SBS Kit v3; paired end sequencing, with 6 samples multiplexed per lane_RNA	Paired_end	Illumina HiSeq 2000	68548752	74107552	73390192	1.08	7409.82	0.253	0.253	0.246	0.246	0.4929	99.03	7154	100	98	0.0014	0.0183	0.9747	0.5054	0.5	3.481	184	34132648	0.9499	0.0375	0.0124	6715.17	0.594	6.133	93.272	4.258	0.031	0.827	199.916	297.23	0.0309	0.0001	0.0025	0.0427	0.6899	0.7595
NB257	2008-11-27	Cologne, Agilent custom one-color array, 44k	S01_GE1.v5_10_Apr08	BGI	20110917	20110923	Starting material: 500 ng total RNA; polyA selection, non stranded protocol, TruSeq SBS Kit v3; paired end sequencing, with 6 samples multiplexed per lane_RNA	Paired_end	Illumina HiSeq 2000	70019968	75813248	74846672	1.08	7580.32	0.254	0.254	0.244	0.245	0.4904	98.72	7297	100	98	0.0016	0.0189	0.9746	0.5043	0.5002	3.559	183	34752008	0.9516	0.0355	0.0127	6608.27	0.419	6.65	92.931	3.924	0.022	0.755	197.993	293.6	0.0216	0.0002	0.0018	0.078	0.6591	0.7304
NB258	2008-12-17	Cologne, Agilent custom one-color array, 44k	S01_GE1.v5_10_Apr08	BGI	20110917	20110923	Starting material: 500 ng total RNA; polyA selection, non stranded protocol, TruSeq SBS Kit v3; paired end sequencing, with 6 samples multiplexed per lane_RNA	Paired_end	Illumina HiSeq 2000	66642792	73412472	72439184	1.1	7340.25	0.253	0.253	0.246	0.246	0.4929	98.67	7055	100	98	0.0017	0.0189	0.9738	0.5	0.5	3.44	179	33064430	0.9517	0.0347	0.0134	6339.36	0.721	5.781	93.498	3.511	0.036	0.698	190.594	282.522	0.0358	0.0002	0.0107	0.0773	0.6795	0.7432
NB259	2008-10-22	Cologne, Agilent custom one-color array, 44k	S01_GE1.v5_10_Apr08	BGI	20110917	20110923	Starting material: 500 ng total RNA; polyA selection, non stranded protocol, TruSeq SBS Kit v3; paired end sequencing, with 6 samples multiplexed per lane_RNA	Paired_end	Illumina HiSeq 2000	49737632	52415088	51453952	1.05	5238.12	0.251	0.252	0.247	0.247	0.4954	98.16	4971	100	97.11	0.0022	0.0187	0.9662	0.5035	0.5	2.45	180	24710090	0.938	0.0363	0.0255	4457.28	0.531	5.448	94.021	4.249	0.019	0.5	135.538	225.092	0.0186	0.0002	0.0017	0.0851	0.6594	0.7284
NB260	2008-12-16	Cologne, Agilent custom one-color array, 44k	S01_GE1.v5_10_Apr08	BGI	20110917	20110923	Starting material: 500 ng total RNA; polyA selection, non stranded protocol, TruSeq SBS Kit v3; paired end sequencing, with 6 samples multiplexed per lane_RNA	Paired_end	Illumina HiSeq 2000	55229900	57353288	56164400	1.03	5731.67	0.25	0.252	0.247	0.247	0.4959	97.92	5417	100	97	0.0025	0.0187	0.9643	0.4984	0.5002	2.673	182	27388090	0.9355	0.038	0.0263	5186.37	0.644	6.631	92.725	4.05	0.026	0.611	154.921	236.995	0.0223	0.0002	0.0045	0.0225	0.6863	0.7643
NB261	2008-09-09	Cologne, Agilent custom one-color array, 44k	S01_GE1.v5_10_Apr08	BGI	20110917	20110923	Starting material: 500 ng total RNA; polyA selection, non stranded protocol, TruSeq SBS Kit v3; paired end sequencing, with 6 samples multiplexed per lane_RNA	Paired_end	Illumina HiSeq 2000	54643448	57578760	55852568	1.05	5754.16	0.252	0.252	0.247	0.245	0.4939	97	5389	100	97	0.0033	0.017	0.9542	0.5009	0.5	2.659	178	26809630	0.9353	0.0388	0.0258	4841.56	0.596	6.637	92.768	5.293	0.023	0.667	146.511	227.501	0.0226	0.0001	0.0018	0.0831	0.6429	0.709
NB262	2008-12-15	Cologne, Agilent custom one-color array, 44k	S01_GE1.v5_10_Apr08	BGI	20110917	20110923	Starting material: 500 ng total RNA; polyA selection, non stranded protocol, TruSeq SBS Kit v3; paired end sequencing, with 6 samples multiplexed per lane_RNA	Paired_end	Illumina HiSeq 2000	59544040	62386680	61161168	1.04	6234.71	0.25	0.251	0.248	0.248	0.4974	98.03	5902	100	97.01	0.0021	0.0187	0.9637	0.5048	0.5	2.907	179	29551380	0.9372	0.0364	0.0262	5409.33	0.512	6.075	93.413	4.175	0.022	0.674	163.507	250.231	0.0217	0.0001	0.0029	0.0634	0.6767	0.7449
NB263	2008-10-28	Cologne, Agilent custom one-color array, 44k	S01_GE1.v5_10_Apr08	BGI	20110917	20110923	Starting material: 500 ng total RNA; polyA selection, non stranded protocol, TruSeq SBS Kit v3; paired end sequencing, with 6 samples multiplexed per lane_RNA	Paired_end	Illumina HiSeq 2000	51936820	54746000	53398200	1.05	5471.05	0.25	0.251	0.248	0.248	0.4974	97.53	5159	100	97.13	0.004	0.0185	0.9625	0.5036	0.4986	2.551	180	25630950	0.9408	0.0332	0.0259	4502.12	0.629	4.532	94.84	3.605	0.022	0.441	141.373	216.001	0.0222	0.0001	0.005	0.1086	0.6696	0.7342
NB264	2008-10-27	Cologne, Agilent custom one-color array, 44k	S01_GE1.v5_95_Feb07	BGI	20110917	20110923	Starting material: 500 ng total RNA; polyA selection, non stranded protocol, TruSeq SBS Kit v3; paired end sequencing, with 6 samples multiplexed per lane_RNA	Paired_end	Illumina HiSeq 2000	52886800	56089568	55162080	1.06	5605.36	0.245	0.247	0.252	0.252	0.506	98.34	5324	100	97.02	0.0021	0.0185	0.9716	0.5	0.5007	2.639	185	26334640	0.9365	0.0367	0.0266	4591.11	0.473	5.617	93.909	3.843	0.017	0.471	142.87	223.285	0.017	0.0001	0.0231	0.1015	0.6338	0.7064
NB265	2008-10-22	Cologne, Agilent custom one-color array, 44k	S01_GE1.v5_10_Apr08	BGI	20110917	20110923	Starting material: 500 ng total RNA; polyA selection, non stranded protocol, TruSeq SBS Kit v3; paired end sequencing, with 6 samples multiplexed per lane_RNA	Paired_end	Illumina HiSeq 2000	58072008	60725592	59062780	1.04	6069.83	0.252	0.253	0.247	0.246	0.4939	97.26	5674	100	96.58	0.0024	0.0187	0.9592	0.5031	0.5008	2.819	181	28630190	0.9337	0.0369	0.0293	5052.75	0.72	5.772	93.508	3.853	0.029	0.59	155.906	230.496	0.0284	0.0001	0.0021	0.0918	0.6618	0.7285
NB266	2008-12-17	Cologne, Agilent custom one-color array, 44k	S01_GE1.v5_10_Apr08	BGI	20110917	20110923	Starting material: 500 ng total RNA; polyA selection, non stranded protocol, TruSeq SBS Kit v3; paired end sequencing, with 6 samples multiplexed per lane_RNA	Paired_end	Illumina HiSeq 2000	59566288	61907740	59294040	1.03	6187.99	0.25	0.249	0.25	0.248	0.4994	95.77	5689	100	96.45	0.0058	0.0187	0.9395	0.5047	0.5	2.814	179	28930740	0.9268	0.042	0.0311	5291.19	0.596	6.382	93.023	4.765	0.025	0.689	166.457	256.485	0.0247	0.0001	0.0027	0.0483	0.6592	0.7361
NB267	2008-10-20	Cologne, Agilent custom one-color array, 44k	S01_GE1.v5_10_Apr08	BGI	20110917	20110923	Starting material: 500 ng total RNA; polyA selection, non stranded protocol, TruSeq SBS Kit v3; paired end sequencing, with 6 samples multiplexed per lane_RNA	Paired_end	Illumina HiSeq 2000	66176760	69185968	67880304	1.04	6915.49	0.249	0.251	0.248	0.248	0.4979	98.11	6515	100	96.49	0.0019	0.0184	0.9648	0.5012	0.5001	3.233	185	32923470	0.9314	0.0391	0.0293	5905.3	0.737	5.867	93.394	4.546	0.034	0.732	177.262	267.195	0.0328	0	0.0024	0.0741	0.6588	0.7266
NB268	2008-10-22	Cologne, Agilent custom one-color array, 44k	S01_GE1.v5_10_Apr08	BGI	20110917	20110923	Starting material: 500 ng total RNA; polyA selection, non stranded protocol, TruSeq SBS Kit v3; paired end sequencing, with 6 samples multiplexed per lane_RNA	Paired_end	Illumina HiSeq 2000	61592112	63780500	62507460	1.03	6375.16	0.252	0.254	0.246	0.246	0.4929	98	6004	100	96.56	0.002	0.0187	0.9641	0.5032	0.5004	2.976	180	30601390	0.9324	0.0389	0.0285	5627.65	0.484	6.959	92.557	4.483	0.021	0.716	167.638	256.851	0.0214	0	0.0023	0.0437	0.6708	0.7421
NB269	2008-10-20	Cologne, Agilent custom one-color array, 44k	S01_GE1.v5_10_Apr08	BGI	20110917	20110923	Starting material: 500 ng total RNA; polyA selection, non stranded protocol, TruSeq SBS Kit v3; paired end sequencing, with 6 samples multiplexed per lane_RNA	Paired_end	Illumina HiSeq 2000	58088752	60533700	59258760	1.04	6050.68	0.249	0.251	0.249	0.248	0.4984	97.89	5697	100	96.64	0.0021	0.0183	0.9658	0.51	0.5	2.833	183	28823820	0.9374	0.0338	0.0286	5194.19	0.502	4.383	95.116	3.592	0.02	0.478	159.24	237.739	0.0204	0	0.0019	0.0727	0.7065	0.7692
NB270	2008-11-13	Cologne, Agilent custom one-color array, 44k	S01_GE1.v5_10_Apr08	BGI	20110917	20110923	Starting material: 500 ng total RNA; polyA selection, non stranded protocol, TruSeq SBS Kit v3; paired end sequencing, with 6 samples multiplexed per lane_RNA	Paired_end	Illumina HiSeq 2000	56235968	58496640	57283540	1.04	5847.02	0.25	0.252	0.248	0.247	0.4964	97.92	5505	100	96.6	0.0021	0.0193	0.9635	0.5051	0.5	2.728	184	27917500	0.9342	0.0369	0.0288	5088.03	0.57	4.576	94.854	4.137	0.023	0.528	155.583	242.264	0.0226	0.0001	0.0015	0.0587	0.6976	0.7654
NB271	2008-09-17	Cologne, Agilent custom one-color array, 44k	S01_GE1.v5_10_Apr08	BGI	20110917	20110923	Starting material: 500 ng total RNA; polyA selection, non stranded protocol, TruSeq SBS Kit v3; paired end sequencing, with 6 samples multiplexed per lane_RNA	Paired_end	Illumina HiSeq 2000	55423260	57534100	56463020	1.03	5749.94	0.249	0.251	0.248	0.248	0.4979	98.13	5442	100	96.89	0.0024	0.0178	0.9684	0.5035	0.5	2.697	182	27567970	0.936	0.0357	0.0282	5001.23	0.544	5.514	93.942	4.192	0.021	0.534	152.006	230.657	0.0211	0.0003	0.0033	0.0633	0.68	0.7491
NB272	2008-12-16	Cologne, Agilent custom one-color array, 44k	S01_GE1.v5_10_Apr08	BGI	20110917	20110923	Starting material: 500 ng total RNA; polyA selection, non stranded protocol, TruSeq SBS Kit v3; paired end sequencing, with 6 samples multiplexed per lane_RNA	Paired_end	Illumina HiSeq 2000	54750672	58382752	56901300	1.06	5834.83	0.251	0.252	0.247	0.246	0.4949	97.46	5486	100	97	0.003	0.0184	0.9618	0.5006	0.5013	2.718	176	27032950	0.9371	0.0338	0.029	4649.8	0.606	6.187	93.207	4.16	0.022	0.547	138.893	216.243	0.0193	0.0004	0.0554	0.0834	0.6258	0.6876
NB273	2008-09-16	Cologne, Agilent custom one-color array, 44k	S01_GE1.v5_10_Apr08	BGI	20110917	20110923	Starting material: 500 ng total RNA; polyA selection, non stranded protocol, TruSeq SBS Kit v3; paired end sequencing, with 6 samples multiplexed per lane_RNA	Paired_end	Illumina HiSeq 2000	56931632	60449300	58623808	1.06	6041.31	0.25	0.25	0.25	0.248	0.4989	96.98	5652	100	97	0.0033	0.0198	0.9594	0.5039	0.5004	2.801	175	27958440	0.9419	0.0294	0.0286	4865.72	0.583	4.283	95.134	2.79	0.022	0.4	150.109	226.543	0.0222	0.0003	0.0058	0.1213	0.6759	0.7401
NB274	2008-09-16	Cologne, Agilent custom one-color array, 44k	S01_GE1.v5_10_Apr08	BGI	20110917	20110923	Starting material: 500 ng total RNA; polyA selection, non stranded protocol, TruSeq SBS Kit v3; paired end sequencing, with 6 samples multiplexed per lane_RNA	Paired_end	Illumina HiSeq 2000	61866340	63777952	62410632	1.03	6373.97	0.246	0.248	0.252	0.251	0.5045	97.85	6012	100	96.84	0.0029	0.0206	0.9658	0.5025	0.5006	2.972	180	30683870	0.9394	0.0324	0.0281	5550.81	0.521	4.618	94.861	4.072	0.023	0.531	169.341	250.109	0.0224	0.0002	0.0109	0.0525	0.6947	0.7683
NB275	2008-09-17	Cologne, Agilent custom one-color array, 44k	S01_GE1.v5_10_Apr08	BGI	20110917	20110923	Starting material: 500 ng total RNA; polyA selection, non stranded protocol, TruSeq SBS Kit v3; paired end sequencing, with 6 samples multiplexed per lane_RNA	Paired_end	Illumina HiSeq 2000	55502672	56800020	55309312	1.02	5676.62	0.249	0.25	0.249	0.249	0.4994	97.37	5327	100	96.82	0.0039	0.0195	0.9603	0.5008	0.5	2.633	180	27398620	0.9353	0.0362	0.0284	5010.42	0.667	6.334	92.999	4.812	0.026	0.66	149.376	227.074	0.0262	0.0002	0.0115	0.0333	0.667	0.7426
NB276	2008-09-15	Cologne, Agilent custom one-color array, 44k	S01_GE1.v5_10_Apr08	BGI	20110917	20110923	Starting material: 500 ng total RNA; polyA selection, non stranded protocol, TruSeq SBS Kit v3; paired end sequencing, with 6 samples multiplexed per lane_RNA	Paired_end	Illumina HiSeq 2000	58445500	60423432	59369688	1.03	6038.72	0.25	0.252	0.248	0.248	0.4969	98.25	5720	100	96.86	0.0024	0.0199	0.9688	0.5017	0.501	2.828	185	29108750	0.9348	0.037	0.0281	5261.01	0.538	6.121	93.341	4.669	0.022	0.625	157.16	232.481	0.0221	0.0002	0.0018	0.0634	0.6583	0.7345
NB277	2008-09-15	Cologne, Agilent custom one-color array, 44k	S01_GE1.v5_10_Apr08	BGI	20110917	20110923	Starting material: 500 ng total RNA; polyA selection, non stranded protocol, TruSeq SBS Kit v3; paired end sequencing, with 6 samples multiplexed per lane_RNA	Paired_end	Illumina HiSeq 2000	58608088	60537528	59117820	1.03	6051.02	0.248	0.25	0.25	0.249	0.5005	97.65	5705	100	97.01	0.0028	0.0198	0.9622	0.5061	0.5002	2.811	186	29013200	0.9304	0.0409	0.0285	5290.38	0.828	6.779	92.392	5.046	0.034	0.732	158.721	236.991	0.0341	0.0003	0.0031	0.0532	0.6432	0.7214
NB278	2008-09-10	Cologne, Agilent custom one-color array, 44k	S01_GE1.v5_10_Apr08	BGI	20110917	20110923	Starting material: 500 ng total RNA; polyA selection, non stranded protocol, TruSeq SBS Kit v3; paired end sequencing, with 6 samples multiplexed per lane_RNA	Paired_end	Illumina HiSeq 2000	58665600	61836952	60087992	1.05	6180.92	0.248	0.249	0.25	0.249	0.501	97.17	5803	100	97.09	0.0039	0.0186	0.9582	0.51	0.5	2.866	186	28871090	0.9331	0.0385	0.0282	5138.17	0.589	5.841	93.57	4.83	0.024	0.625	156.645	241.859	0.0237	0.0002	0.0023	0.0971	0.6299	0.7036
NB279	2008-09-17	Cologne, Agilent custom one-color array, 44k	S01_GE1.v5_10_Apr08	BGI	20110917	20110923	Starting material: 500 ng total RNA; polyA selection, non stranded protocol, TruSeq SBS Kit v3; paired end sequencing, with 6 samples multiplexed per lane_RNA	Paired_end	Illumina HiSeq 2000	66071240	68439264	67066192	1.03	6840.84	0.249	0.251	0.249	0.249	0.4989	97.99	6489	100	97.26	0.0024	0.0203	0.9665	0.5072	0.5	3.196	181	32788660	0.9387	0.0346	0.0266	6019.16	0.664	5.731	93.605	4.887	0.031	0.718	179.014	260.353	0.031	0.0002	0.0013	0.0559	0.6682	0.7427
NB280	2008-09-17	Cologne, Agilent custom one-color array, 44k	S01_GE1.v5_10_Apr08	BGI	20110917	20110923	Starting material: 500 ng total RNA; polyA selection, non stranded protocol, TruSeq SBS Kit v3; paired end sequencing, with 6 samples multiplexed per lane_RNA	Paired_end	Illumina HiSeq 2000	60008992	62202592	60891608	1.03	6217.43	0.251	0.253	0.247	0.246	0.4944	97.89	5886	100	97.17	0.0024	0.0185	0.965	0.5026	0.5012	2.903	185	29753610	0.9342	0.0388	0.0269	5454.27	0.704	6.708	92.588	4.971	0.03	0.752	162.121	235.354	0.0301	0.0003	0.0024	0.0549	0.6513	0.7273
NB281	2008-10-28	Cologne, Agilent custom one-color array, 44k	S01_GE1.v5_10_Apr08	BGI	20110917	20110923	Starting material: 500 ng total RNA; polyA selection, non stranded protocol, TruSeq SBS Kit v3; paired end sequencing, with 6 samples multiplexed per lane_RNA	Paired_end	Illumina HiSeq 2000	58155380	59612060	58190440	1.02	5958.5	0.247	0.248	0.252	0.251	0.504	97.61	5621	100	97.1	0.0027	0.0198	0.9614	0.5036	0.5002	2.768	186	28765620	0.9338	0.0385	0.0275	5273.41	0.622	6.309	93.069	5.064	0.026	0.663	157.258	234.39	0.0253	0.0002	0.0081	0.0377	0.664	0.7405
NB282	2008-10-20	Cologne, Agilent custom one-color array, 44k	S01_GE1.v5_10_Apr08	BGI	20110917	20110923	Starting material: 500 ng total RNA; polyA selection, non stranded protocol, TruSeq SBS Kit v3; paired end sequencing, with 6 samples multiplexed per lane_RNA	Paired_end	Illumina HiSeq 2000	54546160	56695280	55363312	1.03	5666.95	0.25	0.252	0.248	0.247	0.4964	97.65	5357	100	97.27	0.0024	0.0195	0.9632	0.5031	0.5002	2.64	182	26963310	0.9406	0.0331	0.0261	4909.28	0.624	5.096	94.279	4.018	0.024	0.52	149.504	217.686	0.024	0.0003	0.0016	0.0676	0.684	0.7554
NB283	2008-10-20	Cologne, Agilent custom one-color array, 44k	S01_GE1.v5_10_Apr08	BGI	20110917	20110923	Starting material: 500 ng total RNA; polyA selection, non stranded protocol, TruSeq SBS Kit v3; paired end sequencing, with 6 samples multiplexed per lane_RNA	Paired_end	Illumina HiSeq 2000	45490352	46893360	45508920	1.03	4685.61	0.249	0.249	0.25	0.249	0.5005	97.04	4409	100	97.38	0.0032	0.0188	0.9565	0.5038	0.5	2.172	179	22345360	0.9401	0.0339	0.0258	4109.78	0.62	5.596	93.783	4.649	0.02	0.481	124.967	190.612	0.02	0.0003	0.0037	0.0487	0.6787	0.7528
NB284	2008-10-20	Cologne, Agilent custom one-color array, 44k	S01_GE1.v5_10_Apr08	BGI	20110917	20110923	Starting material: 500 ng total RNA; polyA selection, non stranded protocol, TruSeq SBS Kit v3; paired end sequencing, with 6 samples multiplexed per lane_RNA	Paired_end	Illumina HiSeq 2000	58789392	61308320	59615560	1.04	6126.01	0.249	0.249	0.25	0.249	0.5005	97.23	5779	100	97.44	0.0028	0.0202	0.9593	0.5	0.5006	2.848	184	28934370	0.9414	0.0322	0.0263	5347.78	0.5	5.047	94.454	3.856	0.021	0.534	162.75	242.265	0.0209	0.0003	0.0161	0.045	0.6999	0.768
NB285	2008-10-20	Cologne, Agilent custom one-color array, 44k	S01_GE1.v5_10_Apr08	BGI	20110917	20110923	Starting material: 500 ng total RNA; polyA selection, non stranded protocol, TruSeq SBS Kit v3; paired end sequencing, with 6 samples multiplexed per lane_RNA	Paired_end	Illumina HiSeq 2000	58509900	61092060	59062072	1.04	6104.38	0.249	0.249	0.25	0.249	0.5005	96.67	5726	100	97.46	0.0035	0.0189	0.9535	0.5028	0.5	2.821	179	28606030	0.9404	0.0341	0.0253	5214.38	0.55	6.084	93.365	4.61	0.022	0.623	159.238	234.38	0.0224	0.0002	0.0025	0.0719	0.6561	0.7315
NB286	2008-10-21	Cologne, Agilent custom one-color array, 44k	S01_GE1.v5_10_Apr08	BGI	20110917	20110923	Starting material: 500 ng total RNA; polyA selection, non stranded protocol, TruSeq SBS Kit v3; paired end sequencing, with 6 samples multiplexed per lane_RNA	Paired_end	Illumina HiSeq 2000	62495360	65327632	63804168	1.04	6527.64	0.249	0.25	0.249	0.249	0.4994	97.66	6182	100	97.4	0.0032	0.0195	0.9626	0.5049	0.5001	3.045	184	30907150	0.9392	0.0337	0.0269	5622.01	0.59	4.938	94.471	4.292	0.026	0.588	171.745	255.442	0.0258	0.0002	0.0039	0.072	0.6717	0.7456
NB287	2008-10-21	Cologne, Agilent custom one-color array, 44k	S01_GE1.v5_10_Apr08	BGI	20110917	20110923	Starting material: 500 ng total RNA; polyA selection, non stranded protocol, TruSeq SBS Kit v3; paired end sequencing, with 6 samples multiplexed per lane_RNA	Paired_end	Illumina HiSeq 2000	50515920	52342240	51116200	1.03	5230.11	0.249	0.251	0.249	0.248	0.4984	97.65	4954	100	97.43	0.0036	0.0192	0.9634	0.5063	0.5001	2.442	184	24979120	0.9378	0.0357	0.0264	4612.25	0.824	6.047	93.127	4.761	0.03	0.611	137.252	203.626	0.0294	0.0005	0.0016	0.0524	0.6691	0.7417
NB288	2008-10-22	Cologne, Agilent custom one-color array, 44k	S01_GE1.v5_10_Apr08	BGI	20110917	20110923	Starting material: 500 ng total RNA; polyA selection, non stranded protocol, TruSeq SBS Kit v3; paired end sequencing, with 6 samples multiplexed per lane_RNA	Paired_end	Illumina HiSeq 2000	61867672	64546288	63498580	1.04	6449.55	0.247	0.249	0.25	0.25	0.502	98.37	6150	100	97.37	0.0022	0.019	0.9706	0.5009	0.5008	3.038	196	30833650	0.9362	0.0365	0.0271	5618.58	0.62	5.166	94.214	4.458	0.027	0.631	171.959	255.25	0.0272	0.0003	0.0104	0.062	0.6683	0.7431
NB289	2008-10-27	Cologne, Agilent custom one-color array, 44k	S01_GE1.v5_95_Feb07	BGI	20110917	20110923	Starting material: 500 ng total RNA; polyA selection, non stranded protocol, TruSeq SBS Kit v3; paired end sequencing, with 6 samples multiplexed per lane_RNA	Paired_end	Illumina HiSeq 2000	51792872	53398792	52365900	1.03	5336.02	0.246	0.247	0.252	0.252	0.5055	98.06	5075	100	97.42	0.0022	0.019	0.9675	0.5017	0.5006	2.507	184	25677100	0.9452	0.0318	0.0229	4790.47	0.523	4.954	94.522	3.792	0.02	0.463	147.069	220.61	0.0196	0.0004	0.002	0.0407	0.7136	0.7851
NB290	2008-10-28	Cologne, Agilent custom one-color array, 44k	S01_GE1.v5_10_Apr08	BGI	20110917	20110923	Starting material: 500 ng total RNA; polyA selection, non stranded protocol, TruSeq SBS Kit v3; paired end sequencing, with 6 samples multiplexed per lane_RNA	Paired_end	Illumina HiSeq 2000	48631448	49611872	48170432	1.02	4957.59	0.251	0.251	0.248	0.247	0.4964	97.09	4658	100	97.21	0.0043	0.0166	0.9569	0.5053	0.5006	2.304	183	23889520	0.9329	0.0426	0.0244	4420.72	0.686	10.956	88.359	5.708	0.024	0.859	127.588	194.087	0.0238	0.0003	0.0121	0.0216	0.6113	0.684
NB291	2008-10-20	Cologne, Agilent custom one-color array, 44k	S01_GE1.v5_10_Apr08	BGI	20110917	20110923	Starting material: 500 ng total RNA; polyA selection, non stranded protocol, TruSeq SBS Kit v3; paired end sequencing, with 6 samples multiplexed per lane_RNA	Paired_end	Illumina HiSeq 2000	53293032	55656800	54778792	1.04	5561.62	0.248	0.25	0.249	0.249	0.5	98.42	5306	100	97.38	0.0024	0.0165	0.9711	0.5012	0.5009	2.631	197	26527660	0.9405	0.0356	0.0238	4903.94	0.612	5.607	93.78	4.004	0.024	0.536	147.338	214.302	0.0235	0.0004	0.0032	0.0578	0.687	0.759
NB292	2008-12-15	Cologne, Agilent custom one-color array, 44k	S01_GE1.v5_10_Apr08	BGI	20110917	20110923	Starting material: 500 ng total RNA; polyA selection, non stranded protocol, TruSeq SBS Kit v3; paired end sequencing, with 6 samples multiplexed per lane_RNA	Paired_end	Illumina HiSeq 2000	49827980	52346088	51477820	1.05	5230.8	0.249	0.251	0.249	0.249	0.4989	98.34	4991	100	97.46	0.0024	0.0187	0.9699	0.5055	0.5016	2.464	182	24773220	0.9436	0.0332	0.0231	4577.85	0.588	5.601	93.811	4.052	0.021	0.512	138.61	204.915	0.0209	0.0005	0.0031	0.0646	0.6854	0.7534
NB293	2008-11-19	Cologne, Agilent custom one-color array, 44k	S01_GE1.v5_10_Apr08	BGI	20110917	20110923	Starting material: 500 ng total RNA; polyA selection, non stranded protocol, TruSeq SBS Kit v3; paired end sequencing, with 6 samples multiplexed per lane_RNA	Paired_end	Illumina HiSeq 2000	52319312	54732620	53761808	1.04	5469.28	0.251	0.253	0.246	0.246	0.4939	98.22	5211	100	97.45	0.0023	0.0191	0.9695	0.5011	0.5003	2.572	180	25976100	0.9424	0.0345	0.023	4614.44	0.625	6.586	92.789	4.739	0.023	0.615	137.594	207.199	0.0225	0.0003	0.0143	0.0858	0.6346	0.7039
NB294	2008-12-17	Cologne, Agilent custom one-color array, 44k	S01_GE1.v5_10_Apr08	BGI	20110917	20110923	Starting material: 500 ng total RNA; polyA selection, non stranded protocol, TruSeq SBS Kit v3; paired end sequencing, with 6 samples multiplexed per lane_RNA	Paired_end	Illumina HiSeq 2000	50279608	51992240	50913980	1.03	5195.39	0.251	0.253	0.246	0.247	0.4944	97.92	4943	100	97.6	0.0023	0.0207	0.965	0.5	0.5	2.431	179	24878340	0.9458	0.032	0.022	4625.33	0.603	6.158	93.24	4.694	0.022	0.587	137.581	206.692	0.0218	0.0003	0.0074	0.0414	0.6765	0.7499
NB295	2008-11-24	Cologne, Agilent custom one-color array, 44k	S01_GE1.v5_10_Apr08	BGI	20110923	20110929	Starting material: 500 ng total RNA; polyA selection, non stranded protocol, TruSeq SBS Kit v3; paired end sequencing, with 6 samples multiplexed per lane_RNA	Paired_end	Illumina HiSeq 2000	63601380	67233640	66807060	1.05	6720.62	0.251	0.251	0.247	0.248	0.4964	99.36	6527	100	98.21	0.0015	0.0185	0.9804	0.5006	0.5008	3.185	170	31715300	0.9633	0.0286	0.0079	5983.58	0.504	5.089	94.408	3.3	0.024	0.592	182.725	266.637	0.0236	0	0.0019	0.0679	0.7179	0.7798
NB296	2008-12-17	Cologne, Agilent custom one-color array, 44k	S01_GE1.v5_10_Apr08	BGI	20110923	20110929	Starting material: 500 ng total RNA; polyA selection, non stranded protocol, TruSeq SBS Kit v3; paired end sequencing, with 6 samples multiplexed per lane_RNA	Paired_end	Illumina HiSeq 2000	73219136	75922248	75129192	1.03	7589.12	0.248	0.248	0.25	0.252	0.503	98.95	7331	100	98.09	0.0027	0.02	0.9752	0.5039	0.5006	3.569	175	36384040	0.9554	0.0352	0.0092	6865.24	0.773	5.839	93.388	4.983	0.042	0.89	206.591	289.796	0.0411	0	0.0022	0.0463	0.6712	0.7473
NB297	2008-11-24	Cologne, Agilent custom one-color array, 44k	S01_GE1.v5_10_Apr08	BGI	20110923	20110929	Starting material: 500 ng total RNA; polyA selection, non stranded protocol, TruSeq SBS Kit v3; paired end sequencing, with 6 samples multiplexed per lane_RNA	Paired_end	Illumina HiSeq 2000	74422920	79263456	78776736	1.06	7923.11	0.249	0.25	0.248	0.251	0.5	99.38	7702	100	98.28	0.0017	0.0179	0.9798	0.5011	0.5006	3.757	173	37126912	0.9588	0.0326	0.0084	7043.71	0.658	6.164	93.177	3.866	0.036	0.812	213.688	297.525	0.0357	0	0.0021	0.068	0.6779	0.749
NB298	2008-12-17	Cologne, Agilent custom one-color array, 44k	S01_GE1.v5_10_Apr08	BGI	20110923	20110929	Starting material: 500 ng total RNA; polyA selection, non stranded protocol, TruSeq SBS Kit v3; paired end sequencing, with 6 samples multiplexed per lane_RNA	Paired_end	Illumina HiSeq 2000	70550336	74608672	74029888	1.05	7457.81	0.249	0.25	0.248	0.251	0.5	99.22	7236	100	98.24	0.0016	0.019	0.9781	0.5055	0.5009	3.526	176	35137320	0.9578	0.0336	0.0085	6708.3	0.673	5.805	93.523	4.269	0.035	0.817	202.781	283.085	0.035	0	0.0024	0.055	0.6866	0.7587
NB299	2008-11-20	Cologne, Agilent custom one-color array, 44k	S01_GE1.v5_10_Apr08	BGI	20110923	20110929	Starting material: 500 ng total RNA; polyA selection, non stranded protocol, TruSeq SBS Kit v3; paired end sequencing, with 6 samples multiplexed per lane_RNA	Paired_end	Illumina HiSeq 2000	68889664	71128792	70464808	1.03	7109.98	0.247	0.248	0.251	0.252	0.504	99.06	6877	100	98.11	0.002	0.0221	0.9755	0.5043	0.5002	3.337	170	34261912	0.9584	0.0329	0.0086	6442.09	0.696	5.526	93.777	4.526	0.035	0.766	196.406	281.759	0.0349	0	0.0019	0.0456	0.6838	0.7616
NB300	2008-11-19	Cologne, Agilent custom one-color array, 44k	S01_GE1.v5_10_Apr08	BGI	20110923	20110929	Starting material: 500 ng total RNA; polyA selection, non stranded protocol, TruSeq SBS Kit v3; paired end sequencing, with 6 samples multiplexed per lane_RNA	Paired_end	Illumina HiSeq 2000	64437888	67002400	66571020	1.03	6697.51	0.246	0.247	0.251	0.253	0.5055	99.35	6507	100	98.25	0.0017	0.0214	0.9792	0.5062	0.5001	3.163	172	32133500	0.9627	0.0292	0.008	6080.36	0.472	4.463	95.064	3.781	0.023	0.548	187.205	279.466	0.0223	0	0.0021	0.05	0.718	0.7871
NB301	2008-12-17	Cologne, Agilent custom one-color array, 44k	S01_GE1.v5_10_Apr08	BGI	20110923	20110929	Starting material: 500 ng total RNA; polyA selection, non stranded protocol, TruSeq SBS Kit v3; paired end sequencing, with 6 samples multiplexed per lane_RNA	Paired_end	Illumina HiSeq 2000	54305672	55803512	55263008	1.02	5578.47	0.251	0.251	0.247	0.249	0.4969	99.03	5397	100	98.16	0.0021	0.0191	0.9751	0.5063	0.5	2.626	173	27008180	0.9517	0.039	0.0092	5062.18	0.734	8.978	90.287	5.136	0.029	0.843	149.176	213.326	0.029	0	0.0018	0.043	0.6331	0.711
NB302	2008-12-17	Cologne, Agilent custom one-color array, 44k	S01_GE1.v5_10_Apr08	BGI	20110923	20110929	Starting material: 500 ng total RNA; polyA selection, non stranded protocol, TruSeq SBS Kit v3; paired end sequencing, with 6 samples multiplexed per lane_RNA	Paired_end	Illumina HiSeq 2000	70302872	72820304	72133672	1.03	7279.54	0.25	0.25	0.248	0.25	0.4989	99.05	7053	100	98.28	0.0021	0.0211	0.9765	0.4981	0.5009	3.431	176	34965368	0.9568	0.0343	0.0088	6701.24	0.566	6.228	93.206	4.237	0.03	0.791	201.843	291.283	0.0296	0	0.0029	0.0326	0.6885	0.7665
NB303	2008-11-20	Cologne, Agilent custom one-color array, 44k	S01_GE1.v5_10_Apr08	BGI	20110923	20110929	Starting material: 500 ng total RNA; polyA selection, non stranded protocol, TruSeq SBS Kit v3; paired end sequencing, with 6 samples multiplexed per lane_RNA	Paired_end	Illumina HiSeq 2000	64226600	65918352	64922200	1.02	6589.6	0.251	0.249	0.249	0.249	0.4989	98.48	6302	100	97.58	0.0031	0.0216	0.968	0.5035	0.5001	3.053	160	31752630	0.9602	0.0311	0.0085	5936.87	0.665	6.668	92.667	4.797	0.031	0.791	177.042	257.561	0.0307	0.0001	0.003	0.0374	0.667	0.7452
NB304	2008-12-17	Cologne, Agilent custom one-color array, 44k	S01_GE1.v5_10_Apr08	BGI	20110923	20110929	Starting material: 500 ng total RNA; polyA selection, non stranded protocol, TruSeq SBS Kit v3; paired end sequencing, with 6 samples multiplexed per lane_RNA	Paired_end	Illumina HiSeq 2000	76543528	79153792	78504800	1.03	7912.68	0.249	0.247	0.251	0.251	0.503	99.18	7629	100	97.68	0.0019	0.0217	0.9765	0.5052	0.5004	3.703	164	38099328	0.9648	0.0271	0.0079	7221.9	0.471	5.07	94.458	3.964	0.027	0.703	218.718	320.988	0.0265	0.0001	0.0039	0.035	0.7206	0.7887
NB305	2008-11-20	Cologne, Agilent custom one-color array, 44k	S01_GE1.v5_10_Apr08	BGI	20110923	20110929	Starting material: 500 ng total RNA; polyA selection, non stranded protocol, TruSeq SBS Kit v3; paired end sequencing, with 6 samples multiplexed per lane_RNA	Paired_end	Illumina HiSeq 2000	59122192	60838420	59594968	1.02	6081.8	0.252	0.25	0.247	0.248	0.4964	97.95	5806	100	98	0.0041	0.0205	0.9642	0.5052	0.5	2.82	168	29073670	0.9582	0.0325	0.0091	5480.34	0.661	6.18	93.159	5.031	0.028	0.71	163.186	248.438	0.0281	0.0001	0.0017	0.0386	0.6793	0.7521
NB306	2008-11-19	Cologne, Agilent custom one-color array, 44k	S01_GE1.v5_10_Apr08	BGI	20110923	20110929	Starting material: 500 ng total RNA; polyA selection, non stranded protocol, TruSeq SBS Kit v3; paired end sequencing, with 6 samples multiplexed per lane_RNA	Paired_end	Illumina HiSeq 2000	74556080	77437904	76360784	1.03	7741.14	0.249	0.248	0.25	0.251	0.502	98.6	7446	100	98.01	0.0025	0.0224	0.97	0.498	0.5006	3.609	168	36913128	0.9592	0.0314	0.0093	6930.26	0.708	5.405	93.887	4.921	0.039	0.842	210.67	308.855	0.0379	0.0001	0.0016	0.0511	0.6765	0.7513
NB307	2008-12-15	Cologne, Agilent custom one-color array, 44k	S01_GE1.v5_10_Apr08	BGI	20110923	20110929	Starting material: 500 ng total RNA; polyA selection, non stranded protocol, TruSeq SBS Kit v3; paired end sequencing, with 6 samples multiplexed per lane_RNA	Paired_end	Illumina HiSeq 2000	58869260	61120620	60522620	1.03	6108.42	0.252	0.252	0.246	0.248	0.4949	99.02	5906	100	98.08	0.0023	0.0212	0.9745	0.5058	0.5005	2.864	172	29283760	0.9543	0.0356	0.0099	5396.46	0.851	8.168	90.981	4.737	0.036	0.879	158.021	232.916	0.0358	0.0002	0.0047	0.064	0.6371	0.7098
NB308	2008-11-24	Cologne, Agilent custom one-color array, 44k	S01_GE1.v5_10_Apr08	BGI	20110923	20110929	Starting material: 500 ng total RNA; polyA selection, non stranded protocol, TruSeq SBS Kit v3; paired end sequencing, with 6 samples multiplexed per lane_RNA	Paired_end	Illumina HiSeq 2000	60692232	64046360	62031688	1.05	6400.86	0.248	0.245	0.252	0.252	0.5055	96.85	6050	100	98.04	0.007	0.0241	0.9555	0.5042	0.5005	2.933	168	29508650	0.9551	0.0337	0.0111	5449.03	0.675	6.774	92.55	3.753	0.029	0.678	175.826	275.939	0.0287	0.0003	0.0053	0.0795	0.6546	0.7285
NB309	2008-12-17	Cologne, Agilent custom one-color array, 44k	S01_GE1.v5_10_Apr08	BGI	20110923	20110929	Starting material: 500 ng total RNA; polyA selection, non stranded protocol, TruSeq SBS Kit v3; paired end sequencing, with 6 samples multiplexed per lane_RNA	Paired_end	Illumina HiSeq 2000	74857328	76739984	76095272	1.02	7669.48	0.244	0.244	0.254	0.255	0.5105	99.15	7425	100	98.08	0.0022	0.0208	0.9762	0.5012	0.5008	3.605	171	37284100	0.9568	0.0337	0.0094	7104.22	0.621	7.02	92.36	4.928	0.035	0.956	211.828	305.84	0.0343	0.0001	0.0041	0.0229	0.6712	0.7521
NB310	2008-12-17	Cologne, Agilent custom one-color array, 44k	S01_GE1.v5_10_Apr08	BGI	20110923	20110929	Starting material: 500 ng total RNA; polyA selection, non stranded protocol, TruSeq SBS Kit v3; paired end sequencing, with 6 samples multiplexed per lane_RNA	Paired_end	Illumina HiSeq 2000	70475200	73019080	71875288	1.03	7297.57	0.248	0.247	0.251	0.252	0.504	98.43	7016	100	98.12	0.0026	0.0215	0.9685	0.5052	0.5006	3.401	167	34840072	0.9576	0.0324	0.0099	6603.29	0.636	6.454	92.91	4.495	0.033	0.842	198.385	283.741	0.0326	0.0001	0.0036	0.0386	0.6809	0.7557
NB311	2008-10-21	Cologne, Agilent custom one-color array, 44k	S01_GE1.v5_10_Apr08	BGI	20110923	20110929	Starting material: 500 ng total RNA; polyA selection, non stranded protocol, TruSeq SBS Kit v3; paired end sequencing, with 6 samples multiplexed per lane_RNA	Paired_end	Illumina HiSeq 2000	66657300	68473376	67597840	1.02	6843.27	0.251	0.251	0.247	0.249	0.4969	98.72	6615	100	98.36	0.0025	0.0208	0.9736	0.5048	0.5005	3.217	181	33046740	0.9568	0.0337	0.0093	6244.66	0.597	5.229	94.174	4.565	0.029	0.686	188.308	283.851	0.029	0	0.0027	0.039	0.6937	0.7665
NB312	2008-11-13	Cologne, Agilent custom one-color array, 44k	S01_GE1.v5_10_Apr08	BGI	20110923	20110929	Starting material: 500 ng total RNA; polyA selection, non stranded protocol, TruSeq SBS Kit v3; paired end sequencing, with 6 samples multiplexed per lane_RNA	Paired_end	Illumina HiSeq 2000	54790700	59047100	58414720	1.07	5901.23	0.248	0.248	0.25	0.251	0.5025	98.92	5718	100	98.4	0.0023	0.0166	0.9777	0.5042	0.5016	2.799	177	27204960	0.9625	0.0284	0.009	4861.05	0.586	4.571	94.842	2.999	0.022	0.426	151.415	226.252	0.0222	0.0001	0.0057	0.1316	0.6668	0.7308
NB313	2008-12-17	Cologne, Agilent custom one-color array, 44k	S01_GE1.v5_10_Apr08	BGI	20110923	20110929	Starting material: 500 ng total RNA; polyA selection, non stranded protocol, TruSeq SBS Kit v3; paired end sequencing, with 6 samples multiplexed per lane_RNA	Paired_end	Illumina HiSeq 2000	55628832	57816600	57085620	1.03	5780.05	0.249	0.248	0.249	0.251	0.5015	98.73	5579	100	98.24	0.0023	0.0202	0.9719	0.5055	0.5004	2.706	172	27557900	0.9592	0.0329	0.0078	5257.86	0.552	5.636	93.811	4.59	0.023	0.609	159.508	243.554	0.0227	0	0.0027	0.0392	0.6906	0.7643
NB314	2008-11-24	Cologne, Agilent custom one-color array, 44k	S01_GE1.v5_10_Apr08	BGI	20110923	20110929	Starting material: 500 ng total RNA; polyA selection, non stranded protocol, TruSeq SBS Kit v3; paired end sequencing, with 6 samples multiplexed per lane_RNA	Paired_end	Illumina HiSeq 2000	61358808	64512680	63039320	1.05	6449.46	0.244	0.242	0.256	0.256	0.513	97.71	6174	100	98.44	0.0017	0.019	0.9661	0.5001	0.5	3.013	190	30055910	0.9623	0.0303	0.0073	5733.73	0.528	4.361	95.111	3.415	0.024	0.5	178.995	268.048	0.0236	0.0001	0.0042	0.0559	0.726	0.7932
NB315	2008-11-20	Cologne, Agilent custom one-color array, 44k	S01_GE1.v5_10_Apr08	BGI	20110923	20110929	Starting material: 500 ng total RNA; polyA selection, non stranded protocol, TruSeq SBS Kit v3; paired end sequencing, with 6 samples multiplexed per lane_RNA	Paired_end	Illumina HiSeq 2000	41898960	42741960	42359328	1.02	4271.93	0.252	0.253	0.245	0.247	0.4934	99.1	4123	100	97.86	0.0014	0.0193	0.9775	0.5053	0.5	2.015	179	20911540	0.9531	0.0322	0.0146	3895.66	0.463	7.447	92.089	3.837	0.014	0.499	116.833	185.385	0.0142	0.0006	0.0027	0.0379	0.6939	0.7605
NB316	2008-11-20	Cologne, Agilent custom one-color array, 44k	S01_GE1.v5_10_Apr08	BGI	20110923	20110929	Starting material: 500 ng total RNA; polyA selection, non stranded protocol, TruSeq SBS Kit v3; paired end sequencing, with 6 samples multiplexed per lane_RNA	Paired_end	Illumina HiSeq 2000	66310900	69414280	68749008	1.04	6939.49	0.247	0.247	0.251	0.253	0.505	99.04	6721	100	98.27	0.002	0.0192	0.9745	0.5018	0.501	3.263	183	32960020	0.9535	0.0382	0.0081	6336.04	0.712	6.203	93.087	4.516	0.035	0.792	192.521	277.343	0.0353	0.0001	0.0024	0.0386	0.6768	0.7544
NB317	2008-12-17	Cologne, Agilent custom one-color array, 44k	S01_GE1.v5_10_Apr08	BGI	20110923	20110929	Starting material: 500 ng total RNA; polyA selection, non stranded protocol, TruSeq SBS Kit v3; paired end sequencing, with 6 samples multiplexed per lane_RNA	Paired_end	Illumina HiSeq 2000	53511620	55830160	54646540	1.04	5581.44	0.249	0.248	0.25	0.251	0.502	97.87	5348	100	98.37	0.0035	0.0193	0.9654	0.5014	0.5	2.602	181	26270400	0.9562	0.0357	0.0079	4859.64	0.661	6.596	92.744	4.134	0.025	0.618	148.583	223.483	0.0251	0	0.0061	0.0708	0.6626	0.7362
NB318	2008-11-27	Cologne, Agilent custom one-color array, 44k	S01_GE1.v5_10_Apr08	BGI	20110923	20110929	Starting material: 500 ng total RNA; polyA selection, non stranded protocol, TruSeq SBS Kit v3; paired end sequencing, with 6 samples multiplexed per lane_RNA	Paired_end	Illumina HiSeq 2000	64577580	68293056	67211608	1.05	6827.4	0.252	0.252	0.246	0.248	0.4949	98.41	6577	100	98.36	0.0024	0.0229	0.9694	0.5002	0.501	3.183	176	31908690	0.9533	0.0367	0.0098	6224.09	0.88	6.202	92.918	4.209	0.043	0.771	186.776	271.402	0.0429	0.0001	0.0032	0.0346	0.6767	0.7581
NB319	2008-11-27	Cologne, Agilent custom one-color array, 44k	S01_GE1.v5_10_Apr08	BGI	20110923	20110929	Starting material: 500 ng total RNA; polyA selection, non stranded protocol, TruSeq SBS Kit v3; paired end sequencing, with 6 samples multiplexed per lane_RNA	Paired_end	Illumina HiSeq 2000	60544632	63258240	62678800	1.04	6323.3	0.246	0.246	0.252	0.253	0.5065	99.08	6146	100	98.56	0.002	0.0206	0.9777	0.5044	0.5011	2.989	167	30095950	0.9693	0.0232	0.0074	5769.33	0.366	2.677	96.957	2.549	0.017	0.344	188.366	284.392	0.0166	0	0.0137	0.0365	0.7728	0.8392
NB320	2008-11-19	Cologne, Agilent custom one-color array, 44k	S01_GE1.v5_10_Apr08	BGI	20110923	20110929	Starting material: 500 ng total RNA; polyA selection, non stranded protocol, TruSeq SBS Kit v3; paired end sequencing, with 6 samples multiplexed per lane_RNA	Paired_end	Illumina HiSeq 2000	62691460	65322392	63943260	1.04	6529.63	0.249	0.248	0.249	0.251	0.5015	97.88	6262	100	98.44	0.0049	0.0215	0.9626	0.5066	0.5005	3.031	171	30794830	0.9581	0.0329	0.0088	5728.13	0.664	5.788	93.549	4.357	0.03	0.698	175.341	267.867	0.0294	0	0.0126	0.0554	0.6716	0.7447
NB321	2008-11-19	Cologne, Agilent custom one-color array, 44k	S01_GE1.v5_10_Apr08	BGI	20110923	20110929	Starting material: 500 ng total RNA; polyA selection, non stranded protocol, TruSeq SBS Kit v3; paired end sequencing, with 6 samples multiplexed per lane_RNA	Paired_end	Illumina HiSeq 2000	66401368	70730320	70104896	1.06	7070.22	0.251	0.252	0.246	0.248	0.4954	99.11	6868	100	98.48	0.0023	0.0189	0.9755	0.5021	0.5007	3.336	174	33036610	0.9567	0.0343	0.0088	6103.53	0.644	6.407	92.95	4.487	0.031	0.786	183.356	273.622	0.0307	0	0.0067	0.0885	0.6448	0.7126
NB322	2008-11-19	Cologne, Agilent custom one-color array, 44k	S01_GE1.v5_10_Apr08	BGI	20110923	20110929	Starting material: 500 ng total RNA; polyA selection, non stranded protocol, TruSeq SBS Kit v3; paired end sequencing, with 6 samples multiplexed per lane_RNA	Paired_end	Illumina HiSeq 2000	63418752	66739992	65734000	1.05	6671.31	0.249	0.249	0.249	0.251	0.501	98.49	6442	100	98.51	0.0024	0.0184	0.9692	0.5025	0.501	3.129	171	31336380	0.9575	0.0342	0.0082	6103.22	0.62	6.486	92.895	4.174	0.03	0.79	184.446	284.452	0.0296	0	0.007	0.0301	0.7005	0.7705
NB323	2008-11-19	Cologne, Agilent custom one-color array, 44k	S01_GE1.v5_10_Apr08	BGI	20110923	20110929	Starting material: 500 ng total RNA; polyA selection, non stranded protocol, TruSeq SBS Kit v3; paired end sequencing, with 6 samples multiplexed per lane_RNA	Paired_end	Illumina HiSeq 2000	60093448	61856368	60812240	1.02	6183.17	0.249	0.249	0.249	0.25	0.5005	98.31	5951	100	98.36	0.0025	0.0204	0.9665	0.504	0.5011	2.882	170	29652030	0.9579	0.0335	0.0085	5579.87	0.699	6.62	92.679	4.444	0.031	0.786	171.997	254.718	0.0302	0	0.0058	0.0388	0.6801	0.7556
NB324	2008-11-27	Cologne, Agilent custom one-color array, 44k	S01_GE1.v5_10_Apr08	BGI	20110923	20110929	Starting material: 500 ng total RNA; polyA selection, non stranded protocol, TruSeq SBS Kit v3; paired end sequencing, with 6 samples multiplexed per lane_RNA	Paired_end	Illumina HiSeq 2000	73870912	75884712	75193448	1.02	7585.47	0.249	0.25	0.248	0.25	0.4994	99.08	7355	100	98.32	0.0026	0.0225	0.9749	0.5	0.5002	3.557	167	36749552	0.9587	0.0326	0.0086	6993.81	0.658	6.239	93.102	5.04	0.036	0.915	208.885	310.906	0.0356	0	0.0025	0.03	0.6769	0.7541
NB325	2008-11-27	Cologne, Agilent custom one-color array, 44k	S01_GE1.v5_10_Apr08	BGI	20110923	20110929	Starting material: 500 ng total RNA; polyA selection, non stranded protocol, TruSeq SBS Kit v3; paired end sequencing, with 6 samples multiplexed per lane_RNA	Paired_end	Illumina HiSeq 2000	53252728	55442168	54535800	1.04	5541.99	0.25	0.249	0.249	0.25	0.5	98.36	5320	100	98.06	0.0028	0.0239	0.9696	0.5052	0.5009	2.583	169	26286330	0.9612	0.0302	0.0085	4821.63	0.584	5.314	94.102	3.471	0.022	0.482	149.814	226.541	0.0221	0	0.0038	0.0754	0.6819	0.7568
NB326	2008-11-27	Cologne, Agilent custom one-color array, 44k	S01_GE1.v5_10_Apr08	BGI	20110923	20110929	Starting material: 500 ng total RNA; polyA selection, non stranded protocol, TruSeq SBS Kit v3; paired end sequencing, with 6 samples multiplexed per lane_RNA	Paired_end	Illumina HiSeq 2000	69330392	72850440	71886808	1.05	7282.18	0.249	0.249	0.249	0.25	0.5005	98.67	7006	100	98	0.0025	0.0188	0.9702	0.5006	0.5012	3.412	172	34335368	0.9546	0.0365	0.0087	6620.13	0.664	6.923	92.413	4.511	0.035	0.883	198.696	296.817	0.0295	0	0.004	0.0351	0.6837	0.7577
NB327	2008-11-27	Cologne, Agilent custom one-color array, 44k	S01_GE1.v5_10_Apr08	BGI	20110923	20110929	Starting material: 500 ng total RNA; polyA selection, non stranded protocol, TruSeq SBS Kit v3; paired end sequencing, with 6 samples multiplexed per lane_RNA	Paired_end	Illumina HiSeq 2000	64353792	68077520	67246040	1.05	6805.02	0.247	0.247	0.251	0.252	0.5045	98.77	6565	100	98.13	0.0038	0.0179	0.9753	0.504	0.5004	3.214	180	31901180	0.9572	0.0342	0.0084	5687.58	0.578	5.252	94.17	3.46	0.026	0.574	187.609	283.728	0.0258	0	0.0032	0.117	0.6504	0.7256
NB328	2008-11-27	Cologne, Agilent custom one-color array, 44k	S01_GE1.v5_10_Apr08	BGI	20110923	20110929	Starting material: 500 ng total RNA; polyA selection, non stranded protocol, TruSeq SBS Kit v3; paired end sequencing, with 6 samples multiplexed per lane_RNA	Paired_end	Illumina HiSeq 2000	69121344	71634016	71083744	1.03	7160.53	0.251	0.251	0.247	0.249	0.4969	99.23	6935	100	98.07	0.0018	0.0226	0.974	0.5049	0.5008	3.357	171	34442928	0.9545	0.0364	0.009	6499.31	0.73	6.583	92.686	4.43	0.037	0.895	195.755	293.983	0.0369	0	0.004	0.0395	0.6781	0.75
NB329	2008-11-24	Cologne, Agilent custom one-color array, 44k	S01_GE1.v5_10_Apr08	BGI	20110923	20110929	Starting material: 500 ng total RNA; polyA selection, non stranded protocol, TruSeq SBS Kit v3; paired end sequencing, with 6 samples multiplexed per lane_RNA	Paired_end	Illumina HiSeq 2000	53383448	55263072	54389848	1.03	5524.1	0.254	0.254	0.244	0.246	0.4909	98.41	5313	100	98.2	0.0035	0.0214	0.9675	0.5004	0.5	2.58	176	26372900	0.959	0.0321	0.0087	4973.51	0.732	5.012	94.256	3.77	0.029	0.594	151.928	237.262	0.0279	0	0.0129	0.0345	0.7264	0.7863
NB330	2008-11-24	Cologne, Agilent custom one-color array, 44k	S01_GE1.v5_10_Apr08	BGI	20110923	20110929	Starting material: 500 ng total RNA; polyA selection, non stranded protocol, TruSeq SBS Kit v3; paired end sequencing, with 6 samples multiplexed per lane_RNA	Paired_end	Illumina HiSeq 2000	64728512	67320640	66773392	1.04	6729.38	0.247	0.248	0.25	0.252	0.5035	99.18	6526	100	98.24	0.0017	0.0202	0.9805	0.5	0.5006	3.194	182	32231130	0.9627	0.0286	0.0086	6137.76	0.428	3.783	95.789	2.808	0.021	0.488	191.322	280.804	0.0205	0	0.0209	0.0279	0.7671	0.8255
NB331	2008-12-11	Cologne, Agilent custom one-color array, 44k	S01_GE1.v5_10_Apr08	BGI	20110923	20110929	Starting material: 500 ng total RNA; polyA selection, non stranded protocol, TruSeq SBS Kit v3; paired end sequencing, with 6 samples multiplexed per lane_RNA	Paired_end	Illumina HiSeq 2000	64253848	68774840	68331608	1.07	6875.75	0.25	0.251	0.246	0.249	0.4969	99.35	6707	100	98.66	0.0013	0.0183	0.9778	0.5026	0.5008	3.26	183	32040580	0.9599	0.0316	0.0083	6326.65	0.564	4.487	94.949	3.305	0.028	0.613	198.451	298.27	0.028	0	0.0085	0.034	0.7465	0.8084
NB332	2008-12-11	Cologne, Agilent custom one-color array, 44k	S01_GE1.v5_10_Apr08	BGI	20110923	20110929	Starting material: 500 ng total RNA; polyA selection, non stranded protocol, TruSeq SBS Kit v3; paired end sequencing, with 6 samples multiplexed per lane_RNA	Paired_end	Illumina HiSeq 2000	67219104	71594608	70859208	1.06	7157.66	0.254	0.254	0.243	0.245	0.4899	98.97	6954	100	98.65	0.0019	0.0203	0.9752	0.506	0.5013	3.377	182	33382450	0.9648	0.0268	0.0083	6517.07	0.464	3.792	95.744	2.532	0.024	0.522	202.34	313.339	0.0236	0	0.0207	0.0294	0.7667	0.8252
NB333	2008-11-25	Cologne, Agilent custom one-color array, 44k	S01_GE1.v5_10_Apr08	BGI	20110923	20110929	Starting material: 500 ng total RNA; polyA selection, non stranded protocol, TruSeq SBS Kit v3; paired end sequencing, with 6 samples multiplexed per lane_RNA	Paired_end	Illumina HiSeq 2000	75260816	80323128	79816488	1.06	8030.3	0.253	0.254	0.244	0.246	0.4914	99.36	7824	100	98.53	0.0016	0.0198	0.9815	0.503	0.5009	3.811	180	37552440	0.961	0.0297	0.0091	7224.07	0.747	5.27	93.982	2.738	0.042	0.766	221.25	303.97	0.0423	0	0.0089	0.0556	0.7344	0.7947
NB334	2008-11-25	Cologne, Agilent custom one-color array, 44k	S01_GE1.v5_10_Apr08	BGI	20110923	20110929	Starting material: 500 ng total RNA; polyA selection, non stranded protocol, TruSeq SBS Kit v3; paired end sequencing, with 6 samples multiplexed per lane_RNA	Paired_end	Illumina HiSeq 2000	58330320	62445912	61953800	1.07	6243.02	0.255	0.255	0.242	0.244	0.4879	99.21	6068	100	98.45	0.0016	0.0201	0.9792	0.5031	0.5015	2.952	185	29060220	0.956	0.0344	0.0095	5394.38	0.749	6.358	92.894	3.81	0.032	0.757	164.466	245.109	0.0317	0	0.0255	0.0719	0.674	0.7309
NB335	2008-11-25	Cologne, Agilent custom one-color array, 44k	S01_GE1.v5_10_Apr08	BGI	20110923	20110929	Starting material: 500 ng total RNA; polyA selection, non stranded protocol, TruSeq SBS Kit v3; paired end sequencing, with 6 samples multiplexed per lane_RNA	Paired_end	Illumina HiSeq 2000	69978568	73511440	72739720	1.05	7349.27	0.255	0.256	0.242	0.244	0.4874	98.95	7134	100	98.59	0.0015	0.0196	0.9775	0.5035	0.5013	3.476	180	34754800	0.9639	0.0274	0.0086	6502.07	0.495	4.464	95.041	3.326	0.025	0.618	199.665	290.17	0.0252	0.0001	0.0211	0.0557	0.7185	0.7794
NB336	2008-12-11	Cologne, Agilent custom one-color array, 44k	S01_GE1.v5_10_Apr08	BGI	20110923	20110929	Starting material: 500 ng total RNA; polyA selection, non stranded protocol, TruSeq SBS Kit v3; paired end sequencing, with 6 samples multiplexed per lane_RNA	Paired_end	Illumina HiSeq 2000	61872980	66415552	65865620	1.07	6639.89	0.251	0.251	0.247	0.248	0.4964	99.17	6462	100	98.61	0.0021	0.0187	0.9788	0.5019	0.5012	3.149	177	30793480	0.9654	0.0261	0.0083	6079.08	0.371	3.354	96.274	2.239	0.018	0.573	191.52	292.927	0.0171	0.0001	0.0078	0.0402	0.789	0.8436
NB337	2008-12-11	Cologne, Agilent custom one-color array, 44k	S01_GE1.v5_10_Apr08	BGI	20110923	20110929	Starting material: 500 ng total RNA; polyA selection, non stranded protocol, TruSeq SBS Kit v3; paired end sequencing, with 6 samples multiplexed per lane_RNA	Paired_end	Illumina HiSeq 2000	64542688	68372472	67875216	1.05	6834.24	0.253	0.253	0.245	0.247	0.4929	99.27	6665	100	98.7	0.0018	0.0206	0.9782	0.503	0.5004	3.231	175	32146280	0.9642	0.0282	0.0075	6001.43	0.845	5.151	94.004	3.578	0.04	0.727	182.704	270.91	0.0388	0.0001	0.0081	0.0762	0.7086	0.7607
NB338	2008-12-11	Cologne, Agilent custom one-color array, 44k	S01_GE1.v5_10_Apr08	BGI	20110923	20110929	Starting material: 500 ng total RNA; polyA selection, non stranded protocol, TruSeq SBS Kit v3; paired end sequencing, with 6 samples multiplexed per lane_RNA	Paired_end	Illumina HiSeq 2000	50212592	58041600	55992320	1.15	5801.63	0.253	0.25	0.247	0.247	0.4954	96.46	5486	100	98.48	0.0031	0.0217	0.9491	0.5019	0.5013	2.651	175	24212530	0.9549	0.0348	0.0101	4954.38	1.054	4.486	94.461	2.443	0.041	0.557	156.104	281.197	0.0391	0.0003	0.0212	0.0611	0.7344	0.7865
NB339	2008-12-15	Cologne, Agilent custom one-color array, 44k	S01_GE1.v5_10_Apr08	BGI	20110923	20110929	Starting material: 500 ng total RNA; polyA selection, non stranded protocol, TruSeq SBS Kit v3; paired end sequencing, with 6 samples multiplexed per lane_RNA	Paired_end	Illumina HiSeq 2000	47931400	53605580	51306800	1.11	5358.23	0.253	0.248	0.249	0.248	0.4979	95.71	5035	100	98.64	0.0031	0.0179	0.9443	0.5	0.5	2.45	186	22919360	0.9601	0.0315	0.0083	4138.56	0.703	5.248	94.046	3.325	0.023	0.472	128.333	199.911	0.0228	0.0002	0.0119	0.1532	0.6428	0.6957
NB340	2008-12-17	Cologne, Agilent custom one-color array, 44k	S01_GE1.v5_10_Apr08	BGI	20110923	20110929	Starting material: 500 ng total RNA; polyA selection, non stranded protocol, TruSeq SBS Kit v3; paired end sequencing, with 6 samples multiplexed per lane_RNA	Paired_end	Illumina HiSeq 2000	51913540	58540112	57294480	1.12	5851.48	0.257	0.256	0.242	0.243	0.4859	97.87	5604	100	98.32	0.0036	0.0256	0.9647	0.5058	0.5012	2.703	175	25486460	0.9481	0.0403	0.0114	4617.73	1.164	7.466	91.37	4.019	0.042	0.746	139.118	237.384	0.0409	0.0002	0.008	0.1512	0.59	0.6527
NB341	2008-12-11	Cologne, Agilent custom one-color array, 44k	S01_GE1.v5_10_Apr08	BGI	20110923	20110929	Starting material: 500 ng total RNA; polyA selection, non stranded protocol, TruSeq SBS Kit v3; paired end sequencing, with 6 samples multiplexed per lane_RNA	Paired_end	Illumina HiSeq 2000	51595680	53471568	51651368	1.03	5344.83	0.254	0.251	0.246	0.247	0.4939	96.59	5054	100	98.36	0.0047	0.0207	0.948	0.5009	0.5004	2.438	173	25006260	0.9484	0.0422	0.0092	4704.06	1.366	9.408	89.226	6.52	0.05	1.038	136.066	210.628	0.0498	0.0001	0.0025	0.0457	0.5987	0.6756
NB342	2008-12-11	Cologne, Agilent custom one-color array, 44k	S01_GE1.v5_10_Apr08	BGI	20110923	20110929	Starting material: 500 ng total RNA; polyA selection, non stranded protocol, TruSeq SBS Kit v3; paired end sequencing, with 6 samples multiplexed per lane_RNA	Paired_end	Illumina HiSeq 2000	59294880	62525640	61405808	1.05	6249.85	0.252	0.251	0.246	0.248	0.4954	98.2	6020	100	98.55	0.0027	0.0222	0.9674	0.5013	0.501	2.913	173	29221500	0.9585	0.0324	0.009	5558.1	0.676	5.799	93.524	4.593	0.03	0.692	169.02	267.975	0.0293	0.0001	0.0025	0.0589	0.6673	0.7424
NB343	2008-12-15	Cologne, Agilent custom one-color array, 44k	S01_GE1.v5_10_Apr08	BGI	20110925	20111212	Starting material: 500 ng total RNA; polyA selection, non stranded protocol, TruSeq SBS Kit v3; paired end sequencing, with 6 samples multiplexed per lane_RNA	Paired_end	Illumina HiSeq 2000	63797192	67532896	66820400	1.05	6748.11	0.248	0.248	0.249	0.252	0.5025	98.94	6550	100	98.53	0.0015	0.0213	0.975	0.5059	0.5003	3.16	179	31703450	0.9557	0.0342	0.01	6080.26	0.495	5.888	93.617	4.305	0.024	0.685	188.538	274.487	0.0234	0.0001	0.0032	0.0537	0.672	0.7515
NB344	2008-12-17	Cologne, Agilent custom one-color array, 44k	S01_GE1.v5_10_Apr08	BGI	20110925	20111212	Starting material: 500 ng total RNA; polyA selection, non stranded protocol, TruSeq SBS Kit v3; paired end sequencing, with 6 samples multiplexed per lane_RNA	Paired_end	Illumina HiSeq 2000	63793232	67875200	67170560	1.06	6782.2	0.247	0.248	0.25	0.253	0.504	98.96	6581	100	98.49	0.0017	0.0218	0.9753	0.512	0.5003	3.174	181	31710030	0.9555	0.0341	0.0103	6083.52	0.564	5.32	94.115	4.243	0.027	0.645	186.932	284.327	0.0268	0	0.0016	0.0595	0.6754	0.7537
NB345	2008-12-11	Cologne, Agilent custom one-color array, 44k	S01_GE1.v5_10_Apr08	BGI	20110925	20111212	Starting material: 500 ng total RNA; polyA selection, non stranded protocol, TruSeq SBS Kit v3; paired end sequencing, with 6 samples multiplexed per lane_RNA	Paired_end	Illumina HiSeq 2000	58837200	68260600	67630496	1.16	6820.71	0.253	0.254	0.244	0.247	0.4919	99.07	6630	100	98.55	0.0014	0.024	0.9769	0.5	0.5004	3.192	180	29273740	0.953	0.0356	0.0113	5398.69	0.766	6.033	93.202	3.878	0.032	0.644	169.26	259.208	0.0319	0.0001	0.0027	0.1672	0.5905	0.6615
NB346	2008-11-27	Cologne, Agilent custom one-color array, 44k	S01_GE1.v5_10_Apr08	BGI	20110925	20111212	Starting material: 500 ng total RNA; polyA selection, non stranded protocol, TruSeq SBS Kit v3; paired end sequencing, with 6 samples multiplexed per lane_RNA	Paired_end	Illumina HiSeq 2000	62304392	66732912	66286540	1.07	6668.11	0.251	0.252	0.246	0.249	0.4959	99.33	6497	100	98.52	0.0014	0.0224	0.9779	0.5068	0.5007	3.127	181	31090700	0.9532	0.0364	0.0102	5929.39	0.684	5.802	93.515	4.658	0.032	0.746	185.571	282.846	0.0315	0.0001	0.0016	0.0691	0.6474	0.7295
NB347	2008-11-27	Cologne, Agilent custom one-color array, 44k	S01_GE1.v5_10_Apr08	BGI	20110925	20111212	Starting material: 500 ng total RNA; polyA selection, non stranded protocol, TruSeq SBS Kit v3; paired end sequencing, with 6 samples multiplexed per lane_RNA	Paired_end	Illumina HiSeq 2000	67197800	70506520	70041040	1.04	7045.08	0.25	0.251	0.247	0.25	0.4979	99.33	6870	100	98.59	0.0014	0.0217	0.9786	0.5048	0.5003	3.311	180	33528580	0.9575	0.0328	0.0095	6518.27	0.549	5.367	94.084	4.534	0.028	0.731	197.574	297.909	0.0278	0	0.0013	0.0346	0.6942	0.7708
NB348	2008-11-27	Cologne, Agilent custom one-color array, 44k	S01_GE1.v5_10_Apr08	BGI	20110925	20111212	Starting material: 500 ng total RNA; polyA selection, non stranded protocol, TruSeq SBS Kit v3; paired end sequencing, with 6 samples multiplexed per lane_RNA	Paired_end	Illumina HiSeq 2000	67589280	71746472	71207408	1.06	7168.98	0.248	0.249	0.249	0.252	0.502	99.24	6988	100	98.65	0.0012	0.0234	0.9798	0.5039	0.5	3.372	181	33686720	0.9624	0.028	0.0094	6571.68	0.416	3.977	95.606	3.595	0.021	0.503	205.261	303.974	0.0211	0.0001	0.0141	0.0339	0.7222	0.7984
NB349	2008-12-11	Cologne, Agilent custom one-color array, 44k	S01_GE1.v5_10_Apr08	BGI	20110925	20111212	Starting material: 500 ng total RNA; polyA selection, non stranded protocol, TruSeq SBS Kit v3; paired end sequencing, with 6 samples multiplexed per lane_RNA	Paired_end	Illumina HiSeq 2000	50204112	55463368	55068100	1.1	5545.39	0.249	0.249	0.249	0.251	0.501	99.28	5415	100	98.83	0.0014	0.0264	0.9809	0.5041	0.5004	2.605	180	25015710	0.9636	0.0277	0.0086	4953.01	0.388	2.87	96.742	2.59	0.015	0.306	159.171	267.797	0.0149	0.0002	0.0042	0.0699	0.7483	0.8108
NB350	2008-11-27	Cologne, Agilent custom one-color array, 44k	S01_GE1.v5_10_Apr08	BGI	20110925	20111212	Starting material: 500 ng total RNA; polyA selection, non stranded protocol, TruSeq SBS Kit v3; paired end sequencing, with 6 samples multiplexed per lane_RNA	Paired_end	Illumina HiSeq 2000	62070168	64233640	63524500	1.03	6422.29	0.257	0.257	0.242	0.243	0.4854	98.89	6188	100	98	0.004	0.0172	0.9725	0.5	0.5	2.985	191	30866260	0.9192	0.0688	0.0119	5825.45	6.586	18.931	74.482	5.101	0.301	2.477	138.137	189.354	0.3004	0	0.0027	0.0304	0.5026	0.5608
NB351	2008-12-11	Cologne, Agilent custom one-color array, 44k	S01_GE1.v5_10_Apr08	BGI	20110925	20111212	Starting material: 500 ng total RNA; polyA selection, non stranded protocol, TruSeq SBS Kit v3; paired end sequencing, with 6 samples multiplexed per lane_RNA	Paired_end	Illumina HiSeq 2000	49959760	54043368	53375620	1.08	5403.41	0.246	0.246	0.251	0.254	0.5065	98.76	5248	100	98.83	0.0013	0.0252	0.9744	0.5043	0.5003	2.524	181	24755280	0.9619	0.0293	0.0086	4831.66	0.551	3.884	95.564	3.052	0.021	0.404	153.91	243.818	0.0204	0.0002	0.0115	0.0551	0.7314	0.7985
NB352	2008-12-11	Cologne, Agilent custom one-color array, 44k	S01_GE1.v5_10_Apr08	BGI	20110925	20111212	Starting material: 500 ng total RNA; polyA selection, non stranded protocol, TruSeq SBS Kit v3; paired end sequencing, with 6 samples multiplexed per lane_RNA	Paired_end	Illumina HiSeq 2000	54088780	60458220	59773088	1.11	6044.8	0.245	0.246	0.252	0.255	0.508	98.86	5879	100	98.86	0.0014	0.0269	0.9764	0.5039	0.5005	2.826	181	26822600	0.963	0.0282	0.0086	5357.53	0.597	3.015	96.388	3.01	0.025	0.403	179.828	286.951	0.0249	0.0003	0.0046	0.0718	0.7321	0.8001
NB353	2008-12-11	Cologne, Agilent custom one-color array, 44k	S01_GE1.v5_10_Apr08	BGI	20110925	20111212	Starting material: 500 ng total RNA; polyA selection, non stranded protocol, TruSeq SBS Kit v3; paired end sequencing, with 6 samples multiplexed per lane_RNA	Paired_end	Illumina HiSeq 2000	41542392	45977000	45205312	1.1	4596.89	0.246	0.246	0.252	0.254	0.507	98.32	4447	100	98.88	0.0042	0.0251	0.9709	0.5036	0.5002	2.141	186	20486480	0.9622	0.0283	0.0093	4041.91	0.414	2.822	96.765	2.474	0.013	0.254	133.248	219.228	0.013	0.0004	0.0056	0.0734	0.7467	0.8115
NB354	2008-12-11	Cologne, Agilent custom one-color array, 44k	S01_GE1.v5_10_Apr08	BGI	20110925	20111212	Starting material: 500 ng total RNA; polyA selection, non stranded protocol, TruSeq SBS Kit v3; paired end sequencing, with 6 samples multiplexed per lane_RNA	Paired_end	Illumina HiSeq 2000	60702520	65690640	65347980	1.08	6567.95	0.246	0.247	0.25	0.254	0.5055	99.47	6425	100	98.83	0.0014	0.0213	0.9808	0.504	0.5002	3.101	182	30307760	0.9598	0.0318	0.0083	6063.39	0.472	4.139	95.39	3.509	0.022	0.502	192.683	297.39	0.0209	0.0001	0.0018	0.0417	0.7328	0.8026
NB355	2008-10-28	Cologne, Agilent custom one-color array, 44k	S01_GE1.v5_10_Apr08	BGI	20110925	20111212	Starting material: 500 ng total RNA; polyA selection, non stranded protocol, TruSeq SBS Kit v3; paired end sequencing, with 6 samples multiplexed per lane_RNA	Paired_end	Illumina HiSeq 2000	60059440	61842880	61311700	1.02	6183.36	0.248	0.249	0.249	0.252	0.502	99.14	5994	100	98.28	0.0016	0.0221	0.9764	0.503	0.5	2.883	181	29898350	0.9573	0.0337	0.0089	5647.48	0.565	5.019	94.416	4.318	0.025	0.596	171.046	252.904	0.0248	0	0.0028	0.0398	0.6982	0.7757
NB356	2008-11-19	Cologne, Agilent custom one-color array, 44k	S01_GE1.v5_10_Apr08	BGI	20110925	20111212	Starting material: 500 ng total RNA; polyA selection, non stranded protocol, TruSeq SBS Kit v3; paired end sequencing, with 6 samples multiplexed per lane_RNA	Paired_end	Illumina HiSeq 2000	57084968	59132940	58441980	1.03	5912.4	0.248	0.248	0.25	0.253	0.5035	98.83	5706	100	98.14	0.0022	0.0218	0.9742	0.5061	0.5004	2.748	181	28335750	0.9531	0.0371	0.0096	5306.45	0.662	5.638	93.698	3.98	0.028	0.582	164.921	241.221	0.0274	0.0001	0.003	0.0521	0.6737	0.7575
NB357	2008-11-19	Cologne, Agilent custom one-color array, 44k	S01_GE1.v5_10_Apr08	BGI	20110925	20111212	Starting material: 500 ng total RNA; polyA selection, non stranded protocol, TruSeq SBS Kit v3; paired end sequencing, with 6 samples multiplexed per lane_RNA	Paired_end	Illumina HiSeq 2000	67345360	71065504	70501320	1.05	7105.47	0.248	0.249	0.249	0.252	0.502	99.2	6890	100	98.23	0.0014	0.0202	0.9794	0.5038	0.5	3.329	183	33550220	0.9561	0.0343	0.0094	6085.06	0.537	4.805	94.658	4.121	0.026	0.603	189.422	280.501	0.0256	0.0001	0.0014	0.1016	0.6563	0.7289
NB358	2008-09-17	Cologne, Agilent custom one-color array, 44k	S01_GE1.v5_10_Apr08	BGI	20110925	20111212	Starting material: 500 ng total RNA; polyA selection, non stranded protocol, TruSeq SBS Kit v3; paired end sequencing, with 6 samples multiplexed per lane_RNA	Paired_end	Illumina HiSeq 2000	67275520	69692472	69258888	1.03	6968.18	0.247	0.248	0.25	0.253	0.504	99.37	6766	100	98.2	0.0014	0.0206	0.9815	0.5042	0.5005	3.27	189	33575480	0.9566	0.0342	0.0091	6272.41	0.445	4.824	94.732	3.678	0.022	0.565	193.578	282.182	0.0218	0.0001	0.0022	0.0577	0.7008	0.7748
NB359	2008-10-21	Cologne, Agilent custom one-color array, 44k	S01_GE1.v5_10_Apr08	BGI	20110925	20111212	Starting material: 500 ng total RNA; polyA selection, non stranded protocol, TruSeq SBS Kit v3; paired end sequencing, with 6 samples multiplexed per lane_RNA	Paired_end	Illumina HiSeq 2000	66777060	69284440	68798064	1.03	6927.39	0.251	0.252	0.246	0.249	0.4959	99.29	6721	100	98.2	0.0014	0.0217	0.9787	0.5067	0.5004	3.237	186	33304230	0.9527	0.0377	0.0094	6192.92	0.731	5.942	93.327	4.073	0.036	0.772	189.695	267.464	0.0354	0.0001	0.0039	0.0593	0.671	0.7477
NB360	2008-12-17	Cologne, Agilent custom one-color array, 44k	S01_GE1.v5_10_Apr08	BGI	20110925	20111212	Starting material: 500 ng total RNA; polyA selection, non stranded protocol, TruSeq SBS Kit v3; paired end sequencing, with 6 samples multiplexed per lane_RNA	Paired_end	Illumina HiSeq 2000	56238648	58306200	57826140	1.03	5829.72	0.243	0.243	0.254	0.257	0.5125	99.17	5648	100	98.19	0.0014	0.0207	0.9754	0.506	0.5	2.717	187	28009680	0.9531	0.0375	0.0092	5195.59	0.777	5.898	93.326	4.511	0.032	0.683	159.91	241.976	0.0311	0.0001	0.0032	0.059	0.6771	0.749
NB361	2008-12-16	Cologne, Agilent custom one-color array, 44k	S01_GE1.v5_10_Apr08	BGI	20110925	20111212	Starting material: 500 ng total RNA; polyA selection, non stranded protocol, TruSeq SBS Kit v3; paired end sequencing, with 6 samples multiplexed per lane_RNA	Paired_end	Illumina HiSeq 2000	53618008	56286048	55945520	1.04	5627.83	0.251	0.252	0.245	0.249	0.4954	99.39	5435	100	97.65	0.0012	0.0193	0.9787	0.5045	0.5002	2.602	183	26764480	0.9526	0.038	0.0093	4769.91	0.687	6.212	93.102	4.969	0.026	0.654	143.098	222.042	0.0234	0.0001	0.0019	0.1045	0.6253	0.6961
NB362	2008-12-11	Cologne, Agilent custom one-color array, 44k	S01_GE1.v5_10_Apr08	BGI	20110925	20111212	Starting material: 500 ng total RNA; polyA selection, non stranded protocol, TruSeq SBS Kit v3; paired end sequencing, with 6 samples multiplexed per lane_RNA	Paired_end	Illumina HiSeq 2000	69793768	73737696	73036096	1.05	7372.78	0.24	0.241	0.257	0.259	0.5175	99.04	7084	100	97.5	0.0015	0.0197	0.9768	0.5023	0.5002	3.394	186	34713712	0.9547	0.0356	0.0095	6293.6	0.523	4.607	94.869	3.767	0.026	0.618	202.288	293.777	0.0257	0.0002	0.0026	0.095	0.6687	0.7474
NB363	2008-09-09	Cologne, Agilent custom one-color array, 44k	S01_GE1.v5_10_Apr08	BGI	20110925	20111212	Starting material: 500 ng total RNA; polyA selection, non stranded protocol, TruSeq SBS Kit v3; paired end sequencing, with 6 samples multiplexed per lane_RNA	Paired_end	Illumina HiSeq 2000	51811392	53064760	52446780	1.02	5305.74	0.249	0.249	0.248	0.251	0.5005	98.83	5097	100	97.69	0.0016	0.0207	0.9741	0.504	0.5002	2.441	181	25716730	0.9569	0.0337	0.0092	4803.68	0.616	5.304	94.08	4.264	0.023	0.538	145.154	217.339	0.0231	0	0.0023	0.041	0.6976	0.77
NB364	2008-12-17	Cologne, Agilent custom one-color array, 44k	S01_GE1.v5_10_Apr08	BGI	20110925	20111212	Starting material: 500 ng total RNA; polyA selection, non stranded protocol, TruSeq SBS Kit v3; paired end sequencing, with 6 samples multiplexed per lane_RNA	Paired_end	Illumina HiSeq 2000	74585120	76263664	75516144	1.02	7625.35	0.246	0.247	0.25	0.254	0.5055	99.01	7326	100	97.51	0.0018	0.0204	0.9757	0.5031	0.5001	3.506	184	37104608	0.953	0.0369	0.0099	6933.3	0.622	5.439	93.94	4.845	0.034	0.819	211.597	305.619	0.0335	0.0003	0.0014	0.0369	0.6868	0.7619
NB365	2008-12-17	Cologne, Agilent custom one-color array, 44k	S01_GE1.v5_10_Apr08	BGI	20110925	20111212	Starting material: 500 ng total RNA; polyA selection, non stranded protocol, TruSeq SBS Kit v3; paired end sequencing, with 6 samples multiplexed per lane_RNA	Paired_end	Illumina HiSeq 2000	53727112	54889128	54315032	1.02	5488.16	0.249	0.249	0.248	0.251	0.5005	98.95	5273	100	97.59	0.0023	0.0198	0.9745	0.5041	0.5	2.523	188	26704560	0.9535	0.0369	0.0095	4906.39	0.663	5.849	93.488	4.636	0.026	0.6	148.014	215.463	0.0254	0.0005	0.0022	0.0513	0.6688	0.7467
NB366	2008-10-20	Cologne, Agilent custom one-color array, 44k	S01_GE1.v5_10_Apr08	BGI	20110925	20111212	Starting material: 500 ng total RNA; polyA selection, non stranded protocol, TruSeq SBS Kit v3; paired end sequencing, with 6 samples multiplexed per lane_RNA	Paired_end	Illumina HiSeq 2000	69283320	70624064	70192048	1.01	7061.47	0.251	0.251	0.246	0.249	0.4964	99.38	6807	100	97.49	0.0015	0.0207	0.9791	0.5	0.5004	3.255	189	34594512	0.9516	0.0385	0.0097	6529.91	0.542	6.077	93.38	4.681	0.028	0.786	195.443	279.49	0.0276	0.0003	0.0014	0.0238	0.6885	0.7656
NB367	2008-12-15	Cologne, Agilent custom one-color array, 44k	S01_GE1.v5_10_Apr08	BGI	20110925	20111212	Starting material: 500 ng total RNA; polyA selection, non stranded protocol, TruSeq SBS Kit v3; paired end sequencing, with 6 samples multiplexed per lane_RNA	Paired_end	Illumina HiSeq 2000	67934304	69994480	69250168	1.03	6998.57	0.249	0.249	0.248	0.251	0.5005	98.93	6764	100	98.18	0.0016	0.0229	0.9752	0.5049	0.5004	3.247	191	33752600	0.9571	0.0335	0.0092	6393.7	0.578	4.946	94.474	4.286	0.029	0.67	196.638	290.05	0.0284	0.0001	0.0081	0.0325	0.6976	0.7755
NB368	2008-12-15	Cologne, Agilent custom one-color array, 44k	S01_GE1.v5_10_Apr08	BGI	20110925	20111212	Starting material: 500 ng total RNA; polyA selection, non stranded protocol, TruSeq SBS Kit v3; paired end sequencing, with 6 samples multiplexed per lane_RNA	Paired_end	Illumina HiSeq 2000	68396328	71166704	70429504	1.04	7115.8	0.252	0.252	0.244	0.248	0.4939	98.96	6886	100	98.28	0.0019	0.022	0.9776	0.5085	0.5002	3.317	193	33980000	0.963	0.0281	0.0087	6540.31	0.427	3.077	96.496	3.189	0.022	0.446	205.932	302.9	0.0217	0	0.0026	0.0363	0.7504	0.8232
NB369	2008-12-15	Cologne, Agilent custom one-color array, 44k	S01_GE1.v5_10_Apr08	BGI	20110925	20111212	Starting material: 500 ng total RNA; polyA selection, non stranded protocol, TruSeq SBS Kit v3; paired end sequencing, with 6 samples multiplexed per lane_RNA	Paired_end	Illumina HiSeq 2000	67541232	72940176	72285616	1.07	7293.13	0.254	0.254	0.243	0.246	0.4904	99.1	7064	100	98.23	0.0013	0.0238	0.9788	0.5046	0.5005	3.395	188	33606032	0.9586	0.0318	0.0094	6169.95	0.702	4.39	94.907	3.493	0.034	0.596	193.63	281.79	0.0338	0.0002	0.0215	0.0925	0.6606	0.7333
NB370	2008-12-15	Cologne, Agilent custom one-color array, 44k	S01_GE1.v5_10_Apr08	BGI	20110925	20111212	Starting material: 500 ng total RNA; polyA selection, non stranded protocol, TruSeq SBS Kit v3; paired end sequencing, with 6 samples multiplexed per lane_RNA	Paired_end	Illumina HiSeq 2000	67838560	71510752	71062416	1.05	7150.19	0.253	0.253	0.244	0.247	0.4924	99.37	6940	100	98.17	0.0012	0.0222	0.9813	0.5066	0.5008	3.34	188	33850900	0.9562	0.0346	0.009	6299.2	0.685	5.624	93.692	4.37	0.034	0.728	191.842	288.312	0.0335	0.0001	0.0235	0.0559	0.6524	0.729
NB371	2008-11-24	Cologne, Agilent custom one-color array, 44k	S01_GE1.v5_10_Apr08	BGI	20110925	20111212	Starting material: 500 ng total RNA; polyA selection, non stranded protocol, TruSeq SBS Kit v3; paired end sequencing, with 6 samples multiplexed per lane_RNA	Paired_end	Illumina HiSeq 2000	62745700	65712888	65303320	1.04	6570.47	0.251	0.252	0.246	0.249	0.4959	99.37	6378	100	98.17	0.0011	0.0193	0.9819	0.5047	0.5004	3.08	191	31314520	0.9576	0.033	0.0092	5745.89	0.6	5.233	94.169	3.468	0.027	0.601	178.733	261.311	0.0269	0.0001	0.016	0.0706	0.6913	0.7561
NB372	2008-11-25	Cologne, Agilent custom one-color array, 44k	S01_GE1.v5_10_Apr08	BGI	20110925	20111212	Starting material: 500 ng total RNA; polyA selection, non stranded protocol, TruSeq SBS Kit v3; paired end sequencing, with 6 samples multiplexed per lane_RNA	Paired_end	Illumina HiSeq 2000	61588192	63641632	63184220	1.03	6363.37	0.25	0.251	0.247	0.25	0.4979	99.28	6169	100	98.14	0.001	0.0205	0.9772	0.5037	0.5	2.964	192	30700800	0.956	0.0351	0.0087	5865.3	0.654	5.852	93.494	4.199	0.03	0.786	180.373	270.017	0.0294	0	0.003	0.0304	0.7118	0.7829
NB373	2008-11-25	Cologne, Agilent custom one-color array, 44k	S01_GE1.v5_10_Apr08	BGI	20110925	20111212	Starting material: 500 ng total RNA; polyA selection, non stranded protocol, TruSeq SBS Kit v3; paired end sequencing, with 6 samples multiplexed per lane_RNA	Paired_end	Illumina HiSeq 2000	55909000	58386112	58051000	1.04	5837.53	0.253	0.254	0.243	0.246	0.4909	99.42	5709	100	98.85	0.0015	0.0194	0.9817	0.5051	0.5	2.765	191	27893450	0.9638	0.0286	0.0075	5320.38	0.571	3.738	95.691	3.477	0.024	0.478	163.911	244.871	0.0238	0	0.0053	0.0504	0.7404	0.8025
NB374	2008-12-11	Cologne, Agilent custom one-color array, 44k	S01_GE1.v5_10_Apr08	BGI	20110925	20111212	Starting material: 500 ng total RNA; polyA selection, non stranded protocol, TruSeq SBS Kit v3; paired end sequencing, with 6 samples multiplexed per lane_RNA	Paired_end	Illumina HiSeq 2000	57599460	61894968	61569600	1.07	6188.36	0.251	0.252	0.246	0.248	0.4954	99.47	6057	100	98.88	0.0008	0.022	0.9824	0.5028	0.5005	2.926	196	28745560	0.9654	0.0272	0.0073	5720.77	0.342	2.075	97.583	2.113	0.015	0.283	183.867	296.369	0.015	0.0002	0.005	0.0399	0.8013	0.8588
NB375	2008-12-11	Cologne, Agilent custom one-color array, 44k	S01_GE1.v5_10_Apr08	BGI	20110925	20111212	Starting material: 500 ng total RNA; polyA selection, non stranded protocol, TruSeq SBS Kit v3; paired end sequencing, with 6 samples multiplexed per lane_RNA	Paired_end	Illumina HiSeq 2000	58594488	62116608	61563952	1.06	6210.52	0.253	0.254	0.243	0.246	0.4909	99.11	6055	100	98.86	0.0012	0.0204	0.9802	0.5017	0.5003	2.935	185	29135810	0.9656	0.0265	0.0078	5454.61	0.448	3.095	96.456	2.911	0.019	0.393	171.826	259.194	0.0187	0.0001	0.009	0.0789	0.7403	0.7957
NB376	2008-12-11	Cologne, Agilent custom one-color array, 44k	S01_GE1.v5_10_Apr08	BGI	20110925	20111212	Starting material: 500 ng total RNA; polyA selection, non stranded protocol, TruSeq SBS Kit v3; paired end sequencing, with 6 samples multiplexed per lane_RNA	Paired_end	Illumina HiSeq 2000	59002192	64658872	64010880	1.09	6464.71	0.242	0.242	0.255	0.258	0.5145	98.99	6290	100	98.78	0.0013	0.0241	0.9784	0.5044	0.5003	3.034	186	29302660	0.9628	0.0287	0.0084	5476.14	0.459	2.449	97.093	2.359	0.02	0.324	191.422	312.261	0.0196	0.0002	0.0047	0.1137	0.7142	0.7842
NB377	2008-12-11	Cologne, Agilent custom one-color array, 44k	S01_GE1.v5_10_Apr08	BGI	20110925	20111212	Starting material: 500 ng total RNA; polyA selection, non stranded protocol, TruSeq SBS Kit v3; paired end sequencing, with 6 samples multiplexed per lane_RNA	Paired_end	Illumina HiSeq 2000	53048848	58869720	58298340	1.1	5885.88	0.253	0.254	0.244	0.247	0.4919	99.02	5729	100	98.78	0.0031	0.0187	0.9791	0.4985	0.5	2.78	186	26357350	0.9616	0.0295	0.0087	4620.11	0.899	3.457	95.645	3.2	0.033	0.411	144.526	222.331	0.0325	0.0001	0.0069	0.1746	0.6441	0.6993
NB378	2008-12-15	Cologne, Agilent custom one-color array, 44k	S01_GE1.v5_10_Apr08	BGI	20110925	20111212	Starting material: 500 ng total RNA; polyA selection, non stranded protocol, TruSeq SBS Kit v3; paired end sequencing, with 6 samples multiplexed per lane_RNA	Paired_end	Illumina HiSeq 2000	63153288	68700736	68399344	1.08	6868.82	0.252	0.253	0.244	0.248	0.4934	99.56	6726	100	98.85	0.0009	0.0166	0.9825	0.5001	0.5003	3.265	188	31548330	0.9593	0.0328	0.0077	5873.65	0.6	6.154	93.247	3.702	0.028	0.741	177.844	267.353	0.0255	0.0001	0.0129	0.1007	0.6645	0.7225
NB379	2008-12-15	Cologne, Agilent custom one-color array, 44k	S01_GE1.v5_10_Apr08	BGI	20110925	20111212	Starting material: 500 ng total RNA; polyA selection, non stranded protocol, TruSeq SBS Kit v3; paired end sequencing, with 6 samples multiplexed per lane_RNA	Paired_end	Illumina HiSeq 2000	61109680	65367992	64768672	1.06	6536.05	0.254	0.254	0.244	0.247	0.4914	99.08	6374	100	99	0.0024	0.0223	0.9797	0.5039	0.5007	3.082	189	30380710	0.9658	0.026	0.008	5888.78	0.467	2.792	96.742	2.969	0.022	0.389	186.204	290.111	0.0214	0.0001	0.0056	0.0601	0.7535	0.8131
NB380	2008-11-20	Cologne, Agilent custom one-color array, 44k	S01_GE1.v5_10_Apr08	BGI	20110925	20111212	Starting material: 500 ng total RNA; polyA selection, non stranded protocol, TruSeq SBS Kit v3; paired end sequencing, with 6 samples multiplexed per lane_RNA	Paired_end	Illumina HiSeq 2000	63435072	68727904	67981448	1.08	6872.03	0.254	0.255	0.243	0.246	0.4899	98.91	6688	100	98.88	0.0017	0.0195	0.9776	0.5053	0.5007	3.242	189	31481860	0.9627	0.0286	0.0086	6160.31	0.539	4.113	95.347	3.215	0.026	0.554	188.712	278.354	0.0259	0.0001	0.0135	0.0537	0.7359	0.7938
NB381	2008-12-11	Cologne, Agilent custom one-color array, 44k	S01_GE1.v5_10_Apr08	BGI	20110925	20111212	Starting material: 500 ng total RNA; polyA selection, non stranded protocol, TruSeq SBS Kit v3; paired end sequencing, with 6 samples multiplexed per lane_RNA	Paired_end	Illumina HiSeq 2000	62215552	68583072	68181744	1.1	6857.55	0.252	0.253	0.244	0.248	0.4934	99.41	6711	100	99	0.0007	0.0191	0.9817	0.5013	0.5003	3.252	190	31030810	0.9627	0.0293	0.0079	6454.24	0.489	3.233	96.278	2.899	0.025	0.505	200.048	308.693	0.0243	0.0001	0.0042	0.0235	0.7918	0.8482
NB382	2008-12-11	Cologne, Agilent custom one-color array, 44k	S01_GE1.v5_10_Apr08	BGI	20110925	20111212	Starting material: 500 ng total RNA; polyA selection, non stranded protocol, TruSeq SBS Kit v3; paired end sequencing, with 6 samples multiplexed per lane_RNA	Paired_end	Illumina HiSeq 2000	63404360	68794680	68362896	1.08	6878.7	0.247	0.249	0.25	0.252	0.503	99.37	6719	100	98.79	0.0017	0.0221	0.9808	0.5047	0.5009	3.243	191	31628210	0.9597	0.0314	0.0087	6183.92	0.532	4.134	95.331	3.5	0.026	0.543	193.602	288.47	0.0251	0.0002	0.0064	0.0598	0.7177	0.7864
NB383	2008-10-28	Cologne, Agilent custom one-color array, 44k	S01_GE1.v5_10_Apr08	BGI	20110925	20111212	Starting material: 500 ng total RNA; polyA selection, non stranded protocol, TruSeq SBS Kit v3; paired end sequencing, with 6 samples multiplexed per lane_RNA	Paired_end	Illumina HiSeq 2000	64711608	68348408	67944632	1.05	6834.08	0.251	0.252	0.246	0.249	0.4959	99.4	6669	100	98.66	0.0012	0.0177	0.9788	0.508	0.5002	3.225	185	32297080	0.9523	0.0388	0.0088	6423.82	0.698	7.193	92.109	6.274	0.035	1.157	188.919	283.327	0.0343	0	0.0017	0.0191	0.6714	0.7437
NB384	2008-09-17	Cologne, Agilent custom one-color array, 44k	S01_GE1.v5_10_Apr08	BGI	20110925	20111212	Starting material: 500 ng total RNA; polyA selection, non stranded protocol, TruSeq SBS Kit v3; paired end sequencing, with 6 samples multiplexed per lane_RNA	Paired_end	Illumina HiSeq 2000	57945968	60480248	60044380	1.04	6047.34	0.25	0.251	0.247	0.25	0.4979	99.27	5894	100	98.67	0.0013	0.0194	0.9771	0.5026	0.5001	2.843	185	28886260	0.9521	0.0388	0.009	5489.94	0.965	7.173	91.862	5.478	0.042	0.891	164.064	245.172	0.0401	0.0001	0.0016	0.048	0.6414	0.7209
NB385	2008-09-09	Cologne, Agilent custom one-color array, 44k	S01_GE1.v5_10_Apr08	BGI	20110925	20111212	Starting material: 500 ng total RNA; polyA selection, non stranded protocol, TruSeq SBS Kit v3; paired end sequencing, with 6 samples multiplexed per lane_RNA	Paired_end	Illumina HiSeq 2000	57257860	59724888	59372192	1.04	5971.82	0.247	0.248	0.25	0.253	0.504	99.4	5828	100	98.66	0.0016	0.0209	0.9807	0.5018	0.5	2.812	184	28566730	0.9556	0.0364	0.0079	5469.13	0.748	6.859	92.394	4.482	0.032	0.74	165.629	238.177	0.0321	0.0001	0.0027	0.0441	0.6685	0.7477
NB386	2008-10-27	Cologne, Agilent custom one-color array, 44k	S01_GE1.v5_95_Feb07	BGI	20110925	20111212	Starting material: 500 ng total RNA; polyA selection, non stranded protocol, TruSeq SBS Kit v3; paired end sequencing, with 6 samples multiplexed per lane_RNA	Paired_end	Illumina HiSeq 2000	60746592	66372480	66018440	1.09	6636.52	0.247	0.248	0.25	0.252	0.5035	99.46	6488	100	98.79	0.0012	0.0197	0.9823	0.5026	0.5005	3.139	189	30312540	0.9604	0.032	0.0075	5654.89	0.639	4.692	94.669	3.301	0.028	0.551	185.751	272.557	0.0283	0.0001	0.0021	0.1132	0.6653	0.7385
NB387	2008-09-10	Cologne, Agilent custom one-color array, 44k	S01_GE1.v5_10_Apr08	BGI	20110925	20111212	Starting material: 500 ng total RNA; polyA selection, non stranded protocol, TruSeq SBS Kit v3; paired end sequencing, with 6 samples multiplexed per lane_RNA	Paired_end	Illumina HiSeq 2000	60054340	62349592	61806940	1.03	6234.26	0.245	0.246	0.251	0.254	0.507	99.12	6070	100	98.72	0.0015	0.0204	0.9752	0.5023	0.5	2.922	188	29873730	0.956	0.0361	0.0078	5749.63	0.59	5.897	93.513	4.991	0.027	0.699	174.526	255.391	0.0261	0	0.0016	0.0341	0.6784	0.7587
NB388	2008-10-27	Cologne, Agilent custom one-color array, 44k	S01_GE1.v5_95_Feb07	BGI	20110925	20111212	Starting material: 500 ng total RNA; polyA selection, non stranded protocol, TruSeq SBS Kit v3; paired end sequencing, with 6 samples multiplexed per lane_RNA	Paired_end	Illumina HiSeq 2000	70835832	75717232	74989128	1.06	7570.89	0.248	0.248	0.25	0.252	0.503	99.03	7361	100	98.67	0.0014	0.0203	0.9754	0.5038	0.5	3.55	194	35212400	0.9523	0.0387	0.0088	6929.67	0.688	6.366	92.946	4.091	0.037	0.834	214.324	310.923	0.0366	0	0.0029	0.0402	0.6883	0.7625
NB389	2008-09-16	Cologne, Agilent custom one-color array, 44k	S01_GE1.v5_10_Apr08	BGI	20110925	20111212	Starting material: 500 ng total RNA; polyA selection, non stranded protocol, TruSeq SBS Kit v3; paired end sequencing, with 6 samples multiplexed per lane_RNA	Paired_end	Illumina HiSeq 2000	50286320	52370912	51989200	1.04	5236.51	0.249	0.25	0.248	0.251	0.5	99.27	5107	100	98.75	0.0017	0.0196	0.9752	0.5021	0.5	2.457	182	25051640	0.956	0.0361	0.0078	4822.28	0.82	6.263	92.918	5.117	0.031	0.668	142.823	218.327	0.0306	0.0005	0.0018	0.0352	0.6717	0.7452
NB390	2009-05-28	Cologne, Agilent custom one-color array, 44k	S01_GE1.v5_10_Apr08	BGI	20110925	20111212	Starting material: 500 ng total RNA; polyA selection, non stranded protocol, TruSeq SBS Kit v3; paired end sequencing, with 6 samples multiplexed per lane_RNA	Paired_end	Illumina HiSeq 2000	65131720	71072288	70764440	1.09	7106.45	0.253	0.254	0.244	0.247	0.4919	99.56	6965	100	99	0.0008	0.0188	0.9844	0.501	0.5007	3.378	186	32532580	0.9653	0.0273	0.0073	6439.58	0.469	3.542	95.99	2.284	0.024	0.478	200.144	303.155	0.0237	0.0007	0.0176	0.0469	0.7667	0.8207
NB391	2008-11-13	Cologne, Agilent custom one-color array, 44k	S01_GE1.v5_10_Apr08	BGI	20110927	20111210	Starting material: 500 ng total RNA; polyA selection, non stranded protocol, TruSeq SBS Kit v3; paired end sequencing, with 6 samples multiplexed per lane_RNA	Paired_end	Illumina HiSeq 2000	54254432	56648980	56203700	1.04	5661.78	0.244	0.246	0.252	0.255	0.5085	99.21	5513	100	98.61	0.0019	0.021	0.9774	0.5	0.5	2.667	176	27024830	0.9558	0.0353	0.0088	5089.18	0.774	5.862	93.364	5.145	0.031	0.678	155.646	231.544	0.0307	0.0015	0.0017	0.0588	0.664	0.7391
NB392	2008-11-20	Cologne, Agilent custom one-color array, 44k	S01_GE1.v5_10_Apr08	BGI	20110927	20111210	Starting material: 500 ng total RNA; polyA selection, non stranded protocol, TruSeq SBS Kit v3; paired end sequencing, with 6 samples multiplexed per lane_RNA	Paired_end	Illumina HiSeq 2000	60235088	62938340	62254780	1.04	6290.45	0.243	0.244	0.255	0.256	0.512	98.91	6103	100	98.55	0.0023	0.0225	0.9741	0.5	0.5002	2.946	175	29919000	0.9565	0.0339	0.0094	5721.23	0.759	5.023	94.218	4.839	0.034	0.69	179.97	270.775	0.0325	0.0018	0.0016	0.0433	0.6954	0.7688
NB393	2008-11-20	Cologne, Agilent custom one-color array, 44k	S01_GE1.v5_10_Apr08	BGI	20110927	20111210	Starting material: 500 ng total RNA; polyA selection, non stranded protocol, TruSeq SBS Kit v3; paired end sequencing, with 6 samples multiplexed per lane_RNA	Paired_end	Illumina HiSeq 2000	55976240	57962640	57213960	1.03	5793.08	0.244	0.245	0.254	0.255	0.51	98.7	5602	100	98.43	0.0019	0.0187	0.9681	0.5034	0.5	2.704	174	27741110	0.9481	0.0427	0.0091	5258.75	1.173	9.469	89.358	6.18	0.048	1.164	221.727	353.158	0.0471	0.0017	0.0038	0.0334	0.6056	0.6957
NB394	2008-11-25	Cologne, Agilent custom one-color array, 44k	S01_GE1.v5_10_Apr08	BGI	20110927	20111210	Starting material: 500 ng total RNA; polyA selection, non stranded protocol, TruSeq SBS Kit v3; paired end sequencing, with 6 samples multiplexed per lane_RNA	Paired_end	Illumina HiSeq 2000	56510032	59574320	58933072	1.05	5954.18	0.247	0.247	0.251	0.253	0.505	98.92	5780	100	98.58	0.0018	0.019	0.9746	0.5057	0.5	2.802	181	28064710	0.953	0.0377	0.0091	5262.27	0.859	7.625	91.516	5.115	0.035	0.845	156.93	219.429	0.0354	0.0023	0.0021	0.0683	0.6327	0.708
NB395	2008-11-25	Cologne, Agilent custom one-color array, 44k	S01_GE1.v5_10_Apr08	BGI	20110927	20111210	Starting material: 500 ng total RNA; polyA selection, non stranded protocol, TruSeq SBS Kit v3; paired end sequencing, with 6 samples multiplexed per lane_RNA	Paired_end	Illumina HiSeq 2000	43691360	45534040	44790820	1.04	4550.93	0.246	0.246	0.252	0.253	0.5065	98.36	4397	100	98.68	0.0033	0.0192	0.9712	0.5015	0.499	2.136	174	21575350	0.9595	0.0312	0.0092	4038.5	0.704	6.557	92.737	3.981	0.022	0.502	120.983	178.546	0.0223	0.0023	0.0069	0.0589	0.6745	0.7481
NB396	2008-09-16	Cologne, Agilent custom one-color array, 44k	S01_GE1.v5_10_Apr08	BGI	20110927	20111210	Starting material: 500 ng total RNA; polyA selection, non stranded protocol, TruSeq SBS Kit v3; paired end sequencing, with 6 samples multiplexed per lane_RNA	Paired_end	Illumina HiSeq 2000	65353688	69022120	68556832	1.05	6898.5	0.245	0.247	0.252	0.254	0.507	99.32	6727	100	98.63	0.0017	0.0197	0.9789	0.4981	0.5	3.26	176	32591600	0.9573	0.0337	0.0089	6261.47	0.565	5.336	94.099	4.126	0.028	0.675	193.628	284.606	0.0274	0.0017	0.0025	0.0506	0.6876	0.7618
NB397	2008-10-28	Cologne, Agilent custom one-color array, 44k	S01_GE1.v5_10_Apr08	BGI	20110927	20111210	Starting material: 500 ng total RNA; polyA selection, non stranded protocol, TruSeq SBS Kit v3; paired end sequencing, with 6 samples multiplexed per lane_RNA	Paired_end	Illumina HiSeq 2000	66037920	67720128	67146872	1.02	6769.63	0.248	0.25	0.249	0.251	0.501	99.15	6578	100	98.47	0.0019	0.0192	0.9752	0.5044	0.5	3.18	175	32878560	0.9515	0.0396	0.0088	6317.71	0.674	9.277	90.05	5.526	0.033	1.076	181.647	254.589	0.0333	0.0008	0.0026	0.0177	0.6407	0.7188
NB398	2008-10-28	Cologne, Agilent custom one-color array, 44k	S01_GE1.v5_10_Apr08	BGI	20110927	20111210	Starting material: 500 ng total RNA; polyA selection, non stranded protocol, TruSeq SBS Kit v3; paired end sequencing, with 6 samples multiplexed per lane_RNA	Paired_end	Illumina HiSeq 2000	61364352	63568780	62930912	1.03	6354.68	0.244	0.245	0.254	0.255	0.51	98.99	6166	100	98.48	0.0024	0.0212	0.9751	0.5066	0.5	2.98	176	30499280	0.9569	0.0341	0.0088	5799.97	0.522	5.387	94.089	4.655	0.024	0.63	178.124	262.645	0.0235	0.0007	0.0023	0.0407	0.6851	0.7651
NB399	2009-07-23	Cologne, Agilent custom one-color array, 44k	S01_GE1.v5_95_Feb07	BGI	20110927	20111210	Starting material: 500 ng total RNA; polyA selection, non stranded protocol, TruSeq SBS Kit v3; paired end sequencing, with 6 samples multiplexed per lane_RNA	Paired_end	Illumina HiSeq 2000	43759680	53064060	52709512	1.21	5304.56	0.252	0.253	0.246	0.247	0.4939	99.33	5188	100	99	0.001	0.0183	0.9846	0.5055	0.5002	2.533	178	21796580	0.9673	0.0242	0.0084	3930.07	0.382	2.84	96.778	2.46	0.012	0.251	125.666	216.023	0.0117	0.0073	0.0041	0.2226	0.6352	0.6826
NB400	2010-05-17	Cologne, Agilent custom one-color array, 44k	S01_GE1_105_Dec08	BGI	20110927	20111210	Starting material: 500 ng total RNA; polyA selection, non stranded protocol, TruSeq SBS Kit v3; paired end sequencing, with 6 samples multiplexed per lane_RNA	Paired_end	Illumina HiSeq 2000	54244220	56114160	55724140	1.03	5609.46	0.25	0.251	0.247	0.249	0.4974	99.3	5461	100	98.5	0.0012	0.0187	0.9761	0.51	0.5001	2.64	181	27047100	0.9494	0.0417	0.0088	5099.1	0.924	8.348	90.73	6.033	0.037	0.956	146.747	211.394	0.0367	0.0019	0.0013	0.0426	0.6299	0.7022
NB401	2011-06-10	Cologne, Agilent custom one-color array, 44k	S01_GE1_107_Sep09	BGI	20110927	20111210	Starting material: 500 ng total RNA; polyA selection, non stranded protocol, TruSeq SBS Kit v3; paired end sequencing, with 6 samples multiplexed per lane_RNA	Paired_end	Illumina HiSeq 2000	58282780	61941520	61486992	1.06	6191.97	0.245	0.246	0.253	0.255	0.5085	99.26	6037	100	98.68	0.0012	0.0217	0.9794	0.5064	0.5004	2.923	187	29039920	0.9604	0.031	0.0085	5568.5	0.516	3.851	95.632	3.657	0.023	0.487	175.257	267.522	0.0221	0.0044	0.0035	0.0565	0.724	0.7907
NB402	2009-08-05	Cologne, Agilent custom one-color array, 44k	S01_GE1.v5_95_Feb07	BGI	20110927	20111210	Starting material: 500 ng total RNA; polyA selection, non stranded protocol, TruSeq SBS Kit v3; paired end sequencing, with 6 samples multiplexed per lane_RNA	Paired_end	Illumina HiSeq 2000	54642660	59808832	59324480	1.09	5978.77	0.25	0.251	0.248	0.249	0.4979	99.19	5824	100	98.68	0.0013	0.0179	0.9805	0.5057	0.5	2.836	190	27203270	0.9547	0.0362	0.0089	5029.96	0.603	6.251	93.147	3.663	0.024	0.598	152.528	220.231	0.0235	0.0047	0.0029	0.1155	0.6466	0.7097
NB403	2009-05-28	Cologne, Agilent custom one-color array, 44k	S01_GE1.v5_10_Apr08	BGI	20110927	20111210	Starting material: 500 ng total RNA; polyA selection, non stranded protocol, TruSeq SBS Kit v3; paired end sequencing, with 6 samples multiplexed per lane_RNA	Paired_end	Illumina HiSeq 2000	69092632	72209136	71725744	1.04	7217.78	0.246	0.248	0.25	0.252	0.504	99.33	7019	100	98.36	0.0011	0.0192	0.9769	0.5044	0.5	3.394	180	34473240	0.9563	0.0338	0.0097	6538.11	0.486	4.976	94.537	4.061	0.025	0.67	200.755	309.359	0.0248	0.0018	0.0053	0.0466	0.6989	0.771
NB404	2009-03-02	Cologne, Agilent custom one-color array, 44k	S01_GE1.v5_10_Apr08	BGI	20110927	20111210	Starting material: 500 ng total RNA; polyA selection, non stranded protocol, TruSeq SBS Kit v3; paired end sequencing, with 6 samples multiplexed per lane_RNA	Paired_end	Illumina HiSeq 2000	64549280	66947940	66451100	1.03	6691.91	0.249	0.25	0.248	0.25	0.4994	99.25	6499	100	98.3	0.0013	0.0203	0.9778	0.51	0.5005	3.143	183	32185540	0.9541	0.036	0.0098	6020.82	0.521	5.563	93.916	4.302	0.025	0.674	187.263	279.145	0.0246	0.002	0.0043	0.0517	0.6781	0.7543
NB405	2010-07-06	Cologne, Agilent custom one-color array, 44k	S01_GE1_105_Dec08	BGI	20110927	20111210	Starting material: 500 ng total RNA; polyA selection, non stranded protocol, TruSeq SBS Kit v3; paired end sequencing, with 6 samples multiplexed per lane_RNA	Paired_end	Illumina HiSeq 2000	66610620	70247376	69525400	1.05	7021.72	0.248	0.249	0.249	0.251	0.5015	98.97	6799	100	98.3	0.0014	0.0181	0.9729	0.5041	0.5	3.289	184	33120690	0.9503	0.0391	0.0105	6204.65	0.431	7.918	91.651	5.23	0.021	1.217	183.708	291.141	0.0208	0.0036	0.0045	0.0624	0.6459	0.7149
NB406	2011-08-01	Cologne, Agilent custom one-color array, 44k	S01_GE1_105_Dec08	BGI	20110927	20111210	Starting material: 500 ng total RNA; polyA selection, non stranded protocol, TruSeq SBS Kit v3; paired end sequencing, with 6 samples multiplexed per lane_RNA	Paired_end	Illumina HiSeq 2000	63547860	65724880	65265272	1.03	6569.64	0.249	0.25	0.248	0.25	0.4994	99.3	6379	100	98.25	0.0013	0.0191	0.9785	0.5016	0.5	3.091	183	31708660	0.9516	0.038	0.0103	5914.84	0.614	6.469	92.917	4.659	0.029	0.769	184.774	267.914	0.0278	0.0028	0.0028	0.0518	0.6629	0.739
NB407	2011-08-01	Cologne, Agilent custom one-color array, 44k	S01_GE1_105_Dec08	BGI	20110927	20111210	Starting material: 500 ng total RNA; polyA selection, non stranded protocol, TruSeq SBS Kit v3; paired end sequencing, with 6 samples multiplexed per lane_RNA	Paired_end	Illumina HiSeq 2000	54278848	60089288	58596260	1.1	6006.33	0.252	0.251	0.247	0.246	0.4949	97.51	5727	100	98.24	0.0081	0.0236	0.9585	0.5056	0.5	2.754	177	26583900	0.9492	0.0374	0.0132	5220.05	0.655	6.27	93.075	4.314	0.027	0.685	159.272	264.173	0.0266	0.0198	0.0067	0.0443	0.6544	0.7285
NB408	2009-12-16	Cologne, Agilent custom one-color array, 44k	S04_GE1.v5_10_Apr08_2	BGI	20110927	20111210	Starting material: 500 ng total RNA; polyA selection, non stranded protocol, TruSeq SBS Kit v3; paired end sequencing, with 6 samples multiplexed per lane_RNA	Paired_end	Illumina HiSeq 2000	63479320	66028980	65587392	1.04	6600.01	0.246	0.247	0.251	0.253	0.5055	99.33	6408	100	98.21	0.0014	0.0178	0.976	0.5052	0.5	3.1	183	31687000	0.9492	0.0401	0.0105	5962.97	0.54	7.751	91.709	6.599	0.025	0.94	176.146	259.931	0.025	0.0019	0.0017	0.0485	0.6462	0.7146
NB409	2011-08-04	Cologne, Agilent custom one-color array, 44k	S01_GE1_105_Dec08	BGI	20110927	20111210	Starting material: 500 ng total RNA; polyA selection, non stranded protocol, TruSeq SBS Kit v3; paired end sequencing, with 6 samples multiplexed per lane_RNA	Paired_end	Illumina HiSeq 2000	57983980	61113168	60627440	1.05	6109.15	0.25	0.251	0.248	0.25	0.4984	99.2	5946	100	98.59	0.0013	0.0187	0.9777	0.5021	0.5	2.882	175	28885110	0.9539	0.0367	0.0093	5411.55	0.672	8.451	90.876	4.845	0.029	0.844	158.107	225.539	0.0284	0.0027	0.0032	0.0677	0.6304	0.7033
NB410	2011-08-01	Cologne, Agilent custom one-color array, 44k	S01_GE1_105_Dec08	BGI	20110927	20111210	Starting material: 500 ng total RNA; polyA selection, non stranded protocol, TruSeq SBS Kit v3; paired end sequencing, with 6 samples multiplexed per lane_RNA	Paired_end	Illumina HiSeq 2000	53565320	55598128	54795600	1.03	5557.89	0.25	0.25	0.248	0.25	0.4989	98.55	5370	100	98.51	0.0026	0.0216	0.9672	0.5043	0.5	2.583	179	26513280	0.9475	0.0426	0.0098	4951.77	0.93	9.795	89.273	5.975	0.036	1.008	143.34	212.881	0.0344	0.0019	0.01	0.0441	0.6005	0.677
NB411	2009-03-02	Cologne, Agilent custom one-color array, 44k	S01_GE1.v5_10_Apr08	BGI	20110927	20111210	Starting material: 500 ng total RNA; polyA selection, non stranded protocol, TruSeq SBS Kit v3; paired end sequencing, with 6 samples multiplexed per lane_RNA	Paired_end	Illumina HiSeq 2000	58591040	61386960	61014580	1.04	6136.58	0.246	0.247	0.252	0.254	0.5065	99.39	5980	100	98.52	0.0014	0.0206	0.9783	0.4986	0.5	2.89	180	29249710	0.9523	0.0381	0.0095	5506.38	0.775	6.92	92.305	4.843	0.034	0.774	171.548	249.709	0.0334	0.0015	0.0076	0.0524	0.6439	0.7253
NB412	2011-08-04	Cologne, Agilent custom one-color array, 44k	S01_GE1_105_Dec08	BGI	20110927	20111210	Starting material: 500 ng total RNA; polyA selection, non stranded protocol, TruSeq SBS Kit v3; paired end sequencing, with 6 samples multiplexed per lane_RNA	Paired_end	Illumina HiSeq 2000	60340320	62999392	62481592	1.04	6297.76	0.24	0.241	0.258	0.259	0.518	99.17	6124	100	98.52	0.0011	0.0202	0.9769	0.5062	0.5	2.963	189	30052360	0.9531	0.0375	0.0093	5653.77	0.774	5.431	93.795	4.53	0.034	0.663	173.762	253.283	0.0336	0.0017	0.003	0.0556	0.676	0.7538
NB413	2011-08-01	Cologne, Agilent custom one-color array, 44k	S01_GE1_105_Dec08	BGI	20110927	20111210	Starting material: 500 ng total RNA; polyA selection, non stranded protocol, TruSeq SBS Kit v3; paired end sequencing, with 6 samples multiplexed per lane_RNA	Paired_end	Illumina HiSeq 2000	46514060	51904540	51265900	1.11	5188.65	0.257	0.258	0.241	0.242	0.4839	98.76	5036	100	98.75	0.0016	0.0238	0.971	0.5026	0.5	2.422	176	23062040	0.9531	0.0364	0.0103	4320.76	0.702	6.874	92.423	4.27	0.024	0.623	132.472	226.426	0.0228	0.0117	0.0047	0.1081	0.6107	0.6791
NB414	2010-05-17	Cologne, Agilent custom one-color array, 44k	S01_GE1_105_Dec08	BGI	20110927	20111210	Starting material: 500 ng total RNA; polyA selection, non stranded protocol, TruSeq SBS Kit v3; paired end sequencing, with 6 samples multiplexed per lane_RNA	Paired_end	Illumina HiSeq 2000	50142768	52781440	52466672	1.05	5276.29	0.249	0.251	0.248	0.25	0.4989	99.4	5151	100	98.69	0.001	0.0169	0.9789	0.502	0.5	2.5	180	25023340	0.9552	0.036	0.0086	4638.78	0.499	8.416	91.086	4.36	0.018	0.668	135.378	209.557	0.0181	0.0013	0.0043	0.0769	0.6373	0.7067
NB415	2009-07-23	Cologne, Agilent custom one-color array, 44k	S01_GE1.v5_95_Feb07	BGI	20110927	20111210	Starting material: 500 ng total RNA; polyA selection, non stranded protocol, TruSeq SBS Kit v3; paired end sequencing, with 6 samples multiplexed per lane_RNA	Paired_end	Illumina HiSeq 2000	45392472	49238760	48941272	1.08	4921.55	0.246	0.248	0.252	0.252	0.505	99.39	4804	100	98.67	0.0011	0.0195	0.98	0.5053	0.5	2.33	182	22655620	0.9586	0.0319	0.0094	4268.05	0.352	4.237	95.411	2.53	0.012	0.339	156.497	269.681	0.0118	0.0149	0.0048	0.0793	0.6972	0.777
NB416	2009-03-05	Cologne, Agilent custom one-color array, 44k	S01_GE1.v5_10_Apr08	BGI	20110927	20111210	Starting material: 500 ng total RNA; polyA selection, non stranded protocol, TruSeq SBS Kit v3; paired end sequencing, with 6 samples multiplexed per lane_RNA	Paired_end	Illumina HiSeq 2000	54543920	57003752	56444168	1.04	5697.71	0.247	0.248	0.251	0.252	0.504	99.01	5527	100	98.42	0.0017	0.0198	0.9716	0.5	0.5005	2.665	180	27128300	0.9505	0.0395	0.0099	5095.37	0.925	6.604	92.472	4.421	0.037	0.721	164.451	248.16	0.0369	0.007	0.0059	0.0459	0.6455	0.7343
NB417	2011-08-04	Cologne, Agilent custom one-color array, 44k	S01_GE1_105_Dec08	BGI	20110927	20111210	Starting material: 500 ng total RNA; polyA selection, non stranded protocol, TruSeq SBS Kit v3; paired end sequencing, with 6 samples multiplexed per lane_RNA	Paired_end	Illumina HiSeq 2000	53890800	56552020	55787592	1.04	5652.52	0.251	0.252	0.247	0.248	0.4959	98.64	5467	100	98.51	0.0021	0.0194	0.972	0.5047	0.5	2.648	183	26700310	0.9477	0.0422	0.01	4961.2	0.698	9.009	90.293	4.837	0.027	0.799	144.46	206.189	0.0271	0.0124	0.0036	0.06	0.6085	0.688
NB418	2011-08-10	Cologne, Agilent custom one-color array, 44k	S01_GE1_105_Dec08	BGI	20110927	20111210	Starting material: 500 ng total RNA; polyA selection, non stranded protocol, TruSeq SBS Kit v3; paired end sequencing, with 6 samples multiplexed per lane_RNA	Paired_end	Illumina HiSeq 2000	46687680	49997720	49512808	1.07	4997.43	0.251	0.252	0.247	0.248	0.4959	99.03	4853	100	98.53	0.0017	0.0208	0.9754	0.51	0.5007	2.347	187	23225350	0.9433	0.0461	0.0104	4317.05	0.635	10.89	88.476	4.958	0.022	0.809	125.884	196.299	0.0215	0.0171	0.0061	0.0684	0.5698	0.6554
NB419	2011-08-10	Cologne, Agilent custom one-color array, 44k	S01_GE1_105_Dec08	BGI	20110927	20111210	Starting material: 500 ng total RNA; polyA selection, non stranded protocol, TruSeq SBS Kit v3; paired end sequencing, with 6 samples multiplexed per lane_RNA	Paired_end	Illumina HiSeq 2000	50046808	51592560	50999940	1.03	5156.82	0.246	0.246	0.253	0.254	0.5075	98.85	5000	100	98.55	0.0029	0.0214	0.9736	0.5038	0.5	2.416	186	24849190	0.9521	0.0381	0.0096	4733.87	0.598	6.614	92.788	4.922	0.022	0.597	142.204	213.361	0.0221	0.0105	0.0025	0.0237	0.6696	0.7483
NB420	2011-08-10	Cologne, Agilent custom one-color array, 44k	S01_GE1_105_Dec08	BGI	20110927	20111210	Starting material: 500 ng total RNA; polyA selection, non stranded protocol, TruSeq SBS Kit v3; paired end sequencing, with 6 samples multiplexed per lane_RNA	Paired_end	Illumina HiSeq 2000	57263640	63105780	62646340	1.1	6307.62	0.25	0.252	0.247	0.249	0.4969	99.27	6144	100	98.58	0.0015	0.0236	0.9753	0.5021	0.5008	2.955	189	28554200	0.9472	0.0424	0.0102	5414.87	0.855	5.928	93.216	4.804	0.036	0.746	175.096	275.571	0.0357	0.0221	0.0024	0.0748	0.6193	0.6998
NB421	2011-08-10	Cologne, Agilent custom one-color array, 44k	S01_GE1_105_Dec08	BGI	20110927	20111210	Starting material: 500 ng total RNA; polyA selection, non stranded protocol, TruSeq SBS Kit v3; paired end sequencing, with 6 samples multiplexed per lane_RNA	Paired_end	Illumina HiSeq 2000	43285560	48703320	48238700	1.12	4868.35	0.247	0.248	0.251	0.252	0.504	99.04	4730	100	98.56	0.0015	0.0255	0.9765	0.5011	0.5009	2.277	180	21529260	0.9529	0.0364	0.0105	4041.54	0.599	5.538	93.863	4.011	0.019	0.484	128.266	224.54	0.0187	0.0329	0.0125	0.0851	0.627	0.6974
NB422	2009-03-02	Cologne, Agilent custom one-color array, 44k	S01_GE1.v5_10_Apr08	BGI	20110927	20111210	Starting material: 500 ng total RNA; polyA selection, non stranded protocol, TruSeq SBS Kit v3; paired end sequencing, with 6 samples multiplexed per lane_RNA	Paired_end	Illumina HiSeq 2000	48975040	53353740	52849208	1.08	5333.19	0.246	0.247	0.252	0.253	0.506	99.05	5178	100	98.5	0.0019	0.0205	0.9763	0.5035	0.5001	2.507	186	24354100	0.9537	0.0365	0.0096	4454.63	0.693	6.002	93.305	3.922	0.024	0.547	144.385	219.392	0.0238	0.0097	0.004	0.1104	0.6257	0.7099
NB423	2009-03-02	Cologne, Agilent custom one-color array, 44k	S01_GE1.v5_10_Apr08	BGI	20110927	20111210	Starting material: 500 ng total RNA; polyA selection, non stranded protocol, TruSeq SBS Kit v3; paired end sequencing, with 6 samples multiplexed per lane_RNA	Paired_end	Illumina HiSeq 2000	52881072	58325420	57958048	1.1	5830.19	0.239	0.241	0.258	0.259	0.5185	99.37	5685	100	98.59	0.0015	0.0189	0.9805	0.5037	0.5001	2.76	189	26387820	0.9558	0.0344	0.0097	5246.07	0.463	4.688	94.85	3.109	0.019	0.464	165.111	244.395	0.0191	0.0133	0.008	0.0436	0.7085	0.7892
NB424	2009-03-02	Cologne, Agilent custom one-color array, 44k	S01_GE1.v5_10_Apr08	BGI	20110927	20111210	Starting material: 500 ng total RNA; polyA selection, non stranded protocol, TruSeq SBS Kit v3; paired end sequencing, with 6 samples multiplexed per lane_RNA	Paired_end	Illumina HiSeq 2000	64219820	68406416	67982816	1.06	6837.88	0.245	0.246	0.253	0.254	0.508	99.38	6670	100	98.62	0.0009	0.0187	0.9788	0.5015	0.5	3.231	188	32044760	0.9548	0.036	0.009	6124.12	0.494	5.465	94.039	4.034	0.024	0.649	189.276	276.688	0.0237	0.0056	0.0043	0.0564	0.6822	0.7567
NB425	2009-03-10	Cologne, Agilent custom one-color array, 44k	S01_GE1.v5_10_Apr08	BGI	20110927	20111210	Starting material: 500 ng total RNA; polyA selection, non stranded protocol, TruSeq SBS Kit v3; paired end sequencing, with 6 samples multiplexed per lane_RNA	Paired_end	Illumina HiSeq 2000	69005056	71382768	70933328	1.03	7135.36	0.242	0.244	0.255	0.257	0.513	99.37	6950	100	98.49	0.0013	0.0195	0.9791	0.5	0.5	3.365	190	34438368	0.9508	0.0398	0.0092	6616.95	0.606	6.034	93.359	4.841	0.031	0.822	201.531	289.271	0.0312	0.0032	0.0019	0.0271	0.6849	0.7628
NB426	2009-03-05	Cologne, Agilent custom one-color array, 44k	S01_GE1.v5_10_Apr08	BGI	20110927	20111210	Starting material: 500 ng total RNA; polyA selection, non stranded protocol, TruSeq SBS Kit v3; paired end sequencing, with 6 samples multiplexed per lane_RNA	Paired_end	Illumina HiSeq 2000	56299200	59187880	58792888	1.05	5916.36	0.245	0.247	0.252	0.254	0.507	99.33	5765	100	98.56	0.0012	0.0204	0.9774	0.5045	0.5	2.784	181	28086020	0.9509	0.0396	0.0094	5310.53	0.755	6.677	92.568	5.309	0.031	0.772	161.078	236.942	0.0311	0.0045	0.0023	0.0537	0.6461	0.723
NB427	2009-03-10	Cologne, Agilent custom one-color array, 44k	S01_GE1.v5_10_Apr08	BGI	20110927	20111210	Starting material: 500 ng total RNA; polyA selection, non stranded protocol, TruSeq SBS Kit v3; paired end sequencing, with 6 samples multiplexed per lane_RNA	Paired_end	Illumina HiSeq 2000	45740632	48803728	48443928	1.06	4878.99	0.243	0.245	0.254	0.256	0.511	99.26	4756	100	98.68	0.0013	0.0203	0.9782	0.5052	0.5	2.3	178	22791300	0.9569	0.0343	0.0086	4201.51	0.617	5.841	93.542	4.496	0.02	0.516	128.485	193.847	0.0203	0.0116	0.0105	0.0787	0.6464	0.7184
NB428	2009-03-05	Cologne, Agilent custom one-color array, 44k	S01_GE1.v5_10_Apr08	BGI	20110927	20111210	Starting material: 500 ng total RNA; polyA selection, non stranded protocol, TruSeq SBS Kit v3; paired end sequencing, with 6 samples multiplexed per lane_RNA	Paired_end	Illumina HiSeq 2000	50211740	53925440	53528448	1.07	5391.02	0.248	0.25	0.249	0.251	0.501	99.26	5259	100	98.76	0.0011	0.0188	0.9783	0.4986	0.5005	2.547	182	25012060	0.9563	0.0353	0.0082	4779.17	0.466	5.812	93.721	4.534	0.017	0.552	146.009	222.909	0.0173	0.0083	0.0048	0.0633	0.6685	0.7385
NB429	2009-03-10	Cologne, Agilent custom one-color array, 44k	S01_GE1.v5_10_Apr08	BGI	20110927	20111210	Starting material: 500 ng total RNA; polyA selection, non stranded protocol, TruSeq SBS Kit v3; paired end sequencing, with 6 samples multiplexed per lane_RNA	Paired_end	Illumina HiSeq 2000	58024640	59780540	59357648	1.03	5976.34	0.245	0.246	0.253	0.255	0.5085	99.29	5823	100	98.6	0.0018	0.0191	0.9775	0.5023	0.5	2.816	183	28924400	0.9512	0.0402	0.0084	5537.47	0.615	7.441	91.943	5.506	0.027	0.83	162.862	236.23	0.0266	0	0.0022	0.0299	0.6551	0.7351
NB430	2009-05-28	Cologne, Agilent custom one-color array, 44k	S01_GE1.v5_10_Apr08	BGI	20110927	20111210	Starting material: 500 ng total RNA; polyA selection, non stranded protocol, TruSeq SBS Kit v3; paired end sequencing, with 6 samples multiplexed per lane_RNA	Paired_end	Illumina HiSeq 2000	54011600	57910128	57585592	1.07	5789.37	0.234	0.236	0.263	0.265	0.529	99.43	5644	100	98.52	0.0012	0.0194	0.9786	0.5062	0.5	2.73	184	26967160	0.9528	0.038	0.009	5201.27	0.51	5.119	94.371	4.172	0.021	0.519	169.883	262.594	0.0208	0.0094	0.0018	0.0524	0.6861	0.7682
NB431	2009-05-28	Cologne, Agilent custom one-color array, 44k	S01_GE1.v5_10_Apr08	BGI	20110927	20111210	Starting material: 500 ng total RNA; polyA selection, non stranded protocol, TruSeq SBS Kit v3; paired end sequencing, with 6 samples multiplexed per lane_RNA	Paired_end	Illumina HiSeq 2000	47829128	50505900	50001512	1.05	5049.15	0.252	0.252	0.247	0.247	0.4949	99	4894	100	98.39	0.002	0.0205	0.9724	0.5	0.4989	2.358	160	23767740	0.9601	0.031	0.0088	4637.11	0.608	6.432	92.959	4.428	0.022	0.632	140.087	220.741	0.0221	0.0059	0.0067	0.023	0.6896	0.7632
NB432	2009-03-05	Cologne, Agilent custom one-color array, 44k	S01_GE1.v5_10_Apr08	BGI	20110927	20111210	Starting material: 500 ng total RNA; polyA selection, non stranded protocol, TruSeq SBS Kit v3; paired end sequencing, with 6 samples multiplexed per lane_RNA	Paired_end	Illumina HiSeq 2000	53117280	57651460	57322208	1.08	5763.53	0.244	0.244	0.255	0.255	0.511	99.42	5616	100	98.48	0.0014	0.0208	0.978	0.498	0.5003	2.709	167	26503830	0.9625	0.0292	0.0081	5256.57	0.533	5.157	94.311	3.987	0.022	0.567	162.076	257.699	0.0208	0.0103	0.0021	0.037	0.7115	0.7827
NB433	2009-07-22	Cologne, Agilent custom one-color array, 44k	S01_GE1.v5_95_Feb07	BGI	20110927	20111210	Starting material: 500 ng total RNA; polyA selection, non stranded protocol, TruSeq SBS Kit v3; paired end sequencing, with 6 samples multiplexed per lane_RNA	Paired_end	Illumina HiSeq 2000	57767432	60562368	60180440	1.04	6053.56	0.249	0.25	0.249	0.25	0.5	99.36	5904	100	98.62	0.0014	0.0215	0.9796	0.5032	0.5	2.856	172	28822140	0.962	0.029	0.0089	5484.17	0.56	5.073	94.367	3.812	0.024	0.555	167.585	242.824	0.024	0.0051	0.004	0.0475	0.6959	0.7726
NB434	2009-05-28	Cologne, Agilent custom one-color array, 44k	S01_GE1.v5_10_Apr08	BGI	20110927	20111210	Starting material: 500 ng total RNA; polyA selection, non stranded protocol, TruSeq SBS Kit v3; paired end sequencing, with 6 samples multiplexed per lane_RNA	Paired_end	Illumina HiSeq 2000	55505760	58574728	57952340	1.05	5854.92	0.25	0.25	0.248	0.249	0.4984	98.93	5685	100	98.61	0.0022	0.0233	0.9762	0.5028	0.5001	2.748	169	27563830	0.9655	0.0256	0.0087	5422.73	0.454	3.123	96.421	3.144	0.019	0.386	170.516	263.802	0.0191	0.0063	0.0055	0.0221	0.7726	0.836
NB435	2009-05-28	Cologne, Agilent custom one-color array, 44k	S01_GE1.v5_10_Apr08	BGI	20110927	20111210	Starting material: 500 ng total RNA; polyA selection, non stranded protocol, TruSeq SBS Kit v3; paired end sequencing, with 6 samples multiplexed per lane_RNA	Paired_end	Illumina HiSeq 2000	57050808	61810920	61507460	1.08	6178.38	0.254	0.255	0.244	0.245	0.4899	99.5	6042	100	98.74	0.001	0.0196	0.9833	0.4973	0.5	2.937	171	28498020	0.9647	0.0266	0.0086	5520.27	0.322	4.513	95.164	3.029	0.014	0.464	172.514	267.438	0.0139	0.0077	0.0033	0.0641	0.7284	0.7893
NB436	2009-09-28	Cologne, Agilent custom one-color array, 44k	S01_GE1.v5_95_Feb07	BGI	20110927	20111210	Starting material: 500 ng total RNA; polyA selection, non stranded protocol, TruSeq SBS Kit v3; paired end sequencing, with 6 samples multiplexed per lane_RNA	Paired_end	Illumina HiSeq 2000	59260432	65050928	64665128	1.09	6502.24	0.255	0.255	0.244	0.245	0.4894	99.4	6350	100	98.71	0.0011	0.0211	0.9808	0.502	0.5	3.076	171	29575250	0.9617	0.029	0.0092	5609.16	0.543	5.606	93.85	3.637	0.024	0.638	170.635	264.632	0.0238	0.0053	0.0167	0.0816	0.6786	0.7369
NB437	2009-09-28	Cologne, Agilent custom one-color array, 44k	S01_GE1.v5_95_Feb07	BGI	20110927	20111210	Starting material: 500 ng total RNA; polyA selection, non stranded protocol, TruSeq SBS Kit v3; paired end sequencing, with 6 samples multiplexed per lane_RNA	Paired_end	Illumina HiSeq 2000	46743720	51864660	51420780	1.1	5184.18	0.249	0.249	0.25	0.251	0.5015	99.14	5055	100	98.82	0.0007	0.0219	0.9787	0.5039	0.5	2.449	174	23256600	0.9678	0.0231	0.009	4549.08	0.461	1.708	97.831	1.947	0.016	0.209	147.889	254.021	0.0164	0.0101	0.0066	0.0727	0.7705	0.8255
NB438	2009-10-19	Cologne, Agilent custom one-color array, 44k	S01_GE1.v5_95_Feb07	BGI	20110927	20111210	Starting material: 500 ng total RNA; polyA selection, non stranded protocol, TruSeq SBS Kit v3; paired end sequencing, with 6 samples multiplexed per lane_RNA	Paired_end	Illumina HiSeq 2000	56553240	60426088	60040400	1.06	6039.94	0.253	0.254	0.245	0.246	0.4919	99.36	5893	100	98.66	0.0013	0.0192	0.9803	0.5009	0.5	2.86	166	28202140	0.9652	0.0263	0.0083	5430.59	0.545	5.605	93.851	3.614	0.023	0.627	164.159	252.247	0.0231	0.0044	0.0148	0.0466	0.7123	0.7726
NB439	2009-07-22	Cologne, Agilent custom one-color array, 44k	S01_GE1.v5_95_Feb07	BGI	20111207	20111212	Starting material: 500 ng total RNA; polyA selection, non stranded protocol, TruSeq SBS Kit v3; paired end sequencing, with 6 samples multiplexed per lane_RNA	Paired_end	Illumina HiSeq 2000	57602128	61026592	60570632	1.05	6101.11	0.249	0.249	0.25	0.25	0.501	99.25	5919	100	98.24	0.001	0.0229	0.9803	0.5024	0.5	2.876	168	28746640	0.9693	0.0185	0.012	5522.97	0.303	1.605	98.093	2.187	0.013	0.216	178.771	288.348	0.013	0.0001	0.0159	0.0411	0.8007	0.8579
NB440	2009-07-22	Cologne, Agilent custom one-color array, 44k	S01_GE1.v5_95_Feb07	BGI	20111207	20111212	Starting material: 500 ng total RNA; polyA selection, non stranded protocol, TruSeq SBS Kit v3; paired end sequencing, with 6 samples multiplexed per lane_RNA	Paired_end	Illumina HiSeq 2000	43319500	48666520	48204140	1.12	4865.43	0.248	0.248	0.251	0.25	0.5025	99.04	4716	100	98.35	0.0012	0.0261	0.9695	0.5016	0.5	2.263	170	21575600	0.9621	0.0243	0.0134	4588.37	0.552	1.914	97.534	1.744	0.02	0.242	148.329	281.461	0.0197	0.0001	0.0089	0.0011	0.8413	0.8954
NB441	2009-07-22	Cologne, Agilent custom one-color array, 44k	S01_GE1.v5_95_Feb07	BGI	20111207	20111212	Starting material: 500 ng total RNA; polyA selection, non stranded protocol, TruSeq SBS Kit v3; paired end sequencing, with 6 samples multiplexed per lane_RNA	Paired_end	Illumina HiSeq 2000	63262280	66370300	65738640	1.04	6635.36	0.249	0.25	0.249	0.249	0.4994	99.04	6429	100	98.3	0.0014	0.0221	0.9774	0.5	0.5	3.123	169	31507790	0.9657	0.0221	0.0121	6103.56	0.421	2.72	96.86	3.128	0.02	0.416	192.438	294.983	0.0201	0	0.0025	0.036	0.7749	0.8385
NB442	2009-07-22	Cologne, Agilent custom one-color array, 44k	S01_GE1.v5_95_Feb07	BGI	20111207	20111212	Starting material: 500 ng total RNA; polyA selection, non stranded protocol, TruSeq SBS Kit v3; paired end sequencing, with 6 samples multiplexed per lane_RNA	Paired_end	Illumina HiSeq 2000	62946312	67224968	66594660	1.06	6720.78	0.247	0.248	0.251	0.251	0.5035	99.06	6514	100	98.32	0.0013	0.0256	0.9788	0.5005	0.5	3.158	178	31370160	0.962	0.0244	0.0134	5980.58	0.449	1.979	97.57	2.437	0.021	0.304	195.965	306.763	0.0209	0.0001	0.0068	0.0641	0.771	0.8292
NB443	2009-07-23	Cologne, Agilent custom one-color array, 44k	S01_GE1.v5_95_Feb07	BGI	20111207	20111212	Starting material: 500 ng total RNA; polyA selection, non stranded protocol, TruSeq SBS Kit v3; paired end sequencing, with 6 samples multiplexed per lane_RNA	Paired_end	Illumina HiSeq 2000	50858380	55689568	54996640	1.09	5567.54	0.254	0.253	0.245	0.245	0.4914	98.75	5382	100	98.37	0.0021	0.0208	0.9723	0.5008	0.5	2.612	170	25258360	0.9601	0.026	0.0138	5039.07	0.492	2.939	96.568	2.28	0.019	0.341	159.81	264.136	0.0195	0.0001	0.0093	0.0413	0.7737	0.8346
NB444	2009-07-23	Cologne, Agilent custom one-color array, 44k	S01_GE1.v5_95_Feb07	BGI	20111207	20111212	Starting material: 500 ng total RNA; polyA selection, non stranded protocol, TruSeq SBS Kit v3; paired end sequencing, with 6 samples multiplexed per lane_RNA	Paired_end	Illumina HiSeq 2000	51622088	55314168	54877820	1.07	5530.02	0.251	0.252	0.247	0.247	0.4954	99.21	5373	100	98.42	0.001	0.0201	0.9793	0.5033	0.5002	2.617	181	25765930	0.96	0.0266	0.0133	4860.28	0.431	3.599	95.972	2.615	0.016	0.376	159.579	250.429	0.0162	0.0001	0.0062	0.0774	0.731	0.7951
NB445	2009-07-23	Cologne, Agilent custom one-color array, 44k	S01_GE1.v5_95_Feb07	BGI	20111207	20111212	Starting material: 500 ng total RNA; polyA selection, non stranded protocol, TruSeq SBS Kit v3; paired end sequencing, with 6 samples multiplexed per lane_RNA	Paired_end	Illumina HiSeq 2000	49203880	52078992	51713848	1.05	5207.62	0.25	0.25	0.249	0.249	0.4989	99.29	5079	100	98.71	0.001	0.0226	0.9817	0.5012	0.5002	2.463	173	24548190	0.9714	0.018	0.0104	4716.98	0.304	1.478	98.218	1.953	0.011	0.178	152.766	254.105	0.0112	0.0001	0.0077	0.0542	0.8022	0.8557
NB446	2009-07-23	Cologne, Agilent custom one-color array, 44k	S01_GE1.v5_95_Feb07	BGI	20111207	20111212	Starting material: 500 ng total RNA; polyA selection, non stranded protocol, TruSeq SBS Kit v3; paired end sequencing, with 6 samples multiplexed per lane_RNA	Paired_end	Illumina HiSeq 2000	47215128	49628192	49193728	1.05	4962.56	0.252	0.252	0.247	0.247	0.4949	99.12	4823	100	98.56	0.0016	0.0204	0.9787	0.5001	0.5001	2.342	175	23519850	0.9638	0.0252	0.0109	4428.05	0.593	3.772	95.635	3.249	0.021	0.39	140.218	216.76	0.0205	0	0.0095	0.0609	0.7324	0.7941
NB447	2009-07-23	Cologne, Agilent custom one-color array, 44k	S01_GE1.v5_95_Feb07	BGI	20111207	20111212	Starting material: 500 ng total RNA; polyA selection, non stranded protocol, TruSeq SBS Kit v3; paired end sequencing, with 6 samples multiplexed per lane_RNA	Paired_end	Illumina HiSeq 2000	46802408	50226220	49883992	1.07	5022.36	0.253	0.252	0.246	0.246	0.4934	99.31	4887	100	98.48	0.001	0.0233	0.98	0.501	0.5002	2.364	168	23354020	0.9703	0.0191	0.0105	4357.86	0.448	2.221	97.331	2.574	0.015	0.254	138.487	228.378	0.0152	0.0001	0.015	0.082	0.7464	0.8021
NB448	2009-07-23	Cologne, Agilent custom one-color array, 44k	S01_GE1.v5_95_Feb07	BGI	20111207	20111212	Starting material: 500 ng total RNA; polyA selection, non stranded protocol, TruSeq SBS Kit v3; paired end sequencing, with 6 samples multiplexed per lane_RNA	Paired_end	Illumina HiSeq 2000	42590368	46108100	45702220	1.08	4610.57	0.247	0.247	0.252	0.252	0.505	99.11	4482	100	98.57	0.0011	0.0233	0.9776	0.5008	0.5006	2.166	169	21208170	0.9692	0.0199	0.0108	4024.8	0.348	1.574	98.078	2.084	0.011	0.167	131.05	227.232	0.011	0.0001	0.0071	0.0833	0.7682	0.8259
NB449	2009-07-23	Cologne, Agilent custom one-color array, 44k	S01_GE1.v5_95_Feb07	BGI	20111207	20111212	Starting material: 500 ng total RNA; polyA selection, non stranded protocol, TruSeq SBS Kit v3; paired end sequencing, with 6 samples multiplexed per lane_RNA	Paired_end	Illumina HiSeq 2000	44982288	49104780	48659980	1.09	4910.21	0.254	0.254	0.245	0.245	0.4909	99.09	4770	100	98.54	0.0011	0.0212	0.9765	0.5035	0.5004	2.308	168	22398340	0.9661	0.0224	0.0114	4526.65	0.47	2.979	96.552	2.385	0.017	0.321	141.986	244.907	0.0163	0.0001	0.0062	0.0327	0.7943	0.8486
NB450	2009-07-23	Cologne, Agilent custom one-color array, 44k	S01_GE1.v5_95_Feb07	BGI	20111207	20111212	Starting material: 500 ng total RNA; polyA selection, non stranded protocol, TruSeq SBS Kit v3; paired end sequencing, with 6 samples multiplexed per lane_RNA	Paired_end	Illumina HiSeq 2000	43094968	45043600	44625540	1.04	4504.13	0.246	0.246	0.253	0.253	0.507	99.07	4375	100	98.55	0.0013	0.0251	0.9795	0.5018	0.5003	2.117	173	21453720	0.9699	0.0193	0.0106	4094.76	0.325	1.604	98.072	2.383	0.01	0.172	132.957	227.694	0.0104	0.0001	0.0029	0.0512	0.7961	0.8554
NB451	2009-07-23	Cologne, Agilent custom one-color array, 44k	S01_GE1.v5_95_Feb07	BGI	20111207	20111212	Starting material: 500 ng total RNA; polyA selection, non stranded protocol, TruSeq SBS Kit v3; paired end sequencing, with 6 samples multiplexed per lane_RNA	Paired_end	Illumina HiSeq 2000	43136740	45638420	45264488	1.05	4563.61	0.249	0.248	0.25	0.25	0.5015	99.18	4428	100	98.33	0.0015	0.0238	0.9792	0.5006	0.5	2.141	174	21505280	0.9639	0.0246	0.0113	4079.8	0.394	3.197	96.41	2.911	0.013	0.289	131.503	212.604	0.0126	0.0001	0.0024	0.0644	0.7486	0.8098
NB452	2009-07-23	Cologne, Agilent custom one-color array, 44k	S01_GE1.v5_95_Feb07	BGI	20111207	20111212	Starting material: 500 ng total RNA; polyA selection, non stranded protocol, TruSeq SBS Kit v3; paired end sequencing, with 6 samples multiplexed per lane_RNA	Paired_end	Illumina HiSeq 2000	49385960	52791180	52290120	1.06	5278.85	0.251	0.25	0.248	0.248	0.4974	99.05	5118	100	98.39	0.0016	0.026	0.9785	0.4983	0.5006	2.471	170	24581600	0.9663	0.0225	0.0111	4828.03	0.339	2.313	97.347	2.515	0.013	0.261	154.948	263.417	0.0127	0.0001	0.0028	0.0432	0.7846	0.844
NB453	2009-07-23	Cologne, Agilent custom one-color array, 44k	S01_GE1.v5_95_Feb07	BGI	20111207	20111212	Starting material: 500 ng total RNA; polyA selection, non stranded protocol, TruSeq SBS Kit v3; paired end sequencing, with 6 samples multiplexed per lane_RNA	Paired_end	Illumina HiSeq 2000	46129352	51277640	50250520	1.11	5127.51	0.252	0.25	0.248	0.247	0.4964	97.99	4918	100	98.37	0.0027	0.028	0.9679	0.5038	0.5	2.368	170	22692090	0.9647	0.0232	0.0119	4416.27	0.366	2.519	97.113	2.322	0.013	0.24	143.23	241.048	0.0126	0.0004	0.0043	0.0861	0.7443	0.8064
NB454	2009-05-28	Cologne, Agilent custom one-color array, 44k	S01_GE1.v5_10_Apr08	BGI	20111207	20111212	Starting material: 500 ng total RNA; polyA selection, non stranded protocol, TruSeq SBS Kit v3; paired end sequencing, with 6 samples multiplexed per lane_RNA	Paired_end	Illumina HiSeq 2000	55431400	58644180	58202288	1.05	5864.13	0.251	0.251	0.247	0.248	0.4964	99.24	5698	100	98.4	0.0012	0.0211	0.9804	0.5033	0.5	2.765	178	27648880	0.9629	0.026	0.011	5250.27	0.441	3.441	96.12	3.017	0.018	0.414	165.538	251.832	0.0181	0.0001	0.0056	0.0617	0.7475	0.8059
NB455	2009-07-22	Cologne, Agilent custom one-color array, 44k	S01_GE1.v5_95_Feb07	BGI	20111207	20111212	Starting material: 500 ng total RNA; polyA selection, non stranded protocol, TruSeq SBS Kit v3; paired end sequencing, with 6 samples multiplexed per lane_RNA	Paired_end	Illumina HiSeq 2000	45150192	46730048	46276620	1.03	4672.76	0.252	0.251	0.247	0.247	0.4954	99.02	4531	100	98.43	0.0019	0.0215	0.9775	0.5026	0.4988	2.196	171	22470560	0.9677	0.0214	0.0108	4289.46	0.36	3.068	96.572	2.835	0.012	0.281	135.414	219.458	0.0121	0.0001	0.0033	0.0379	0.7785	0.8366
NB456	2009-07-22	Cologne, Agilent custom one-color array, 44k	S01_GE1.v5_95_Feb07	BGI	20111207	20111212	Starting material: 500 ng total RNA; polyA selection, non stranded protocol, TruSeq SBS Kit v3; paired end sequencing, with 6 samples multiplexed per lane_RNA	Paired_end	Illumina HiSeq 2000	54723152	59050060	58680680	1.07	5904.7	0.254	0.254	0.245	0.245	0.4909	99.37	5745	100	98.41	0.0008	0.0196	0.9785	0.5006	0.5	2.782	168	27323180	0.9654	0.0239	0.0106	5468.44	0.389	3.495	96.115	2.734	0.017	0.407	170.232	269.775	0.0166	0.0002	0.0043	0.0308	0.7799	0.8381
NB457	2009-07-22	Cologne, Agilent custom one-color array, 44k	S01_GE1.v5_95_Feb07	BGI	20111207	20111212	Starting material: 500 ng total RNA; polyA selection, non stranded protocol, TruSeq SBS Kit v3; paired end sequencing, with 6 samples multiplexed per lane_RNA	Paired_end	Illumina HiSeq 2000	62738528	67101240	66584300	1.06	6709.7	0.256	0.256	0.243	0.243	0.4869	99.22	6519	100	98.42	0.001	0.0241	0.9796	0.5043	0.5001	3.151	172	31300170	0.9637	0.0242	0.012	5830.23	0.526	3.361	96.113	3.125	0.024	0.483	182.508	292.363	0.0237	0.0007	0.0052	0.0879	0.7201	0.777
NB458	2008-10-21	Cologne, Agilent custom one-color array, 44k	S01_GE1.v5_10_Apr08	BGI	20111207	20111212	Starting material: 500 ng total RNA; polyA selection, non stranded protocol, TruSeq SBS Kit v3; paired end sequencing, with 6 samples multiplexed per lane_RNA	Paired_end	Illumina HiSeq 2000	54510080	58874440	58186352	1.08	5887.07	0.258	0.258	0.241	0.241	0.4829	98.83	5686	100	98.23	0.0021	0.0184	0.976	0.5045	0.5005	2.766	172	27085490	0.9578	0.0294	0.0127	4762.7	1.032	6.561	92.406	3.658	0.039	0.688	143.734	207.842	0.0382	0.001	0.0059	0.1418	0.63	0.6884
NB459	2009-08-05	Cologne, Agilent custom one-color array, 44k	S01_GE1.v5_95_Feb07	BGI	20111207	20111212	Starting material: 500 ng total RNA; polyA selection, non stranded protocol, TruSeq SBS Kit v3; paired end sequencing, with 6 samples multiplexed per lane_RNA	Paired_end	Illumina HiSeq 2000	67401832	69134208	68631152	1.02	6913	0.254	0.254	0.244	0.245	0.4904	99.27	6711	100	98.29	0.0012	0.019	0.9773	0.5051	0.5	3.251	176	33656528	0.9527	0.0349	0.0122	6371.13	0.61	8.299	91.091	5.258	0.031	1.001	185.084	267.571	0.0304	0.0002	0.0019	0.0315	0.6559	0.7251
NB460	2009-08-05	Cologne, Agilent custom one-color array, 44k	S01_GE1.v5_95_Feb07	BGI	20111207	20111212	Starting material: 500 ng total RNA; polyA selection, non stranded protocol, TruSeq SBS Kit v3; paired end sequencing, with 6 samples multiplexed per lane_RNA	Paired_end	Illumina HiSeq 2000	65894928	69951000	69412968	1.06	6994.66	0.255	0.255	0.243	0.244	0.4884	99.23	6791	100	98.34	0.0012	0.018	0.9778	0.5043	0.5001	3.297	179	32889600	0.9536	0.0336	0.0127	6048.55	0.713	7.713	91.575	4.618	0.034	1.04	176.808	255.046	0.0335	0.0004	0.0016	0.0912	0.6394	0.7033
NB461	2010-10-11	Cologne, Agilent custom one-color array, 44k	S01_GE1_105_Dec08	BGI	20111207	20111212	Starting material: 500 ng total RNA; polyA selection, non stranded protocol, TruSeq SBS Kit v3; paired end sequencing, with 6 samples multiplexed per lane_RNA	Paired_end	Illumina HiSeq 2000	46831600	48860240	48304992	1.04	4885.72	0.254	0.254	0.245	0.245	0.4909	98.86	4726	100	98.36	0.0021	0.0171	0.9738	0.5022	0.5	2.297	192	23296480	0.9485	0.0379	0.0134	4308.51	0.616	7.169	92.215	4.759	0.021	0.623	126.391	191.715	0.0208	0.0032	0.0019	0.0668	0.6544	0.7199
NB462	2010-11-03	Cologne, Agilent custom one-color array, 44k	S01_GE1_105_Dec08	BGI	20111207	20111212	Starting material: 500 ng total RNA; polyA selection, non stranded protocol, TruSeq SBS Kit v3; paired end sequencing, with 6 samples multiplexed per lane_RNA	Paired_end	Illumina HiSeq 2000	60527792	63400688	62888912	1.04	6339.68	0.253	0.252	0.246	0.246	0.4934	99.19	6154	100	98.36	0.0012	0.0218	0.9779	0.5004	0.5006	2.979	187	30213570	0.9511	0.0353	0.0134	5736.56	0.437	7.573	91.99	4.426	0.02	0.718	171.688	258.748	0.0195	0.0022	0.0027	0.0474	0.6574	0.7341
NB463	2010-10-11	Cologne, Agilent custom one-color array, 44k	S01_GE1_105_Dec08	BGI	20111207	20111212	Starting material: 500 ng total RNA; polyA selection, non stranded protocol, TruSeq SBS Kit v3; paired end sequencing, with 6 samples multiplexed per lane_RNA	Paired_end	Illumina HiSeq 2000	63055880	66974352	66417240	1.06	6697.2	0.25	0.25	0.248	0.249	0.4984	99.16	6506	100	98.46	0.0012	0.024	0.9784	0.5019	0.5002	3.147	188	31451860	0.9565	0.0307	0.0127	5853.78	0.442	4.871	94.686	3.553	0.02	0.549	181.047	267.589	0.0201	0.0033	0.0034	0.0798	0.6882	0.7565
NB464	2012-06-22	Cologne, Agilent custom one-color array, 44k	S01_GE1_105_Dec08	BGI	20111207	20111212	Starting material: 500 ng total RNA; polyA selection, non stranded protocol, TruSeq SBS Kit v3; paired end sequencing, with 6 samples multiplexed per lane_RNA	Paired_end	Illumina HiSeq 2000	54079112	56720560	55763560	1.04	5671.85	0.256	0.255	0.242	0.243	0.4869	98.31	5457	100	98.37	0.0049	0.02	0.9678	0.5038	0.5	2.644	186	26765210	0.9481	0.0371	0.0147	5068.17	1.125	6.549	92.326	4.396	0.045	0.747	153.003	227.615	0.0404	0.0042	0.0034	0.0471	0.6706	0.742
NB465	2012-06-22	Cologne, Agilent custom one-color array, 44k	S01_GE1_105_Dec08	BGI	20111207	20111212	Starting material: 500 ng total RNA; polyA selection, non stranded protocol, TruSeq SBS Kit v3; paired end sequencing, with 6 samples multiplexed per lane_RNA	Paired_end	Illumina HiSeq 2000	72351520	75774760	75211448	1.04	7577.21	0.254	0.254	0.244	0.245	0.4904	99.25	7370	100	98.5	0.0011	0.0219	0.9766	0.5028	0.5002	3.561	176	36124440	0.9546	0.0326	0.0126	7008.45	0.552	6.35	93.097	4.543	0.03	0.914	208.512	317.819	0.0299	0.0004	0.0027	0.0296	0.6953	0.7626
NB466	2012-07-09	Cologne, Agilent custom one-color array, 44k	S01_GE1_105_Dec08	BGI	20111207	20111212	Starting material: 500 ng total RNA; polyA selection, non stranded protocol, TruSeq SBS Kit v3; paired end sequencing, with 6 samples multiplexed per lane_RNA	Paired_end	Illumina HiSeq 2000	57211832	61363312	60654888	1.07	6136.12	0.25	0.25	0.248	0.247	0.4974	98.84	5939	100	98.42	0.0016	0.0248	0.9737	0.503	0.501	2.865	176	28454360	0.9537	0.0323	0.0139	5333.38	0.755	5.237	94.008	4.326	0.032	0.634	165.422	250.385	0.0314	0.0014	0.0037	0.0814	0.6637	0.7341
NB467	2012-07-09	Cologne, Agilent custom one-color array, 44k	S01_GE1_105_Dec08	BGI	20111207	20111212	Starting material: 500 ng total RNA; polyA selection, non stranded protocol, TruSeq SBS Kit v3; paired end sequencing, with 6 samples multiplexed per lane_RNA	Paired_end	Illumina HiSeq 2000	61938820	65143780	64611460	1.05	6514.15	0.257	0.257	0.241	0.242	0.4844	99.18	6334	100	98.55	0.0011	0.0197	0.9762	0.5032	0.5009	3.069	180	30901150	0.955	0.0322	0.0127	5739.06	0.771	5.654	93.575	4.189	0.035	0.748	176.819	262.686	0.0344	0.0006	0.0068	0.0697	0.6747	0.741
NB468	2012-06-22	Cologne, Agilent custom one-color array, 44k	S01_GE1_105_Dec08	BGI	20111207	20111212	Starting material: 500 ng total RNA; polyA selection, non stranded protocol, TruSeq SBS Kit v3; paired end sequencing, with 6 samples multiplexed per lane_RNA	Paired_end	Illumina HiSeq 2000	53289740	56432340	55879248	1.05	5643.04	0.26	0.261	0.238	0.238	0.4774	99.01	5481	100	98.6	0.0017	0.0239	0.9778	0.5023	0.5008	2.653	177	26535070	0.9604	0.0272	0.0122	5055.27	0.625	4.796	94.578	3.612	0.025	0.486	152.949	238.933	0.023	0.0013	0.0037	0.06	0.7056	0.7703
NB469	2012-07-09	Cologne, Agilent custom one-color array, 44k	S01_GE1_105_Dec08	BGI	20111207	20111212	Starting material: 500 ng total RNA; polyA selection, non stranded protocol, TruSeq SBS Kit v3; paired end sequencing, with 6 samples multiplexed per lane_RNA	Paired_end	Illumina HiSeq 2000	42309368	43850480	43469552	1.03	4384.77	0.252	0.251	0.246	0.246	0.4944	99.13	4253	100	98.35	0.0015	0.0236	0.9754	0.5021	0.5009	2.047	177	21105390	0.9518	0.035	0.0131	3797.51	0.708	6.13	93.161	4.367	0.021	0.503	119.003	196.248	0.0185	0.0013	0.0072	0.0819	0.641	0.7144
NB470	2009-03-05	Cologne, Agilent custom one-color array, 44k	S01_GE1.v5_10_Apr08	BGI	20111207	20111212	Starting material: 500 ng total RNA; polyA selection, non stranded protocol, TruSeq SBS Kit v3; paired end sequencing, with 6 samples multiplexed per lane_RNA	Paired_end	Illumina HiSeq 2000	66366900	67442656	66823640	1.01	6743.83	0.246	0.245	0.252	0.252	0.5065	99.08	6510	100	98	0.0019	0.0218	0.9763	0.5	0.5	3.144	171	33093950	0.9476	0.039	0.0132	6062.09	0.573	6.331	93.096	4.67	0.027	0.745	183.013	265.681	0.027	0.0043	0.0012	0.048	0.6683	0.7439
NB471	2009-03-05	Cologne, Agilent custom one-color array, 44k	S01_GE1.v5_10_Apr08	BGI	20111207	20111212	Starting material: 500 ng total RNA; polyA selection, non stranded protocol, TruSeq SBS Kit v3; paired end sequencing, with 6 samples multiplexed per lane_RNA	Paired_end	Illumina HiSeq 2000	61744920	62582120	61814020	1.01	6257.81	0.244	0.243	0.255	0.254	0.511	98.77	6020	100	98	0.0025	0.0221	0.9722	0.5006	0.5	2.904	175	30703270	0.9445	0.0414	0.0139	5749.18	0.651	5.847	93.502	4.871	0.029	0.719	173.119	258.087	0.0291	0.0034	0.0015	0.0239	0.6858	0.7649
NB472	2009-05-28	Cologne, Agilent custom one-color array, 44k	S01_GE1.v5_10_Apr08	BGI	20111207	20111212	Starting material: 500 ng total RNA; polyA selection, non stranded protocol, TruSeq SBS Kit v3; paired end sequencing, with 6 samples multiplexed per lane_RNA	Paired_end	Illumina HiSeq 2000	73302752	74533912	73902040	1.01	7452.91	0.248	0.248	0.25	0.25	0.502	99.15	7202	100	98	0.0015	0.0205	0.9763	0.5009	0.5	3.481	180	36587608	0.9416	0.0446	0.0137	6853.69	0.621	6.799	92.581	5.093	0.033	0.936	203.636	297.313	0.0329	0.0027	0.0018	0.0273	0.6711	0.7469
NB473	2009-03-10	Cologne, Agilent custom one-color array, 44k	S01_GE1.v5_10_Apr08	BGI	20111207	20111212	Starting material: 500 ng total RNA; polyA selection, non stranded protocol, TruSeq SBS Kit v3; paired end sequencing, with 6 samples multiplexed per lane_RNA	Paired_end	Illumina HiSeq 2000	68114592	69312272	68688816	1.01	6930.78	0.243	0.243	0.255	0.254	0.5115	99.1	6693	100	98	0.0017	0.0221	0.9746	0.5022	0.5	3.226	178	33980500	0.9435	0.0426	0.0137	6404.97	0.51	5.545	93.944	4.546	0.026	0.719	195.465	289.335	0.0254	0.0028	0.0021	0.0212	0.7014	0.7788
NB474	2009-05-28	Cologne, Agilent custom one-color array, 44k	S01_GE1.v5_10_Apr08	BGI	20111207	20111212	Starting material: 500 ng total RNA; polyA selection, non stranded protocol, TruSeq SBS Kit v3; paired end sequencing, with 6 samples multiplexed per lane_RNA	Paired_end	Illumina HiSeq 2000	69456552	71117000	70483208	1.02	7111.24	0.247	0.246	0.251	0.251	0.5045	99.1	6873	100	98.03	0.0017	0.0201	0.977	0.5	0.5	3.327	174	34641192	0.9475	0.0392	0.0132	6300.48	0.549	5.762	93.689	4.311	0.027	0.723	189.748	275.725	0.027	0.0032	0.0009	0.064	0.6766	0.7463
NB475	2012-07-09	Cologne, Agilent custom one-color array, 44k	S01_GE1_105_Dec08	BGI	20111207	20111212	Starting material: 500 ng total RNA; polyA selection, non stranded protocol, TruSeq SBS Kit v3; paired end sequencing, with 6 samples multiplexed per lane_RNA	Paired_end	Illumina HiSeq 2000	47666220	62456500	61583408	1.31	6245.42	0.25	0.25	0.249	0.249	0.4989	98.6	6029	100	98.41	0.0023	0.0217	0.969	0.5017	0.5002	2.908	171	23592610	0.9486	0.0364	0.0149	4834.05	0.694	6.169	93.137	3.626	0.026	0.624	150.198	267.11	0.0261	0.0928	0.0225	0.0646	0.5969	0.6578
NB476	2009-08-05	Cologne, Agilent custom one-color array, 44k	S01_GE1.v5_95_Feb07	BGI	20111207	20111212	Starting material: 500 ng total RNA; polyA selection, non stranded protocol, TruSeq SBS Kit v3; paired end sequencing, with 6 samples multiplexed per lane_RNA	Paired_end	Illumina HiSeq 2000	62070192	65125392	64635152	1.04	6512.31	0.253	0.253	0.245	0.246	0.4924	99.24	6318	100	98.25	0.0016	0.0211	0.9776	0.4983	0.5002	3.057	173	30967540	0.9507	0.0378	0.0113	5935.42	0.609	6.876	92.514	4.815	0.028	0.802	174.058	253.967	0.0282	0.0027	0.002	0.0395	0.6719	0.7447
NB477	2010-01-06	Cologne, Agilent custom one-color array, 44k	S01_GE1.v5_10_Apr08_2	BGI	20111207	20111212	Starting material: 500 ng total RNA; polyA selection, non stranded protocol, TruSeq SBS Kit v3; paired end sequencing, with 6 samples multiplexed per lane_RNA	Paired_end	Illumina HiSeq 2000	63445620	67051860	66237320	1.05	6704.95	0.248	0.247	0.252	0.251	0.504	98.78	6475	100	98.26	0.0015	0.0197	0.9729	0.5082	0.5003	3.137	177	31508190	0.9463	0.0415	0.0121	5904.25	0.624	7.71	91.667	4.943	0.029	0.872	178.678	259.972	0.0288	0.0043	0.0021	0.0651	0.6336	0.7101
NB478	2008-11-13	Cologne, Agilent custom one-color array, 44k	S01_GE1.v5_10_Apr08	BGI	20111207	20111212	Starting material: 500 ng total RNA; polyA selection, non stranded protocol, TruSeq SBS Kit v3; paired end sequencing, with 6 samples multiplexed per lane_RNA	Paired_end	Illumina HiSeq 2000	64790040	69038568	68462568	1.06	6903.6	0.251	0.252	0.247	0.248	0.4959	99.16	6699	100	98.35	0.0014	0.0216	0.9766	0.5039	0.5	3.239	173	32300340	0.9484	0.0396	0.0118	6153.66	0.718	7.374	91.909	4.485	0.035	0.891	181.713	253.338	0.0345	0.0066	0.0021	0.0557	0.6522	0.7257
NB479	2011-10-06	Cologne, Agilent custom one-color array, 44k	S01_GE1_105_Dec08	BGI	20111207	20111212	Starting material: 500 ng total RNA; polyA selection, non stranded protocol, TruSeq SBS Kit v3; paired end sequencing, with 6 samples multiplexed per lane_RNA	Paired_end	Illumina HiSeq 2000	53277380	56675840	55610528	1.06	5667.38	0.25	0.249	0.25	0.249	0.5	98.12	5418	100	98	0.0037	0.0201	0.9654	0.5064	0.5	2.621	168	26276710	0.9475	0.0396	0.0128	4787.45	0.777	8.221	91.002	5.67	0.029	0.786	139.474	209.811	0.0292	0.0077	0.0026	0.0879	0.599	0.6733
NB480	2012-06-22	Cologne, Agilent custom one-color array, 44k	S01_GE1_105_Dec08	BGI	20111207	20111212	Starting material: 500 ng total RNA; polyA selection, non stranded protocol, TruSeq SBS Kit v3; paired end sequencing, with 6 samples multiplexed per lane_RNA	Paired_end	Illumina HiSeq 2000	60922160	67224120	66662320	1.1	6722.15	0.249	0.25	0.25	0.249	0.5	99.16	6510	100	98.17	0.0016	0.0201	0.9754	0.5011	0.5005	3.15	176	30383780	0.944	0.0428	0.013	5738.37	0.962	8.24	90.799	5.762	0.043	1.072	171.524	254.264	0.0425	0.0152	0.0052	0.0789	0.5926	0.6663
NB481	2012-06-22	Cologne, Agilent custom one-color array, 44k	S01_GE1_105_Dec08	BGI	20111207	20111212	Starting material: 500 ng total RNA; polyA selection, non stranded protocol, TruSeq SBS Kit v3; paired end sequencing, with 6 samples multiplexed per lane_RNA	Paired_end	Illumina HiSeq 2000	48587820	59475192	59011880	1.22	5946.78	0.252	0.252	0.247	0.247	0.4949	99.22	5782	100	98.48	0.0013	0.0217	0.9755	0.5	0.5013	2.789	172	24225170	0.9508	0.0361	0.0129	5003.72	0.739	5.867	93.395	3.922	0.029	0.677	157.761	263.709	0.0288	0.0209	0.0017	0.0947	0.6469	0.7104
NB482	2012-07-09	Cologne, Agilent custom one-color array, 44k	S01_GE1_105_Dec08	BGI	20111207	20111212	Starting material: 500 ng total RNA; polyA selection, non stranded protocol, TruSeq SBS Kit v3; paired end sequencing, with 6 samples multiplexed per lane_RNA	Paired_end	Illumina HiSeq 2000	62875688	70633744	68760592	1.12	7062.51	0.25	0.248	0.25	0.249	0.5005	97.34	6717	100	98.19	0.0053	0.0207	0.9578	0.5041	0.5001	3.247	169	30714410	0.9479	0.0386	0.0133	6098.48	0.82	7.627	91.553	5.272	0.039	0.982	181.508	261.202	0.039	0.0279	0.0015	0.0442	0.626	0.7008
NB483	2008-12-17	Cologne, Agilent custom one-color array, 44k	S01_GE1.v5_10_Apr08	BGI	20111207	20111212	Starting material: 500 ng total RNA; polyA selection, non stranded protocol, TruSeq SBS Kit v3; paired end sequencing, with 6 samples multiplexed per lane_RNA	Paired_end	Illumina HiSeq 2000	55064632	59124160	58531360	1.07	5911.68	0.248	0.249	0.25	0.25	0.5015	98.99	5725	100	98.32	0.0013	0.0233	0.9727	0.5048	0.5001	2.757	173	27410660	0.948	0.0394	0.0125	5192.87	0.745	7.025	92.229	4.703	0.03	0.766	155.354	245.629	0.0298	0.0117	0.0042	0.0579	0.6378	0.7128
NB484	2012-06-22	Cologne, Agilent custom one-color array, 44k	S01_GE1_105_Dec08	BGI	20111207	20111212	Starting material: 500 ng total RNA; polyA selection, non stranded protocol, TruSeq SBS Kit v3; paired end sequencing, with 6 samples multiplexed per lane_RNA	Paired_end	Illumina HiSeq 2000	46383540	61247752	60584780	1.32	6124.02	0.247	0.248	0.251	0.251	0.5035	98.91	5929	100	98.37	0.002	0.0218	0.9749	0.5003	0.5006	2.869	176	23055500	0.9469	0.0375	0.0154	4764.26	0.672	6.734	92.594	3.757	0.025	0.624	147.734	252.453	0.0243	0.0597	0.0127	0.1078	0.588	0.6511
NB485	2012-06-22	Cologne, Agilent custom one-color array, 44k	S01_GE1_105_Dec08	BGI	20111207	20111212	Starting material: 500 ng total RNA; polyA selection, non stranded protocol, TruSeq SBS Kit v3; paired end sequencing, with 6 samples multiplexed per lane_RNA	Paired_end	Illumina HiSeq 2000	52841700	67630016	66969032	1.27	6762.16	0.25	0.251	0.249	0.249	0.4984	99.02	6558	100	98.43	0.0017	0.021	0.974	0.5033	0.5	3.169	179	26294110	0.9446	0.041	0.0142	5742.63	0.566	6.973	92.461	4.472	0.026	0.819	178.671	278.445	0.0254	0.0406	0.0057	0.06	0.6206	0.6991
NB486	2012-06-22	Cologne, Agilent custom one-color array, 44k	S01_GE1_105_Dec08	BGI	20111207	20111212	Starting material: 500 ng total RNA; polyA selection, non stranded protocol, TruSeq SBS Kit v3; paired end sequencing, with 6 samples multiplexed per lane_RNA	Paired_end	Illumina HiSeq 2000	61131540	66763940	66180992	1.09	6675.57	0.253	0.253	0.246	0.246	0.4929	99.12	6473	100	98.31	0.0013	0.0201	0.9737	0.5025	0.5	3.126	172	30464240	0.9479	0.0397	0.0122	5927.88	0.766	6.592	92.642	5.398	0.036	0.927	177.166	263.886	0.0336	0.0087	0.0034	0.0534	0.652	0.7206
NB487	2009-08-05	Cologne, Agilent custom one-color array, 44k	S01_GE1.v5_95_Feb07	BGI	20111207	20111217	Starting material: 500 ng total RNA; polyA selection, non stranded protocol, TruSeq SBS Kit v3; paired end sequencing, with 6 samples multiplexed per lane_RNA	Paired_end	Illumina HiSeq 2000	45538208	47577728	47334728	1.04	4757.44	0.256	0.258	0.241	0.243	0.4849	99.48	4641	100	98.56	0.0012	0.0175	0.98	0.5031	0.5	2.249	188	22729080	0.9531	0.0398	0.007	4388.15	0.636	9.643	89.721	5.269	0.022	0.787	125.409	191.539	0.0219	0.0032	0.0031	0.0318	0.6395	0.7086
NB488	2009-08-05	Cologne, Agilent custom one-color array, 44k	S01_GE1.v5_95_Feb07	BGI	20111207	20111217	Starting material: 500 ng total RNA; polyA selection, non stranded protocol, TruSeq SBS Kit v3; paired end sequencing, with 6 samples multiplexed per lane_RNA	Paired_end	Illumina HiSeq 2000	40863180	45722832	45451008	1.11	4571.96	0.254	0.255	0.244	0.245	0.4899	99.4	4467	100	98.79	0.0011	0.0199	0.9821	0.4987	0.5012	2.166	182	20363300	0.9645	0.029	0.0063	4103.26	0.438	5.357	94.205	3.235	0.014	0.417	124.808	194.038	0.014	0.0053	0.0261	0.0376	0.715	0.7757
NB489	2010-01-06	Cologne, Agilent custom one-color array, 44k	S01_GE1.v5_10_Apr08_2	BGI	20111207	20111217	Starting material: 500 ng total RNA; polyA selection, non stranded protocol, TruSeq SBS Kit v3; paired end sequencing, with 6 samples multiplexed per lane_RNA	Paired_end	Illumina HiSeq 2000	51735600	55082648	54692620	1.06	5507.87	0.252	0.253	0.246	0.247	0.4939	99.29	5359	100	98.5	0.0013	0.0168	0.9765	0.5005	0.5	2.594	185	25768030	0.9523	0.0403	0.0073	4914.65	0.697	9.096	90.207	5.473	0.027	0.905	140.762	211.166	0.0266	0.0013	0.0199	0.0437	0.6239	0.6921
NB490	2010-05-05	Cologne, Agilent custom one-color array, 44k	S01_GE1_105_Dec08	BGI	20111207	20111217	Starting material: 500 ng total RNA; polyA selection, non stranded protocol, TruSeq SBS Kit v3; paired end sequencing, with 6 samples multiplexed per lane_RNA	Paired_end	Illumina HiSeq 2000	41156248	45397808	45128060	1.1	4539.46	0.247	0.248	0.251	0.252	0.504	99.4	4433	100	98.74	0.001	0.0191	0.9813	0.5043	0.5	2.149	179	20509030	0.9646	0.029	0.0062	4121.55	0.358	5.002	94.641	3.029	0.012	0.367	130.463	209.094	0.0116	0.0035	0.0032	0.0523	0.7322	0.7951
NB491	2009-08-05	Cologne, Agilent custom one-color array, 44k	S01_GE1.v5_95_Feb07	BGI	20111207	20111217	Starting material: 500 ng total RNA; polyA selection, non stranded protocol, TruSeq SBS Kit v3; paired end sequencing, with 6 samples multiplexed per lane_RNA	Paired_end	Illumina HiSeq 2000	49125472	51714980	51420992	1.05	5171.13	0.25	0.25	0.248	0.249	0.4984	99.43	5030	100	98.33	0.0013	0.0219	0.9781	0.5018	0.5	2.422	174	24499060	0.9608	0.0324	0.0067	4588.52	0.874	6.273	92.853	4.306	0.031	0.648	141.409	217.185	0.0302	0.0003	0.0051	0.0646	0.6704	0.7418
NB492	2009-08-05	Cologne, Agilent custom one-color array, 44k	S01_GE1.v5_95_Feb07	BGI	20111207	20111217	Starting material: 500 ng total RNA; polyA selection, non stranded protocol, TruSeq SBS Kit v3; paired end sequencing, with 6 samples multiplexed per lane_RNA	Paired_end	Illumina HiSeq 2000	47227272	50226780	49949672	1.06	5022.32	0.255	0.255	0.243	0.245	0.4889	99.44	4892	100	98.46	0.0013	0.0185	0.9775	0.5005	0.5	2.362	178	23556440	0.9567	0.0364	0.0068	4418.15	0.694	8.023	91.284	5.015	0.024	0.734	128.556	193.607	0.024	0.0003	0.0014	0.0764	0.6276	0.6968
NB493	2008-10-22	Cologne, Agilent custom one-color array, 44k	S01_GE1.v5_10_Apr08	BGI	20110903	20110916	Starting material: 500 ng total RNA; polyA selection, non stranded protocol, TruSeq SBS Kit v3; paired end sequencing, with 6 samples multiplexed per lane_RNA	Paired_end	Illumina HiSeq 2000	86333320	88865600	88320752	1.02	8885.94	0.254	0.255	0.244	0.245	0.4899	99.38	8624	100	98.15	0.0014	0.0201	0.9795	0.5035	0.5	4.176	183	43093820	0.9552	0.0354	0.0092	7983.03	0.675	5.64	93.686	4.682	0.042	0.971	239.278	345.172	0.0418	0.0019	0.0011	0.0561	0.6722	0.7439
NB494	2008-10-22	Cologne, Agilent custom one-color array, 44k	S01_GE1.v5_10_Apr08	BGI	20110903	20110916	Starting material: 500 ng total RNA; polyA selection, non stranded protocol, TruSeq SBS Kit v3; paired end sequencing, with 6 samples multiplexed per lane_RNA	Paired_end	Illumina HiSeq 2000	96067528	99163696	98487488	1.03	9915.72	0.253	0.253	0.245	0.246	0.4924	99.31	9614	100	98.12	0.0016	0.0206	0.9797	0.5048	0.5007	4.66	182	47924460	0.9563	0.0341	0.0095	9075.28	0.54	5.458	94.004	3.979	0.038	0.963	271.039	376.119	0.0378	0.0032	0.0022	0.0364	0.6998	0.7744
NB495	2008-10-22	Cologne, Agilent custom one-color array, 44k	S01_GE1.v5_10_Apr08	BGI	20110903	20110916	Starting material: 500 ng total RNA; polyA selection, non stranded protocol, TruSeq SBS Kit v3; paired end sequencing, with 6 samples multiplexed per lane_RNA	Paired_end	Illumina HiSeq 2000	99679592	102581600	101902896	1.02	10257.5	0.252	0.253	0.245	0.247	0.4934	99.33	9948	100	98.13	0.0014	0.0205	0.9794	0.507	0.5	4.818	180	49733900	0.9547	0.0359	0.0093	9478.13	0.594	6.149	93.256	4.463	0.044	1.122	282.113	388.827	0.0435	0.0014	0.0014	0.0295	0.6841	0.7616
NB496	2008-10-27	Cologne, Agilent custom one-color array, 44k	S01_GE1.v5_95_Feb07	BGI	20110903	20110916	Starting material: 500 ng total RNA; polyA selection, non stranded protocol, TruSeq SBS Kit v3; paired end sequencing, with 6 samples multiplexed per lane_RNA	Paired_end	Illumina HiSeq 2000	91516968	94048872	93306792	1.02	9404.24	0.252	0.253	0.245	0.248	0.4939	99.21	9103	100	98.06	0.0017	0.0198	0.9788	0.5025	0.4984	4.414	183	45616960	0.9517	0.0382	0.01	8640.3	0.647	6.651	92.702	4.201	0.044	1.068	257.957	359.495	0.0436	0.0012	0.0038	0.0315	0.6822	0.7575
NB497	2008-10-27	Cologne, Agilent custom one-color array, 44k	S01_GE1.v5_95_Feb07	BGI	20110903	20110916	Starting material: 500 ng total RNA; polyA selection, non stranded protocol, TruSeq SBS Kit v3; paired end sequencing, with 6 samples multiplexed per lane_RNA	Paired_end	Illumina HiSeq 2000	95704632	98674728	98013440	1.03	9866.8	0.253	0.254	0.244	0.246	0.4914	99.32	9571	100	98.16	0.0016	0.0194	0.9793	0.5038	0.5	4.64	185	47748600	0.9536	0.0368	0.0094	8853.06	0.703	6.071	93.226	4.877	0.049	1.136	269.759	373.103	0.0481	0.001	0.0022	0.0563	0.6563	0.7342
NB498	2008-10-27	Cologne, Agilent custom one-color array, 44k	S01_GE1.v5_95_Feb07	BGI	20110903	20110916	Starting material: 500 ng total RNA; polyA selection, non stranded protocol, TruSeq SBS Kit v3; paired end sequencing, with 6 samples multiplexed per lane_RNA	Paired_end	Illumina HiSeq 2000	101166200	104420896	103800896	1.03	10441.4	0.256	0.256	0.242	0.244	0.4869	99.4	10134	100	98.13	0.0012	0.0192	0.9802	0.5035	0.5	4.916	184	50510540	0.9535	0.037	0.0093	9462.74	0.826	6.063	93.111	4.676	0.061	1.279	279.246	370.289	0.061	0.0009	0.0011	0.0492	0.6729	0.7455
[truncated: 3 more columns]
